# Supplementary material for: A multimodal cross-species comparison of pancreas development
Source: Nat Commun. 2025 Oct 22;16:9355. doi: 10.1038/s41467-025-64774-4 (PMC12546597; doi:10.1038/s41467-025-64774-4)
Supplement: Supplementary file 6 — Supplementary Data 3 [file 41467_2025_64774_MOESM6_ESM.xlsx]

## Sheet: Sheet Content
Supplementary Data 3: Differentially expressed genes of each cell cluster in the human, pig and mouse pancreas integrated scRNA-seq datasets
calculated by edgeR: gene expression was modeled by generalized linear model with cell type and sample as covariates. Significantly differentially expressed genes were identified using a likelihood-ratio test for the coefficients of interest (q<0.05, corrected for multiple testing with the Benjamini-Hochberg method at alpha=0.05).
Sheet1: Differentially expressed genes of each cell cluster in the human integrated scRNA-seq datasets (q < 0.05, absolute log fold change > 0.75)
Sheet2: Differentially expressed TFs of each cell cluster in the human integrated scRNA-seq datasets (q < 0.05, absolute log fold change > 0.75)
Sheet3: Differentially expressed genes of each cell cluster in the pig integrated scRNA-seq datasets (q < 0.05, absolute log fold change > 0.75)
Sheet4: Differentially expressed TFs of each cell cluster in the pig integrated scRNA-seq datasets (q < 0.05, absolute log fold change > 0.75)
Sheet5: Differentially expressed genes of each cell cluster in the mouse integrated scRNA-seq datasets (q < 0.05, absolute log fold change > 0.75)
Sheet6: Differentially expressed TFs of each cell cluster in the mouse integrated scRNA-seq datasets (q < 0.05, absolute log fold change > 0.75)

## Sheet: Sheet1
Sheet1: Differentially expressed genes of each cell cluster in the human integrated scRNA-seq datasets
Cluster.Name	EID_human	gene_symbol	logCPM	LR	PValue	padj	logFC
Acinar	ENSG00000275896	PRSS2	13.2175	595.939	1.27987e-131	9.51903e-130	7.81278
Acinar	ENSG00000115386	REG1A	13.4672	448.719	1.37059e-99	6.59945e-98	7.6844
Acinar	ENSG00000142615	CELA2A	6.57829	1133.22	1.99229e-248	6.38299e-246	7.38173
Acinar	ENSG00000205358	MT1H	10.9487	500.593	7.06389e-111	4.01653e-109	7.32441
Acinar	ENSG00000187021	PNLIPRP1	9.59883	550.275	1.09708e-121	7.1958e-120	7.24304
Acinar	ENSG00000204983	PRSS1	14.5474	335.845	5.1257e-75	1.54699e-73	7.2274
Acinar	ENSG00000142789	CELA3A	14.5439	498.117	2.44151e-110	1.37883e-108	7.06452
Acinar	ENSG00000162438	CTRC	13.7828	365.034	2.25717e-81	7.72164e-80	6.74757
Acinar	ENSG00000143954	REG3G	11.1239	495.447	9.30452e-110	5.16711e-108	6.72392
Acinar	ENSG00000219073	CELA3B	12.4487	475.422	2.11809e-105	1.09249e-103	6.6967
Acinar	ENSG00000169347	GP2	11.6052	334.156	1.19558e-74	3.59537e-73	6.58631
Acinar	ENSG00000137392	CLPS	16.6826	539.64	2.25814e-119	1.41965e-117	6.56577
Acinar	ENSG00000167748	KLK1	9.37482	316.195	9.76784e-71	2.70319e-69	6.56502
Acinar	ENSG00000175535	PNLIP	3.69075	800.514	4.17211e-176	5.7444e-174	6.5386
Acinar	ENSG00000146910	CNPY1	4.33384	723.954	1.84837e-159	2.02591e-157	6.50677
Acinar	ENSG00000141086	CTRL	3.81742	886.118	1.02245e-194	1.89267e-192	6.43291
Acinar	ENSG00000153002	CPB1	10.1632	414.267	4.31821e-92	1.79853e-90	6.34468
Acinar	ENSG00000172023	REG1B	4.15016	657.192	6.0945e-145	5.34392e-143	6.34393
Acinar	ENSG00000179751	SYCN	13.0787	552.354	3.87126e-122	2.55934e-120	6.34028
Acinar	ENSG00000168925	CTRB1	12.9075	296.124	2.30276e-66	5.88404e-65	6.24051
Acinar	ENSG00000125144	MT1G	12.48	343.812	9.43516e-77	2.93813e-75	6.22765
Acinar	ENSG00000262179	RP1-302G2.5	1.33414	527.791	8.542e-117	5.1749e-115	6.20056
Acinar	ENSG00000112818	MEP1A	1.29239	361.605	1.25918e-80	4.18722e-79	6.12947
Acinar	ENSG00000138798	EGF	3.32056	390.125	7.77575e-87	2.99178e-85	6.07473
Acinar	ENSG00000244020	MT1HL1	-0.238983	184.751	4.44875e-42	5.90567e-41	6.03084
Acinar	ENSG00000215704	CELA2B	0.444817	201.876	8.13653e-46	1.22785e-44	6.00581
Acinar	ENSG00000256969	RP11-320N7.2	2.26502	769.586	2.21167e-169	2.79139e-167	5.92989
Acinar	ENSG00000244067	GSTA2	3.39641	680.92	4.21616e-150	4.01378e-148	5.88177
Acinar	ENSG00000162482	AKR7A3	7.41319	388.797	1.51289e-86	5.78092e-85	5.83581
Acinar	ENSG00000259347	RP11-798K3.2	1.88567	429.461	2.12907e-95	9.50948e-94	5.82634
Acinar	ENSG00000248810	RP11-362F19.1	4.45149	543.728	2.91302e-120	1.85942e-118	5.73497
Acinar	ENSG00000091704	CPA1	14.8221	174.849	6.45877e-40	7.97651e-39	5.71839
Acinar	ENSG00000228536	RP11-392O17.1	2.29909	572.035	2.02602e-126	1.4064e-124	5.70139
Acinar	ENSG00000153446	C16orf89	4.32722	650.875	1.44141e-143	1.2252e-141	5.6661
Acinar	ENSG00000168928	CTRB2	13.7402	332.103	3.34705e-74	9.97529e-73	5.64908
Acinar	ENSG00000249425	RP11-502M1.2	-1.23292	167.98	2.04385e-38	2.38979e-37	5.58745
Acinar	ENSG00000234779	RP11-62F24.2	-0.427793	170.002	7.39215e-39	8.75289e-38	5.57879
Acinar	ENSG00000181518	OR8D4	-0.663049	175.897	3.81307e-40	4.75136e-39	5.5674
Acinar	ENSG00000182077	PTCHD3	0.172251	208.368	3.11792e-47	4.90969e-46	5.53692
Acinar	ENSG00000174992	ZG16	-0.144226	158.311	2.64676e-36	2.84851e-35	5.49787
Acinar	ENSG00000169344	UMOD	0.234054	271.116	6.48002e-61	1.44521e-59	5.48339
Acinar	ENSG00000104760	FGL1	3.46705	789.33	1.12704e-173	1.4902e-171	5.46893
Acinar	ENSG00000243955	GSTA1	6.30617	332.081	3.38437e-74	1.00685e-72	5.44643
Acinar	ENSG00000170965	PLAC1	1.0451	369.359	2.58097e-82	9.01444e-81	5.44268
Acinar	ENSG00000134548	SPX	4.93639	701.679	1.29e-154	1.31045e-152	5.42624
Acinar	ENSG00000205364	MT1M	5.63441	679.659	7.92843e-150	7.50498e-148	5.41232
Acinar	ENSG00000169385	RNASE2	2.63855	487.753	4.39183e-108	2.38332e-106	5.34417
Acinar	ENSG00000103375	AQP8	6.933	247.395	9.6032e-56	1.92295e-54	5.31869
Acinar	ENSG00000157131	C8A	-1.08322	125.825	3.35871e-29	2.7216e-28	5.28318
Acinar	ENSG00000225386	AC099754.1	-1.00207	146.701	9.12e-34	8.93235e-33	5.27417
Acinar	ENSG00000211650	IGLV5-45	-0.301	110.455	7.78748e-26	5.42616e-25	5.25453
Acinar	ENSG00000138161	CUZD1	5.56849	336.155	4.38874e-75	1.32698e-73	5.24581
Acinar	ENSG00000172016	REG3A	0.27899	90.7729	1.61148e-21	9.15353e-21	5.1986
Acinar	ENSG00000255595	RP4-809F18.1	-0.700531	125.281	4.41708e-29	3.55844e-28	5.15002
Acinar	ENSG00000142515	KLK3	-0.526638	167.207	3.01405e-38	3.50902e-37	5.094
Acinar	ENSG00000188761	BCL2L15	2.61366	620.593	5.55751e-137	4.45135e-135	5.06831
Acinar	ENSG00000166825	ANPEP	5.43861	183.849	6.99874e-42	9.26124e-41	5.06798
Acinar	ENSG00000174343	CHRNA9	-0.942893	74.3843	6.4299e-18	3.04411e-17	5.05966
Acinar	ENSG00000121380	BCL2L14	0.826856	120.49	4.9427e-28	3.80173e-27	5.05384
Acinar	ENSG00000158014	SLC30A2	3.1209	351.182	2.34325e-78	7.46436e-77	5.03911
Acinar	ENSG00000130427	EPO	0.0811734	322.739	3.6667e-72	1.04423e-70	5.01744
Acinar	ENSG00000147041	SYTL5	0.428215	155.23	1.24718e-35	1.30896e-34	4.98319
Acinar	ENSG00000236716	RP11-478H13.1	1.82204	306.008	1.6179e-68	4.31267e-67	4.94124
Acinar	ENSG00000149735	GPHA2	2.85335	574.801	5.06936e-127	3.54855e-125	4.94008
Acinar	ENSG00000164161	HHIP	4.93715	279.24	1.09979e-62	2.57701e-61	4.92667
Acinar	ENSG00000100979	PLTP	7.10991	171.169	4.11096e-39	4.90606e-38	4.9223
Acinar	ENSG00000168878	SFTPB	-0.630566	146.732	8.97956e-34	8.79997e-33	4.91258
Acinar	ENSG00000138347	MYPN	0.384522	238.331	9.09277e-54	1.73126e-52	4.90414
Acinar	ENSG00000170835	CEL	13.0703	213.124	2.8602e-48	4.68083e-47	4.89166
Acinar	ENSG00000170890	PLA2G1B	10.0416	166.439	4.43611e-38	5.12521e-37	4.88977
Acinar	ENSG00000090534	THPO	0.522321	171.742	3.08034e-39	3.70264e-38	4.85053
Acinar	ENSG00000164049	FBXW12	1.5089	293.699	7.77272e-66	1.95905e-64	4.82682
Acinar	ENSG00000185176	AQP12B	1.78285	646.538	1.26479e-142	1.05886e-140	4.78437
Acinar	ENSG00000142677	IL22RA1	3.46968	490.265	1.2478e-108	6.83828e-107	4.75594
Acinar	ENSG00000164647	STEAP1	3.38136	498.13	2.42624e-110	1.37487e-108	4.74175
Acinar	ENSG00000114204	SERPINI2	9.00254	235.703	3.40154e-53	6.37453e-52	4.7158
Acinar	ENSG00000165181	C9orf84	4.06959	193.883	4.51751e-44	6.44364e-43	4.70556
Acinar	ENSG00000136574	GATA4	3.29421	613.272	2.17263e-135	1.6914e-133	4.68497
Acinar	ENSG00000235531	MSC-AS1	1.22108	695.523	2.81398e-153	2.79053e-151	4.6821
Acinar	ENSG00000225350	FREM2-AS1	5.09982	128.709	7.85356e-30	6.56829e-29	4.6438
Acinar	ENSG00000184945	AQP12A	1.16567	619.838	8.1099e-137	6.43385e-135	4.6364
Acinar	ENSG00000122375	OPN4	0.334134	198.233	5.07436e-45	7.45493e-44	4.61065
Acinar	ENSG00000100079	LGALS2	6.41357	225.172	6.73475e-51	1.18857e-49	4.56585
Acinar	ENSG00000108405	P2RX1	6.16994	202.765	5.20545e-46	7.89825e-45	4.54335
Acinar	ENSG00000185669	SNAI3	1.36817	214.642	1.33384e-48	2.21113e-47	4.50959
Acinar	ENSG00000125148	MT2A	11.1102	177.305	1.87907e-40	2.37522e-39	4.42922
Acinar	ENSG00000277013	CTC-526N19.1	1.44639	235.248	4.27363e-53	7.97298e-52	4.41944
Acinar	ENSG00000069764	PLA2G10	0.619079	154.641	1.6774e-35	1.75316e-34	4.3985
Acinar	ENSG00000219159	AC011298.2	4.99962	316.272	9.39395e-71	2.60405e-69	4.38648
Acinar	ENSG00000248890	HHIP-AS1	4.82437	229.818	6.5311e-52	1.18916e-50	4.38308
Acinar	ENSG00000271820	RP5-894D12.5	1.84692	102.376	4.59284e-24	2.94976e-23	4.37413
Acinar	ENSG00000180440	SERTM1	0.690502	224.668	8.67592e-51	1.52953e-49	4.3656
Acinar	ENSG00000214039	RP11-474D1.3	-1.73364	50.5075	1.18707e-12	4.11585e-12	4.33999
Acinar	ENSG00000162676	GFI1	1.05956	254.577	2.60966e-57	5.42107e-56	4.33597
Acinar	ENSG00000254434	CTD-2555I5.1	-1.20861	102.397	4.54451e-24	2.91984e-23	4.33334
Acinar	ENSG00000140519	RHCG	-0.876697	135.349	2.76979e-31	2.46763e-30	4.30274
Acinar	ENSG00000180739	S1PR5	0.111237	197.612	6.93446e-45	1.01518e-43	4.30192
Acinar	ENSG00000169715	MT1E	10.5057	228.101	1.54709e-51	2.77743e-50	4.29554
Acinar	ENSG00000139540	SLC39A5	6.16252	150.588	1.28939e-34	1.30903e-33	4.28202
Acinar	ENSG00000159871	LYPD5	1.02713	284.825	6.67116e-64	1.62726e-62	4.27777
Acinar	ENSG00000248771	LINC01207	2.75473	623.446	1.33153e-137	1.07166e-135	4.22502
Acinar	ENSG00000138100	TRIM54	1.13544	377.642	4.05756e-84	1.46954e-82	4.22417
Acinar	ENSG00000204140	CLPSL1	3.36333	709.046	3.22628e-156	3.38049e-154	4.2127
Acinar	ENSG00000187513	GJA4	4.16684	390.116	7.81024e-87	2.99812e-85	4.20621
Acinar	ENSG00000104814	MAP4K1	3.0576	237.668	1.26802e-53	2.40881e-52	4.18042
Acinar	ENSG00000008517	IL32	7.81489	425.664	1.42786e-94	6.27658e-93	4.17299
Acinar	ENSG00000259269	RP11-624L4.2	0.812722	108.258	2.36015e-25	1.60556e-24	4.16954
Acinar	ENSG00000158516	CPA2	13.1064	128.454	8.92849e-30	7.44115e-29	4.15034
Acinar	ENSG00000139055	ERP27	9.54394	127.839	1.21714e-29	1.00733e-28	4.14696
Acinar	ENSG00000134470	IL15RA	1.62493	365.02	2.27233e-81	7.75758e-80	4.14218
Acinar	ENSG00000106538	RARRES2	9.55622	194.298	3.66609e-44	5.24717e-43	4.13895
Acinar	ENSG00000256226	RP11-582E3.2	1.14112	90.8546	1.54631e-21	8.79831e-21	4.13231
Acinar	ENSG00000161609	CCDC155	0.534479	111.716	4.12407e-26	2.91132e-25	4.12946
Acinar	ENSG00000178828	RNF186	6.04934	180.194	4.3955e-41	5.67227e-40	4.12658
Acinar	ENSG00000256713	PGA5	-0.331628	67.6834	1.91971e-16	8.42752e-16	4.12457
Acinar	ENSG00000258137	RP11-753H16.3	-1.56047	64.7129	8.6645e-16	3.64522e-15	4.10702
Acinar	ENSG00000017483	SLC38A5	1.31453	206.802	6.84777e-47	1.06422e-45	4.10276
Acinar	ENSG00000197181	PIWIL2	1.31807	487.881	4.12082e-108	2.24356e-106	4.08531
Acinar	ENSG00000106066	CPVL	4.24654	294.511	5.17124e-66	1.30932e-64	4.04307
Acinar	ENSG00000133962	CATSPERB	-1.10973	104.751	1.38521e-24	9.12519e-24	4.03642
Acinar	ENSG00000169174	PCSK9	2.89694	378.281	2.9465e-84	1.0765e-82	4.02151
Acinar	ENSG00000183484	GPR132	-0.0769765	154.935	1.44657e-35	1.51476e-34	4.00695
Acinar	ENSG00000060982	BCAT1	5.5766	434.108	2.0736e-96	9.49069e-95	4.00476
Acinar	ENSG00000124391	IL17C	0.0252004	82.3248	1.15466e-19	5.98528e-19	3.99079
Acinar	ENSG00000163395	IGFN1	0.565149	263.974	2.33522e-59	5.02646e-58	3.98603
Acinar	ENSG00000164266	SPINK1	15.3896	113.083	2.06893e-26	1.4787e-25	3.97361
Acinar	ENSG00000061656	SPAG4	2.89965	453.202	1.44937e-100	7.01932e-99	3.97104
Acinar	ENSG00000180535	BHLHA15	-1.12334	83.7757	5.54219e-20	2.9247e-19	3.92785
Acinar	ENSG00000227508	LINC01624	3.24385	137.417	9.77401e-32	8.89809e-31	3.91138
Acinar	ENSG00000132329	RAMP1	8.19413	210.466	1.08667e-47	1.75256e-46	3.90303
Acinar	ENSG00000102524	TNFSF13B	3.48084	370.683	1.32913e-82	4.67157e-81	3.89649
Acinar	ENSG00000179796	LRRC3B	3.18816	415.683	2.12348e-92	8.86647e-91	3.89121
Acinar	ENSG00000124232	RBPJL	7.07587	160.802	7.56012e-37	8.31364e-36	3.8895
Acinar	ENSG00000148344	PTGES	1.03388	186.29	2.05213e-42	2.74827e-41	3.86495
Acinar	ENSG00000104826	LHB	-0.562111	127.39	1.52637e-29	1.25888e-28	3.8427
Acinar	ENSG00000134193	REG4	6.09531	300.411	2.68018e-67	6.9987e-66	3.84225
Acinar	ENSG00000107984	DKK1	0.78621	118.004	1.73063e-27	1.30286e-26	3.84005
Acinar	ENSG00000178821	TMEM52	3.88074	211.571	6.2405e-48	1.01233e-46	3.83656
Acinar	ENSG00000107562	CXCL12	6.29882	193.127	6.60382e-44	9.3158e-43	3.83556
Acinar	ENSG00000112562	SMOC2	4.81852	229.428	7.94606e-52	1.44049e-50	3.81929
Acinar	ENSG00000214700	C12orf71	-0.633373	108.456	2.13498e-25	1.45714e-24	3.81412
Acinar	ENSG00000132386	SERPINF1	6.11487	142.318	8.28475e-33	7.84672e-32	3.81222
Acinar	ENSG00000196296	ATP2A1	-0.625813	112.014	3.54734e-26	2.51376e-25	3.8079
Acinar	ENSG00000146192	FGD2	0.0365999	187.134	1.34289e-42	1.81743e-41	3.80502
Acinar	ENSG00000168267	PTF1A	5.56609	104.496	1.57471e-24	1.03408e-23	3.79769
Acinar	ENSG00000161992	PRR35	2.61791	183.594	7.95704e-42	1.0496e-40	3.79493
Acinar	ENSG00000135842	FAM129A	4.53903	185.4	3.20968e-42	4.28129e-41	3.78628
Acinar	ENSG00000089250	NOS1	1.91051	305.006	2.67407e-68	7.09394e-67	3.78153
Acinar	ENSG00000116661	FBXO2	5.94848	247.302	1.00589e-55	2.00937e-54	3.76763
Acinar	ENSG00000088726	TMEM40	-0.432709	146.644	9.38713e-34	9.18858e-33	3.76703
Acinar	ENSG00000168062	BATF2	1.09158	245.101	3.03746e-55	5.98866e-54	3.76696
Acinar	ENSG00000124749	COL21A1	4.96924	296.744	1.68743e-66	4.32502e-65	3.74581
Acinar	ENSG00000109205	ODAM	1.4649	221.982	3.34314e-50	5.80779e-49	3.73316
Acinar	ENSG00000178860	MSC	0.378481	277.31	2.89601e-62	6.71037e-61	3.73179
Acinar	ENSG00000120498	TEX11	3.25275	135.766	2.24483e-31	2.0053e-30	3.71292
Acinar	ENSG00000160200	CBS	0.503299	97.9531	4.28406e-23	2.63659e-22	3.71037
Acinar	ENSG00000090539	CHRD	0.23353	121.444	3.05541e-28	2.36869e-27	3.70652
Acinar	ENSG00000106018	VIPR2	1.95392	128.175	1.02753e-29	8.54222e-29	3.67654
Acinar	ENSG00000111962	UST	1.1731	122.155	2.13454e-28	1.6672e-27	3.67217
Acinar	ENSG00000121316	PLBD1	7.36821	122.727	1.59996e-28	1.25911e-27	3.65545
Acinar	ENSG00000049540	ELN	4.91316	153.528	2.93708e-35	3.04491e-34	3.63629
Acinar	ENSG00000233912	AC026202.3	0.475798	204.206	2.52333e-46	3.86029e-45	3.6351
Acinar	ENSG00000168497	SDPR	3.84708	157.585	3.81324e-36	4.06452e-35	3.63188
Acinar	ENSG00000125888	BANF2	1.2027	272.35	3.49004e-61	7.85732e-60	3.62731
Acinar	ENSG00000171766	GATM	9.35889	188.566	6.5355e-43	8.93936e-42	3.6233
Acinar	ENSG00000182366	FAM87A	0.358923	175.178	5.47482e-40	6.76947e-39	3.6137
Acinar	ENSG00000006659	LGALS14	-1.32021	74.9136	4.91767e-18	2.34483e-17	3.61178
Acinar	ENSG00000120457	KCNJ5	0.532845	72.7972	1.4368e-17	6.66956e-17	3.59596
Acinar	ENSG00000100116	GCAT	6.03761	204.591	2.0795e-46	3.19303e-45	3.59218
Acinar	ENSG00000136997	MYC	5.35165	270.42	9.19136e-61	2.03357e-59	3.58929
Acinar	ENSG00000134962	KLB	3.43068	694.719	4.20883e-153	4.14906e-151	3.58789
Acinar	ENSG00000135346	CGA	1.87581	81.2536	1.9853e-19	1.02083e-18	3.58475
Acinar	ENSG00000115353	TACR1	1.63452	68.736	1.12568e-16	5.01037e-16	3.58065
Acinar	ENSG00000163394	CCKAR	3.85932	141.797	1.07716e-32	1.01559e-31	3.57598
Acinar	ENSG00000010438	PRSS3	4.43272	40.7744	1.70852e-10	5.15279e-10	3.57464
Acinar	ENSG00000162460	TMEM82	-0.325771	146.999	7.85095e-34	7.73031e-33	3.56816
Acinar	ENSG00000114529	C3orf52	2.46562	508.207	1.55685e-112	9.06891e-111	3.56499
Acinar	ENSG00000196839	ADA	1.77697	257.207	6.97214e-58	1.46661e-56	3.53669
Acinar	ENSG00000226308	RP4-813D12.3	-0.876126	58.4325	2.10391e-14	8.1325e-14	3.52804
Acinar	ENSG00000173068	BNC2	0.654588	276.586	4.16567e-62	9.59891e-61	3.52081
Acinar	ENSG00000106327	TFR2	4.19536	195.772	1.74791e-44	2.52123e-43	3.52033
Acinar	ENSG00000161640	SIGLEC11	1.35552	253.887	3.69059e-57	7.64741e-56	3.51768
Acinar	ENSG00000167772	ANGPTL4	5.30923	137.319	1.02691e-31	9.32842e-31	3.51043
Acinar	ENSG00000228594	C1orf233	3.92149	978.743	7.49662e-215	1.68775e-212	3.50751
Acinar	ENSG00000261488	RP11-757F18.5	0.0506945	211.543	6.32892e-48	1.02568e-46	3.5052
Acinar	ENSG00000015413	DPEP1	8.63517	163.875	1.61077e-37	1.82678e-36	3.49739
Acinar	ENSG00000111716	LDHB	5.95061	223.54	1.52847e-50	2.67763e-49	3.49486
Acinar	ENSG00000179542	SLITRK4	0.410101	122.183	2.10449e-28	1.6445e-27	3.48913
Acinar	ENSG00000152377	SPOCK1	5.00332	272.271	3.62978e-61	8.14988e-60	3.48801
Acinar	ENSG00000008394	MGST1	6.49925	141.948	9.98401e-33	9.42935e-32	3.47306
Acinar	ENSG00000232480	TGFB2-AS1	0.536661	188.606	6.40597e-43	8.7766e-42	3.47206
Acinar	ENSG00000145506	NKD2	2.45361	175.39	4.92112e-40	6.10014e-39	3.47027
Acinar	ENSG00000134285	FKBP11	7.36481	410.37	3.0447e-91	1.24021e-89	3.46666
Acinar	ENSG00000175344	CHRNA7	-0.621515	71.0137	3.54751e-17	1.61524e-16	3.46317
Acinar	ENSG00000172818	OVOL1	3.77963	175.216	5.37179e-40	6.65383e-39	3.45812
Acinar	ENSG00000175356	SCUBE2	2.4359	172.22	2.42241e-39	2.92233e-38	3.45758
Acinar	ENSG00000186326	RGS9BP	-0.615738	104.369	1.67963e-24	1.10168e-23	3.43119
Acinar	ENSG00000110436	SLC1A2	-0.0124037	100.767	1.0344e-23	6.53514e-23	3.43092
Acinar	ENSG00000268751	SCGB1B2P	2.16816	48.6447	3.068e-12	1.03656e-11	3.42971
Acinar	ENSG00000159648	TEPP	1.59157	68.8199	1.07876e-16	4.80669e-16	3.42933
Acinar	ENSG00000081985	IL12RB2	-0.182005	130.031	4.03443e-30	3.40667e-29	3.41806
Acinar	ENSG00000125378	BMP4	3.23751	355.653	2.48978e-79	8.02317e-78	3.4155
Acinar	ENSG00000253535	RP11-624C23.1	-1.82936	35.2406	2.9139e-09	8.10986e-09	3.41262
Acinar	ENSG00000137491	SLCO2B1	2.42031	207.017	6.14743e-47	9.58056e-46	3.40332
Acinar	ENSG00000176076	KCNE5	3.80885	120.086	6.05742e-28	4.64198e-27	3.39636
Acinar	ENSG00000259442	RP11-752G15.8	-0.183453	214.024	1.81952e-48	3.00727e-47	3.38829
Acinar	ENSG00000205362	MT1A	1.45382	145.759	1.46534e-33	1.42764e-32	3.38158
Acinar	ENSG00000272502	RP11-713M15.2	2.34456	117.049	2.80104e-27	2.0898e-26	3.36978
Acinar	ENSG00000248318	RP11-713M15.1	-1.73932	28.7198	8.36424e-08	2.07983e-07	3.3631
Acinar	ENSG00000169752	NRG4	3.40154	157.782	3.45429e-36	3.69723e-35	3.34868
Acinar	ENSG00000235434	RP11-91K11.2	-0.213986	148.057	4.60901e-34	4.58973e-33	3.3307
Acinar	ENSG00000160180	TFF3	8.46612	167.46	2.65408e-38	3.09426e-37	3.33035
Acinar	ENSG00000112812	PRSS16	3.86145	244.477	4.15547e-55	8.15431e-54	3.32392
Acinar	ENSG00000230587	AC093609.1	-0.810579	99.2402	2.2366e-23	1.38933e-22	3.30727
Acinar	ENSG00000169660	HEXDC	7.15377	220.095	8.62327e-50	1.48107e-48	3.30115
Acinar	ENSG00000157703	SVOPL	1.28623	118.412	1.40843e-27	1.06318e-26	3.29693
Acinar	ENSG00000118308	LRMP	3.6354	357.953	7.85915e-80	2.55231e-78	3.2943
Acinar	ENSG00000072657	TRHDE	0.50186	81.6483	1.62594e-19	8.38641e-19	3.28723
Acinar	ENSG00000149150	SLC43A1	4.98097	104.634	1.46947e-24	9.66498e-24	3.26557
Acinar	ENSG00000106927	AMBP	8.40388	123.139	1.30038e-28	1.02772e-27	3.26499
Acinar	ENSG00000187193	MT1X	9.9787	106.688	5.20984e-25	3.48858e-24	3.26134
Acinar	ENSG00000175600	SUGCT	2.46801	167.64	2.42467e-38	2.83275e-37	3.25688
Acinar	ENSG00000101144	BMP7	4.60921	147.63	5.71525e-34	5.66762e-33	3.25097
Acinar	ENSG00000138135	CH25H	1.70028	165.175	8.37687e-38	9.58508e-37	3.24961
Acinar	ENSG00000124159	MATN4	3.5431	147.367	6.52227e-34	6.45256e-33	3.24743
Acinar	ENSG00000236283	AC013463.2	1.72143	250.037	2.54885e-56	5.17851e-55	3.24669
Acinar	ENSG00000178752	FAM132B	-0.705074	96.7102	8.02544e-23	4.87436e-22	3.23824
Acinar	ENSG00000205744	DENND1C	0.732892	181.63	2.13553e-41	2.77952e-40	3.2191
Acinar	ENSG00000007264	MATK	3.13684	373.845	2.7226e-83	9.71273e-82	3.21898
Acinar	ENSG00000231437	RP11-88H9.2	0.618012	159.437	1.502e-36	1.62806e-35	3.21748
Acinar	ENSG00000069206	ADAM7	-2.03949	25.3331	4.82368e-07	1.12505e-06	3.21475
Acinar	ENSG00000156535	CD109	2.72564	260.963	1.05839e-58	2.26352e-57	3.21326
Acinar	ENSG00000176532	PRR15	1.09945	170.85	4.82463e-39	5.74541e-38	3.18597
Acinar	ENSG00000197753	LHFPL5	-0.049899	121.579	2.85397e-28	2.21458e-27	3.17616
Acinar	ENSG00000230082	PRRT3-AS1	1.06422	220.224	8.08013e-50	1.38922e-48	3.17053
Acinar	ENSG00000182621	PLCB1	3.87897	325.361	9.84462e-73	2.82778e-71	3.16795
Acinar	ENSG00000224307	RP11-344B5.2	-1.14232	66.5663	3.38314e-16	1.46436e-15	3.16404
Acinar	ENSG00000156049	GNA14	-0.212643	138.064	7.05738e-32	6.47445e-31	3.16027
Acinar	ENSG00000173376	NDNF	1.05307	181.132	2.74261e-41	3.56133e-40	3.13807
Acinar	ENSG00000275294	RP11-428O18.6	0.844462	88.4457	5.22509e-21	2.88322e-20	3.1366
Acinar	ENSG00000233766	AC098617.1	-0.250112	127.33	1.57341e-29	1.29639e-28	3.13598
Acinar	ENSG00000078596	ITM2A	6.3704	108.921	1.68919e-25	1.15478e-24	3.13222
Acinar	ENSG00000255026	RP11-326C3.2	2.5996	80.0347	3.67897e-19	1.86353e-18	3.12958
Acinar	ENSG00000272636	DOC2B	0.951621	379.058	1.99593e-84	7.32428e-83	3.12798
Acinar	ENSG00000270933	CTD-2227E11.1	-0.0233645	74.8703	5.02686e-18	2.39484e-17	3.12667
Acinar	ENSG00000256162	SMLR1	0.778701	70.7805	3.99268e-17	1.81347e-16	3.11718
Acinar	ENSG00000077522	ACTN2	-0.133132	61.586	4.23826e-15	1.7076e-14	3.11646
Acinar	ENSG00000198736	MSRB1	6.55672	425.483	1.56295e-94	6.83433e-93	3.11462
Acinar	ENSG00000070882	OSBPL3	0.779246	209.807	1.51348e-47	2.42214e-46	3.11157
Acinar	ENSG00000186765	FSCN2	1.83521	65.0402	7.33851e-16	3.10067e-15	3.1009
Acinar	ENSG00000167641	PPP1R14A	2.63957	189.172	4.81984e-43	6.62529e-42	3.09503
Acinar	ENSG00000224057	EGFR-AS1	-0.372737	50.1481	1.42568e-12	4.92471e-12	3.09494
Acinar	ENSG00000169306	IL1RAPL1	-0.319721	102.581	4.14109e-24	2.66682e-23	3.09083
Acinar	ENSG00000251128	WWC2-AS1	-0.26877	153.552	2.90116e-35	3.00954e-34	3.08278
Acinar	ENSG00000173262	SLC2A14	2.6824	102.319	4.72725e-24	3.03257e-23	3.05654
Acinar	ENSG00000125844	RRBP1	9.01158	189.777	3.55614e-43	4.91254e-42	3.05521
Acinar	ENSG00000187908	DMBT1	-0.44948	33.2599	8.06281e-09	2.16656e-08	3.05355
Acinar	ENSG00000071537	SEL1L	8.11005	163.135	2.33726e-37	2.63634e-36	3.02713
Acinar	ENSG00000182687	GALR2	1.69742	283.299	1.43484e-63	3.4544e-62	3.0207
Acinar	ENSG00000257002	AP000438.2	-0.487748	66.9935	2.72402e-16	1.18553e-15	3.0134
Acinar	ENSG00000226051	ZNF503-AS1	1.8462	222.351	2.77683e-50	4.83407e-49	3.01134
Acinar	ENSG00000232237	ASCL5	0.0602214	218.758	1.68735e-49	2.86849e-48	2.97803
Acinar	ENSG00000168952	STXBP6	4.62159	352.926	9.77e-79	3.12415e-77	2.95578
Acinar	ENSG00000259803	SLC22A31	1.06302	118.171	1.59085e-27	1.19872e-26	2.94448
Acinar	ENSG00000137825	ITPKA	0.735447	49.0551	2.48868e-12	8.45633e-12	2.9425
Acinar	ENSG00000154102	C16orf74	2.39564	213.279	2.64562e-48	4.34674e-47	2.9406
Acinar	ENSG00000146122	DAAM2	2.35066	318.248	3.48813e-71	9.73404e-70	2.94028
Acinar	ENSG00000272894	RP5-1159O4.1	4.85795	134.189	4.9678e-31	4.37903e-30	2.92772
Acinar	ENSG00000142484	TM4SF5	0.0540092	244.86	3.42831e-55	6.74329e-54	2.92209
Acinar	ENSG00000158050	DUSP2	6.69441	153.561	2.8891e-35	2.9989e-34	2.92166
Acinar	ENSG00000188338	SLC38A3	3.97717	197.623	6.8952e-45	1.01122e-43	2.91845
Acinar	ENSG00000151012	SLC7A11	0.863552	126.706	2.15491e-29	1.76678e-28	2.9056
Acinar	ENSG00000115457	IGFBP2	7.76679	128.974	6.87235e-30	5.75344e-29	2.89694
Acinar	ENSG00000130208	APOC1	5.18746	304.732	3.06785e-68	8.11275e-67	2.89478
Acinar	ENSG00000169758	TMEM266	1.58181	133.895	5.76166e-31	5.06006e-30	2.89321
Acinar	ENSG00000172164	SNTB1	4.13983	111.325	5.02199e-26	3.52576e-25	2.88584
Acinar	ENSG00000198417	MT1F	8.80268	107.359	3.71473e-25	2.49949e-24	2.8838
Acinar	ENSG00000152779	SLC16A12	5.52746	284.592	7.49875e-64	1.82113e-62	2.88377
Acinar	ENSG00000110148	CCKBR	3.11097	247.323	9.95532e-56	1.99106e-54	2.87832
Acinar	ENSG00000255404	RP11-770G2.5	-1.02194	62.2191	3.07297e-15	1.24868e-14	2.8772
Acinar	ENSG00000117525	F3	6.45365	179.957	4.95325e-41	6.37722e-40	2.87077
Acinar	ENSG00000111181	SLC6A12	-1.16174	23.9127	1.00804e-06	2.28862e-06	2.86172
Acinar	ENSG00000213468	FIRRE	-0.677683	63.7112	1.4406e-15	5.97173e-15	2.8613
Acinar	ENSG00000051523	CYBA	8.50285	100.946	9.45049e-24	5.97515e-23	2.84894
Acinar	ENSG00000135069	PSAT1	3.79449	76.5646	2.13131e-18	1.03611e-17	2.84395
Acinar	ENSG00000124074	ENKD1	5.76648	419.46	3.19932e-93	1.3702e-91	2.83851
Acinar	ENSG00000165929	TC2N	5.94053	220.422	7.31533e-50	1.26032e-48	2.83603
Acinar	ENSG00000197442	MAP3K5	2.55537	270.68	8.06633e-61	1.79419e-59	2.8334
Acinar	ENSG00000143147	GPR161	4.68284	115.766	5.34919e-27	3.92588e-26	2.82954
Acinar	ENSG00000100665	SERPINA4	6.35559	139.76	3.00465e-32	2.79027e-31	2.82634
Acinar	ENSG00000121236	TRIM6	0.801225	53.4127	2.70349e-13	9.75528e-13	2.81998
Acinar	ENSG00000156463	SH3RF2	1.16015	101.429	7.40538e-24	4.70892e-23	2.81057
Acinar	ENSG00000272567	RP11-73K9.3	-0.760905	71.697	2.50912e-17	1.14967e-16	2.80779
Acinar	ENSG00000092054	MYH7	0.562799	123.707	9.76597e-29	7.74398e-28	2.80531
Acinar	ENSG00000138823	MTTP	-0.606974	77.73	1.18136e-18	5.80917e-18	2.79835
Acinar	ENSG00000074047	GLI2	0.675273	255.57	1.58547e-57	3.31832e-56	2.79766
Acinar	ENSG00000132854	KANK4	3.09874	94.859	2.04436e-22	1.2125e-21	2.7879
Acinar	ENSG00000092969	TGFB2	4.74449	131.053	2.41061e-30	2.05741e-29	2.78723
Acinar	ENSG00000258793	RP11-404P21.3	4.45012	114.375	1.07829e-26	7.81738e-26	2.78649
Acinar	ENSG00000108479	GALK1	4.77447	122.108	2.18648e-28	1.70697e-27	2.78647
Acinar	ENSG00000180767	CHST13	1.61225	143.129	5.50819e-33	5.26184e-32	2.78047
Acinar	ENSG00000136943	CTSV	1.56566	91.0016	1.43558e-21	8.18786e-21	2.78007
Acinar	ENSG00000158458	NRG2	0.549518	102.072	5.35387e-24	3.42664e-23	2.77302
Acinar	ENSG00000136928	GABBR2	3.37235	46.1094	1.11829e-11	3.64806e-11	2.76858
Acinar	ENSG00000109321	AREG	4.42693	102.783	3.74003e-24	2.41695e-23	2.7671
Acinar	ENSG00000196748	CLPSL2	-0.150096	88.9957	3.95681e-21	2.19955e-20	2.76568
Acinar	ENSG00000236137	RP11-27K13.3	-0.806893	50.5303	1.17336e-12	4.06915e-12	2.76271
Acinar	ENSG00000196260	SFTA2	2.34717	83.1457	7.62231e-20	3.99207e-19	2.75561
Acinar	ENSG00000132744	ACY3	2.19088	97.5702	5.19813e-23	3.18269e-22	2.73677
Acinar	ENSG00000090382	LYZ	3.0201	94.67	2.24922e-22	1.32974e-21	2.73497
Acinar	ENSG00000169252	ADRB2	0.273482	98.3698	3.47105e-23	2.14415e-22	2.73332
Acinar	ENSG00000224961	RP1-278O22.1	-0.620044	97.5313	5.30119e-23	3.2434e-22	2.73109
Acinar	ENSG00000120217	CD274	0.458493	147.216	7.03911e-34	6.95561e-33	2.73059
Acinar	ENSG00000167580	AQP2	-0.951428	11.6554	0.00064018	0.00110259	2.71571
Acinar	ENSG00000232985	RP11-442O18.1	1.44814	179.902	5.09013e-41	6.54839e-40	2.71415
Acinar	ENSG00000214274	ANG	3.67892	187.773	9.73892e-43	1.32449e-41	2.71085
Acinar	ENSG00000188112	C6orf132	1.88679	94.5034	2.44666e-22	1.44441e-21	2.70188
Acinar	ENSG00000179674	ARL14	-0.685737	110.989	5.95083e-26	4.15859e-25	2.68818
Acinar	ENSG00000139629	GALNT6	1.88801	111.548	4.4888e-26	3.16477e-25	2.68501
Acinar	ENSG00000161944	ASGR2	1.24369	104.684	1.43221e-24	9.42366e-24	2.67934
Acinar	ENSG00000129910	CDH15	-1.32331	50.6199	1.12101e-12	3.89163e-12	2.6779
Acinar	ENSG00000169248	CXCL11	2.07065	106.047	7.20032e-25	4.79063e-24	2.6764
Acinar	ENSG00000267259	CTD-2008P7.9	1.79368	60.862	6.12181e-15	2.43469e-14	2.67638
Acinar	ENSG00000256235	SMIM3	4.02931	153.665	2.74102e-35	2.85231e-34	2.67609
Acinar	ENSG00000262454	MIR193BHG	0.493926	91.4913	1.12085e-21	6.43243e-21	2.66927
Acinar	ENSG00000188505	NCCRP1	2.2119	201.349	1.06032e-45	1.59286e-44	2.66918
Acinar	ENSG00000136842	TMOD1	2.35856	385.213	9.1215e-86	3.4459e-84	2.66446
Acinar	ENSG00000272732	RP5-1159O4.2	2.30971	274.414	1.23831e-61	2.81834e-60	2.66247
Acinar	ENSG00000183049	CAMK1D	4.50492	108.499	2.08936e-25	1.42659e-24	2.65991
Acinar	ENSG00000197905	TEAD4	2.15248	88.3531	5.47546e-21	3.01857e-20	2.65296
Acinar	ENSG00000119681	LTBP2	0.383535	50.2067	1.38375e-12	4.78384e-12	2.64688
Acinar	ENSG00000231652	RP11-553A21.3	-0.201192	140.72	1.85289e-32	1.73422e-31	2.64383
Acinar	ENSG00000144908	ALDH1L1	1.34752	82.4782	1.06841e-19	5.54856e-19	2.64307
Acinar	ENSG00000233593	RP4-665J23.1	-0.104544	51.0635	8.94255e-13	3.12006e-12	2.6389
Acinar	ENSG00000204219	TCEA3	6.97413	100.602	1.12455e-23	7.09388e-23	2.58508
Acinar	ENSG00000267296	CEBPA-AS1	-0.0580449	119.116	9.87981e-28	7.49876e-27	2.58006
Acinar	ENSG00000274979	RP11-1143G9.5	0.637508	48.3665	3.53553e-12	1.18994e-11	2.57967
Acinar	ENSG00000225930	DKFZP434L187	0.419132	57.9597	2.6755e-14	1.02586e-13	2.56235
Acinar	ENSG00000128298	BAIAP2L2	0.464951	78.2068	9.27971e-19	4.59709e-18	2.55753
Acinar	ENSG00000120708	TGFBI	1.32945	134.476	4.29847e-31	3.79908e-30	2.53691
Acinar	ENSG00000162877	PM20D1	1.31851	79.1822	5.66371e-19	2.84295e-18	2.53345
Acinar	ENSG00000144331	ZNF385B	4.20489	78.4085	8.37914e-19	4.16333e-18	2.52178
Acinar	ENSG00000141485	SLC13A5	-0.962943	47.1186	6.68173e-12	2.20562e-11	2.52143
Acinar	ENSG00000100558	PLEK2	1.00762	84.2065	4.45696e-20	2.36098e-19	2.51818
Acinar	ENSG00000183971	NPW	6.07643	369.649	2.23216e-82	7.81257e-81	2.51659
Acinar	ENSG00000198719	DLL1	4.04593	124.102	8.00384e-29	6.36487e-28	2.51643
Acinar	ENSG00000166664	CHRFAM7A	-0.549592	31.572	1.92179e-08	5.0152e-08	2.51201
Acinar	ENSG00000176014	TUBB6	2.88141	196.998	9.43924e-45	1.36984e-43	2.51192
Acinar	ENSG00000155849	ELMO1	6.58736	244.901	3.35785e-55	6.6125e-54	2.49937
Acinar	ENSG00000185664	PMEL	0.727803	65.9471	4.63188e-16	1.98628e-15	2.4979
Acinar	ENSG00000108187	PBLD	4.37599	410.547	2.78669e-91	1.1379e-89	2.49478
Acinar	ENSG00000184005	ST6GALNAC3	2.19948	107.074	4.28872e-25	2.87873e-24	2.49103
Acinar	ENSG00000225526	MKRN2OS	1.09287	105.306	1.04658e-24	6.92178e-24	2.48288
Acinar	ENSG00000135480	KRT7	3.81767	117.246	2.53593e-27	1.8937e-26	2.48228
Acinar	ENSG00000115138	POMC	6.02648	114.562	9.81724e-27	7.12659e-26	2.48124
Acinar	ENSG00000172828	CES3	-0.10045	50.8723	9.85772e-13	3.43003e-12	2.48026
Acinar	ENSG00000164265	SCGB3A2	0.134546	35.232	2.92682e-09	8.14174e-09	2.47545
Acinar	ENSG00000005243	COPZ2	0.82652	34.4463	4.38172e-09	1.20243e-08	2.46533
Acinar	ENSG00000151364	KCTD14	2.4123	89.6983	2.77395e-21	1.55222e-20	2.46331
Acinar	ENSG00000126259	KIRREL2	5.62874	223.049	1.95613e-50	3.41605e-49	2.46069
Acinar	ENSG00000183844	FAM3B	7.1191	112.056	3.47342e-26	2.46244e-25	2.46025
Acinar	ENSG00000171848	RRM2	4.30088	251.626	1.14826e-56	2.35301e-55	2.45534
Acinar	ENSG00000143502	SUSD4	4.0306	328.91	1.65992e-73	4.8687e-72	2.45526
Acinar	ENSG00000123405	NFE2	1.09632	54.0262	1.97834e-13	7.19632e-13	2.45195
Acinar	ENSG00000165105	RASEF	3.57924	96.0503	1.12002e-22	6.74358e-22	2.45077
Acinar	ENSG00000162614	NEXN	4.4935	95.8803	1.22047e-22	7.32983e-22	2.45054
Acinar	ENSG00000255471	RP11-736K20.5	1.20734	45.1948	1.7838e-11	5.74374e-11	2.44181
Acinar	ENSG00000185274	WBSCR17	2.41523	75.2783	4.08827e-18	1.96058e-17	2.44007
Acinar	ENSG00000249859	PVT1	-0.750339	73.4604	1.02675e-17	4.8009e-17	2.43835
Acinar	ENSG00000069702	TGFBR3	2.94402	273.683	1.78761e-61	4.05744e-60	2.43375
Acinar	ENSG00000107242	PIP5K1B	2.86368	130.996	2.48068e-30	2.11506e-29	2.42676
Acinar	ENSG00000074527	NTN4	3.41979	75.0739	4.53415e-18	2.16568e-17	2.42491
Acinar	ENSG00000145975	FAM217A	-0.116762	54.7944	1.33822e-13	4.91398e-13	2.4246
Acinar	ENSG00000226124	FTCDNL1	0.486498	209.281	1.97103e-47	3.1244e-46	2.42281
Acinar	ENSG00000175267	VWA3A	-0.0616715	44.985	1.98546e-11	6.37459e-11	2.41734
Acinar	ENSG00000076662	ICAM3	2.37641	209.751	1.55631e-47	2.4883e-46	2.41448
Acinar	ENSG00000223985	AC093326.1	-0.678281	33.9789	5.57143e-09	1.51518e-08	2.41379
Acinar	ENSG00000163884	KLF15	0.392282	42.2074	8.20873e-11	2.52974e-10	2.4101
Acinar	ENSG00000178222	RNF212	3.56647	166.898	3.5208e-38	4.09041e-37	2.40106
Acinar	ENSG00000204176	SYT15	0.780331	26.5917	2.51319e-07	6.00025e-07	2.39819
Acinar	ENSG00000149922	TBX6	2.39098	222.84	2.17243e-50	3.7898e-49	2.39448
Acinar	ENSG00000099958	DERL3	2.33236	218.642	1.78933e-49	3.03258e-48	2.3916
Acinar	ENSG00000104635	SLC39A14	5.43522	472.567	8.85395e-105	4.51091e-103	2.39019
Acinar	ENSG00000162772	ATF3	9.16533	179.994	4.86023e-41	6.26229e-40	2.38997
Acinar	ENSG00000137960	GIPC2	4.83538	145.572	1.61019e-33	1.56601e-32	2.3857
Acinar	ENSG00000155367	PPM1J	-0.310138	36.5621	1.47878e-09	4.19701e-09	2.38468
Acinar	ENSG00000135409	AMHR2	4.23857	55.8987	7.63043e-14	2.84455e-13	2.37367
Acinar	ENSG00000256940	RP11-783K16.5	0.575282	111.182	5.39882e-26	3.78076e-25	2.36707
Acinar	ENSG00000100490	CDKL1	0.343455	116.897	3.02354e-27	2.25076e-26	2.36688
Acinar	ENSG00000266964	FXYD1	2.40997	57.9269	2.72048e-14	1.04287e-13	2.36595
Acinar	ENSG00000175093	SPSB4	1.42177	40.359	2.11325e-10	6.33442e-10	2.35248
Acinar	ENSG00000136059	VILL	3.05376	184.838	4.25735e-42	5.65609e-41	2.35132
Acinar	ENSG00000138356	AOX1	2.06189	244.294	4.55386e-55	8.92556e-54	2.35044
Acinar	ENSG00000128567	PODXL	4.1336	123.14	1.29933e-28	1.02738e-27	2.34934
Acinar	ENSG00000221946	FXYD7	-1.32436	34.5338	4.18909e-09	1.15165e-08	2.34923
Acinar	ENSG00000108179	PPIF	5.82731	283.929	1.04591e-63	2.52533e-62	2.34899
Acinar	ENSG00000129422	MTUS1	6.22853	155.659	1.00484e-35	1.06087e-34	2.34707
Acinar	ENSG00000111012	CYP27B1	-0.681581	47.9234	4.43203e-12	1.48477e-11	2.34652
Acinar	ENSG00000116771	AGMAT	1.8468	187.721	9.99338e-43	1.35799e-41	2.34537
Acinar	ENSG00000081051	AFP	3.16819	73.3656	1.07726e-17	5.03284e-17	2.33954
Acinar	ENSG00000185737	NRG3	1.44143	147.362	6.53872e-34	6.46499e-33	2.33636
Acinar	ENSG00000118004	COLEC11	0.871856	59.5446	1.19552e-14	4.68645e-14	2.33393
Acinar	ENSG00000080224	EPHA6	0.876961	75.4805	3.6903e-18	1.77381e-17	2.33128
Acinar	ENSG00000176058	TPRN	4.87383	279.57	9.31849e-63	2.18656e-61	2.33057
Acinar	ENSG00000066735	KIF26A	2.02973	225.265	6.42577e-51	1.13645e-49	2.3275
Acinar	ENSG00000123999	INHA	2.8172	134.788	3.67444e-31	3.25445e-30	2.31761
Acinar	ENSG00000232774	FLJ22447	-0.63585	29.4104	5.85639e-08	1.47205e-07	2.31714
Acinar	ENSG00000171310	CHST11	2.54148	134.78	3.68913e-31	3.26572e-30	2.31504
Acinar	ENSG00000134333	LDHA	6.68579	546.732	6.4701e-121	4.17798e-119	2.31272
Acinar	ENSG00000155846	PPARGC1B	-0.417978	55.3552	1.00604e-13	3.72291e-13	2.30993
Acinar	ENSG00000141401	IMPA2	6.5904	126.629	2.2397e-29	1.83268e-28	2.30903
Acinar	ENSG00000101057	MYBL2	2.47582	116.11	4.49687e-27	3.31641e-26	2.30646
Acinar	ENSG00000153902	LGI4	0.462363	70.9426	3.67767e-17	1.67222e-16	2.30392
Acinar	ENSG00000274173	RP4-568C11.4	2.24035	95.4022	1.55383e-22	9.27511e-22	2.29762
Acinar	ENSG00000088926	F11	1.31558	133.727	6.26818e-31	5.4789e-30	2.29682
Acinar	ENSG00000158813	EDA	1.23052	174.241	8.76693e-40	1.07871e-38	2.29383
Acinar	ENSG00000119138	KLF9	1.17307	78.4744	8.10435e-19	4.0304e-18	2.29103
Acinar	ENSG00000234906	APOC2	-1.83752	19.8302	8.46358e-06	1.76696e-05	2.28684
Acinar	ENSG00000105976	MET	3.76721	197.345	7.92981e-45	1.15886e-43	2.28516
Acinar	ENSG00000103512	NOMO1	4.74037	231.435	2.89931e-52	5.31966e-51	2.28371
Acinar	ENSG00000163909	HEYL	2.98883	113.152	1.99813e-26	1.4287e-25	2.28035
Acinar	ENSG00000138821	SLC39A8	1.07866	58.1841	2.387e-14	9.1778e-14	2.27736
Acinar	ENSG00000141756	FKBP10	4.75301	88.6647	4.67737e-21	2.58801e-20	2.27538
Acinar	ENSG00000101096	NFATC2	2.18506	277.36	2.8244e-62	6.55355e-61	2.27132
Acinar	ENSG00000099139	PCSK5	1.53772	126.022	3.04101e-29	2.46897e-28	2.26639
Acinar	ENSG00000145365	TIFA	4.82905	235.938	3.02257e-53	5.68353e-52	2.26114
Acinar	ENSG00000084674	APOB	0.774922	61.1217	5.36523e-15	2.1468e-14	2.25977
Acinar	ENSG00000182264	IZUMO1	-0.828486	38.8739	4.52075e-10	1.32973e-09	2.25701
Acinar	ENSG00000188158	NHS	0.942194	70.5786	4.42297e-17	2.00508e-16	2.25591
Acinar	ENSG00000205436	EXOC3L4	2.10825	92.9783	5.28712e-22	3.07339e-21	2.25516
Acinar	ENSG00000196074	SYCP2	2.85354	92.1493	8.03785e-22	4.63358e-21	2.25157
Acinar	ENSG00000179673	RPRML	-0.546862	46.2414	1.04544e-11	3.41846e-11	2.24638
Acinar	ENSG00000081803	CADPS2	3.56616	99.7505	1.72858e-23	1.08061e-22	2.24266
Acinar	ENSG00000065911	MTHFD2	4.40021	514.926	5.37693e-114	3.19928e-112	2.23286
Acinar	ENSG00000168214	RBPJ	9.7158	83.6094	6.02863e-20	3.17437e-19	2.22706
Acinar	ENSG00000168938	PPIC	6.22125	62.9501	2.1201e-15	8.69971e-15	2.22044
Acinar	ENSG00000215018	COL28A1	1.55257	117.878	1.84431e-27	1.38531e-26	2.21972
Acinar	ENSG00000003096	KLHL13	1.6832	191.71	1.34643e-43	1.87711e-42	2.21913
Acinar	ENSG00000130529	TRPM4	3.27191	192.489	9.10108e-44	1.27737e-42	2.21901
Acinar	ENSG00000115363	EVA1A	4.27739	138.98	4.4487e-32	4.10157e-31	2.21316
Acinar	ENSG00000140470	ADAMTS17	1.71821	71.6491	2.57078e-17	1.17663e-16	2.20479
Acinar	ENSG00000006652	IFRD1	7.17384	152.378	5.23785e-35	5.3667e-34	2.19833
Acinar	ENSG00000213918	DNASE1	5.47106	135.585	2.45884e-31	2.19177e-30	2.18155
Acinar	ENSG00000079277	MKNK1	5.81893	347.419	1.54613e-77	4.86011e-76	2.18092
Acinar	ENSG00000259424	RP11-35O15.1	-0.568804	59.6516	1.13227e-14	4.44268e-14	2.17661
Acinar	ENSG00000155011	DKK2	2.83069	63.1727	1.89358e-15	7.79518e-15	2.17645
Acinar	ENSG00000171385	KCND3	2.14427	110.186	8.92356e-26	6.18671e-25	2.17469
Acinar	ENSG00000109846	CRYAB	3.35735	189.314	4.48861e-43	6.17508e-42	2.1599
Acinar	ENSG00000156968	MPV17L	5.4647	120.73	4.37782e-28	3.3766e-27	2.15835
Acinar	ENSG00000118137	APOA1	0.923683	92.1159	8.17461e-22	4.70754e-21	2.15746
Acinar	ENSG00000123131	PRDX4	8.41356	157.614	3.758e-36	4.00821e-35	2.15553
Acinar	ENSG00000267395	AC074212.6	0.440265	124.161	7.76812e-29	6.18627e-28	2.14563
Acinar	ENSG00000166949	SMAD3	4.0133	138.528	5.58722e-32	5.13421e-31	2.14103
Acinar	ENSG00000163347	CLDN1	3.57105	61.3864	4.69048e-15	1.88207e-14	2.14102
Acinar	ENSG00000130147	SH3BP4	4.6994	209.718	1.58238e-47	2.52756e-46	2.13512
Acinar	ENSG00000168491	CCDC110	4.92499	325.926	7.4164e-73	2.14137e-71	2.13315
Acinar	ENSG00000162241	SLC25A45	2.9163	190.652	2.29061e-43	3.18012e-42	2.13032
Acinar	ENSG00000144354	CDCA7	2.29247	68.5936	1.20999e-16	5.37556e-16	2.12849
Acinar	ENSG00000116833	NR5A2	5.8268	177.089	2.09424e-40	2.64519e-39	2.12601
Acinar	ENSG00000050767	COL23A1	-1.86262	14.1174	0.00017175	0.000316522	2.12497
Acinar	ENSG00000137266	SLC22A23	2.74145	168.872	1.30447e-38	1.53045e-37	2.12251
Acinar	ENSG00000162894	FCMR	0.848138	93.1036	4.96262e-22	2.8898e-21	2.12239
Acinar	ENSG00000021488	SLC7A9	-0.498049	47.6445	5.10943e-12	1.70144e-11	2.12019
Acinar	ENSG00000146013	GFRA3	5.54932	128.543	8.53686e-30	7.12545e-29	2.11503
Acinar	ENSG00000187688	TRPV2	0.583025	119.707	7.33379e-28	5.59949e-27	2.11209
Acinar	ENSG00000216490	IFI30	0.365281	65.9038	4.73469e-16	2.02829e-15	2.11131
Acinar	ENSG00000104611	SH2D4A	4.46106	93.0944	4.98576e-22	2.90023e-21	2.11124
Acinar	ENSG00000133019	CHRM3	3.53782	422.433	7.20753e-94	3.1189e-92	2.11054
Acinar	ENSG00000185532	PRKG1	1.68579	103.452	2.66782e-24	1.73617e-23	2.11048
Acinar	ENSG00000185559	DLK1	12.7457	159.558	1.41337e-36	1.53399e-35	2.10765
Acinar	ENSG00000144821	MYH15	1.04575	87.2246	9.68709e-21	5.28271e-20	2.10176
Acinar	ENSG00000151090	THRB	1.82182	135.27	2.88224e-31	2.56507e-30	2.1004
Acinar	ENSG00000236305	RP11-126L15.4	-0.151096	57.92	2.72995e-14	1.04626e-13	2.10017
Acinar	ENSG00000140092	FBLN5	4.27199	92.8672	5.59251e-22	3.24638e-21	2.09396
Acinar	ENSG00000167747	C19orf48	5.97043	230.174	5.46223e-52	9.97816e-51	2.09308
Acinar	ENSG00000109906	ZBTB16	2.83252	281.617	3.33661e-63	7.92981e-62	2.09172
Acinar	ENSG00000101213	PTK6	-0.473123	53.3133	2.84374e-13	1.02458e-12	2.09152
Acinar	ENSG00000078725	BRINP1	2.35581	381.199	6.82073e-85	2.54213e-83	2.09012
Acinar	ENSG00000060138	YBX3	7.20341	124.213	7.56816e-29	6.02991e-28	2.08556
Acinar	ENSG00000050344	NFE2L3	3.30395	126.114	2.9028e-29	2.36021e-28	2.08505
Acinar	ENSG00000154620	TMSB4Y	1.73694	51.2796	8.01054e-13	2.80605e-12	2.08503
Acinar	ENSG00000114378	HYAL1	1.13748	94.6935	2.22267e-22	1.31465e-21	2.08426
Acinar	ENSG00000113924	HGD	2.81981	93.3178	4.45378e-22	2.60168e-21	2.07938
Acinar	ENSG00000183840	GPR39	1.16812	79.0827	5.95638e-19	2.98446e-18	2.07643
Acinar	ENSG00000245848	CEBPA	1.42534	137.806	8.03754e-32	7.35744e-31	2.07625
Acinar	ENSG00000116815	CD58	3.48935	137.739	8.31124e-32	7.6038e-31	2.06988
Acinar	ENSG00000183742	MACC1	3.569	126.743	2.11442e-29	1.73443e-28	2.0683
Acinar	ENSG00000183508	FAM46C	6.25665	431.107	9.33202e-96	4.20193e-94	2.06489
Acinar	ENSG00000121440	PDZRN3	4.27099	251.108	1.48933e-56	3.04444e-55	2.06405
Acinar	ENSG00000142102	ATHL1	3.38792	63.7747	1.39492e-15	5.78812e-15	2.0636
Acinar	ENSG00000233355	CHRM3-AS2	-1.27161	31.5575	1.93619e-08	5.05118e-08	2.06231
Acinar	ENSG00000162496	DHRS3	4.70632	70.1476	5.50291e-17	2.48518e-16	2.05959
Acinar	ENSG00000099840	IZUMO4	3.43241	133.041	8.85513e-31	7.6957e-30	2.05773
Acinar	ENSG00000147257	GPC3	5.39143	94.3439	2.65201e-22	1.56398e-21	2.05677
Acinar	ENSG00000158555	GDPD5	4.40814	74.8423	5.09858e-18	2.42762e-17	2.05529
Acinar	ENSG00000188833	ENTPD8	0.636652	109.437	1.30159e-25	8.94207e-25	2.05443
Acinar	ENSG00000106804	C5	4.98662	68.6771	1.15978e-16	5.15941e-16	2.05105
Acinar	ENSG00000171517	LPAR3	0.310905	21.7053	3.17911e-06	6.86685e-06	2.05084
Acinar	ENSG00000184232	OAF	2.26576	120.994	3.83239e-28	2.96002e-27	2.04427
Acinar	ENSG00000163931	TKT	8.0917	248.105	6.72215e-56	1.35255e-54	2.04304
Acinar	ENSG00000197653	DNAH10	-0.831269	41.4396	1.21567e-10	3.7019e-10	2.04298
Acinar	ENSG00000257660	RP11-579D7.4	2.4038	103.667	2.39395e-24	1.56038e-23	2.04175
Acinar	ENSG00000171234	UGT2B7	5.36068	74.8658	5.03833e-18	2.39962e-17	2.03405
Acinar	ENSG00000128510	CPA4	1.02445	101.412	7.47061e-24	4.74497e-23	2.03117
Acinar	ENSG00000137078	SIT1	-0.075984	41.1942	1.37832e-10	4.18342e-10	2.02937
Acinar	ENSG00000120054	CPN1	2.05295	129.168	6.23121e-30	5.22455e-29	2.02934
Acinar	ENSG00000226900	RP11-432J24.5	-0.558815	28.8345	7.8833e-08	1.96434e-07	2.02668
Acinar	ENSG00000153179	RASSF3	2.30818	155.564	1.05415e-35	1.11152e-34	2.02614
Acinar	ENSG00000173372	C1QA	0.758832	45.6511	1.41303e-11	4.57821e-11	2.02131
Acinar	ENSG00000137486	ARRB1	2.90098	136.572	1.49612e-31	1.3495e-30	2.01928
Acinar	ENSG00000187840	EIF4EBP1	7.0755	193.247	6.2166e-44	8.79189e-43	2.01655
Acinar	ENSG00000167779	IGFBP6	3.21617	161.708	4.7915e-37	5.30761e-36	2.01495
Acinar	ENSG00000117298	ECE1	6.13317	251.805	1.04954e-56	2.15602e-55	2.01234
Acinar	ENSG00000159388	BTG2	9.76895	165.157	8.45323e-38	9.66581e-37	2.00867
Acinar	ENSG00000124762	CDKN1A	2.94767	103.755	2.28924e-24	1.49446e-23	2.00821
Acinar	ENSG00000101911	PRPS2	4.51861	102.429	4.47145e-24	2.87512e-23	2.0081
Acinar	ENSG00000167034	NKX3-1	1.04769	68.5629	1.22892e-16	5.45531e-16	2.00798
Acinar	ENSG00000211829	TRDC	-1.17441	15.697	7.43407e-05	0.000142195	2.00788
Acinar	ENSG00000224407	RP5-956O18.3	-1.04772	43.0483	5.34057e-11	1.66388e-10	2.00513
Acinar	ENSG00000162817	C1orf115	3.6693	230.611	4.38701e-52	8.0316e-51	2.00212
Acinar	ENSG00000271420	RP5-1057J7.7	-0.129678	44.1466	3.04684e-11	9.64659e-11	2.00194
Acinar	ENSG00000185332	TMEM105	0.290828	42.9282	5.67871e-11	1.76572e-10	2.00102
Acinar	ENSG00000115350	POLE4	5.15014	99.5141	1.9477e-23	1.21394e-22	1.99929
Acinar	ENSG00000100219	XBP1	8.06948	290.407	4.05348e-65	1.00343e-63	1.99888
Acinar	ENSG00000001617	SEMA3F	1.58211	44.1034	3.11472e-11	9.85587e-11	1.99832
Acinar	ENSG00000153885	KCTD15	2.34062	82.5476	1.03158e-19	5.3673e-19	1.99136
Acinar	ENSG00000185624	P4HB	8.94063	123.977	8.52207e-29	6.77375e-28	1.98829
Acinar	ENSG00000260552	RP11-49I11.1	-0.303988	52.1313	5.19114e-13	1.84048e-12	1.98194
Acinar	ENSG00000115380	EFEMP1	4.08473	102.613	4.0753e-24	2.62546e-23	1.9813
Acinar	ENSG00000221869	CEBPD	6.04383	113.74	1.48601e-26	1.06987e-25	1.97937
Acinar	ENSG00000272211	RP11-347P5.1	0.157459	51.7767	6.2184e-13	2.19628e-12	1.97725
Acinar	ENSG00000021355	SERPINB1	6.60564	195.778	1.7423e-44	2.51531e-43	1.97105
Acinar	ENSG00000147454	SLC25A37	6.79107	188.466	6.87236e-43	9.38472e-42	1.97103
Acinar	ENSG00000275183	LENG9	2.16941	78.7367	7.09634e-19	3.54073e-18	1.97054
Acinar	ENSG00000094804	CDC6	2.26453	102.13	5.19836e-24	3.32967e-23	1.9695
Acinar	ENSG00000119408	NEK6	3.10114	79.0844	5.95116e-19	2.98274e-18	1.96592
Acinar	ENSG00000130513	GDF15	7.32486	46.1313	1.10587e-11	3.61109e-11	1.96383
Acinar	ENSG00000104901	DKKL1	1.43524	34.1138	5.19814e-09	1.41876e-08	1.95757
Acinar	ENSG00000123689	G0S2	6.9233	188.844	5.68361e-43	7.80618e-42	1.95592
Acinar	ENSG00000168306	ACOX2	0.8551	53.9218	2.08626e-13	7.56741e-13	1.95502
Acinar	ENSG00000244038	DDOST	7.82909	155.229	1.24768e-35	1.30896e-34	1.95262
Acinar	ENSG00000275713	HIST1H2BH	3.05021	93.2568	4.59305e-22	2.68022e-21	1.95119
Acinar	ENSG00000148671	ADIRF	0.977443	30.482	3.36984e-08	8.63186e-08	1.95015
Acinar	ENSG00000253844	RP11-546K22.1	4.03968	194.381	3.51675e-44	5.03775e-43	1.94926
Acinar	ENSG00000124570	SERPINB6	7.13111	289.853	5.35333e-65	1.32128e-63	1.94608
Acinar	ENSG00000136425	CIB2	5.1535	105.537	9.31425e-25	6.17491e-24	1.94513
Acinar	ENSG00000167644	C19orf33	1.37678	40.7465	1.73313e-10	5.22226e-10	1.94137
Acinar	ENSG00000137801	THBS1	6.38905	97.1199	6.52524e-23	3.9777e-22	1.94025
Acinar	ENSG00000128165	ADM2	0.780571	16.7878	4.18008e-05	8.1997e-05	1.93904
Acinar	ENSG00000272369	RP11-446N19.1	0.802034	78.6771	7.31381e-19	3.64378e-18	1.93608
Acinar	ENSG00000163874	ZC3H12A	3.51934	194.997	2.58048e-44	3.71251e-43	1.93423
Acinar	ENSG00000165175	MID1IP1	6.33322	201.096	1.20426e-45	1.80423e-44	1.93364
Acinar	ENSG00000090621	PABPC4	7.10649	139.131	4.12272e-32	3.80312e-31	1.932
Acinar	ENSG00000171729	TMEM51	5.25384	174.714	6.9114e-40	8.52918e-39	1.92888
Acinar	ENSG00000275489	C17orf98	-1.81874	14.3186	0.000154335	0.000285958	1.92578
Acinar	ENSG00000089060	SLC8B1	1.95483	113.428	1.73924e-26	1.24788e-25	1.92567
Acinar	ENSG00000232445	RP11-132A1.4	1.17777	103.517	2.58126e-24	1.68115e-23	1.92115
Acinar	ENSG00000137070	IL11RA	3.94807	60.306	8.11984e-15	3.20713e-14	1.92044
Acinar	ENSG00000258818	RNASE4	1.42611	60.8961	6.01679e-15	2.39521e-14	1.91909
Acinar	ENSG00000103226	NOMO3	2.79476	225.219	6.57727e-51	1.16201e-49	1.91822
Acinar	ENSG00000065361	ERBB3	5.69612	89.056	3.83788e-21	2.13415e-20	1.91687
Acinar	ENSG00000169223	LMAN2	7.90857	150.711	1.21238e-34	1.23311e-33	1.91458
Acinar	ENSG00000187837	HIST1H1C	6.90303	162.277	3.59952e-37	4.01661e-36	1.91458
Acinar	ENSG00000168004	HRASLS5	3.41587	50.157	1.41922e-12	4.90341e-12	1.91343
Acinar	ENSG00000167711	SERPINF2	4.60278	142.879	6.24623e-33	5.94302e-32	1.91172
Acinar	ENSG00000101695	RNF125	1.65848	124.669	6.01211e-29	4.81084e-28	1.90948
Acinar	ENSG00000070081	NUCB2	8.44964	126.332	2.60124e-29	2.12227e-28	1.90939
Acinar	ENSG00000095203	EPB41L4B	4.15715	351.097	2.4444e-78	7.77171e-77	1.9084
Acinar	ENSG00000113088	GZMK	-1.67159	16.9517	3.83427e-05	7.54356e-05	1.90814
Acinar	ENSG00000250786	SNHG18	3.41355	79.6353	4.50312e-19	2.27408e-18	1.90665
Acinar	ENSG00000165655	ZNF503	6.06473	103.34	2.82267e-24	1.8355e-23	1.90649
Acinar	ENSG00000026297	RNASET2	6.55815	119.698	7.36476e-28	5.62056e-27	1.89525
Acinar	ENSG00000141540	TTYH2	1.35613	135.727	2.28911e-31	2.04376e-30	1.89488
Acinar	ENSG00000162771	FAM71A	0.636161	171.523	3.44014e-39	4.12025e-38	1.88979
Acinar	ENSG00000133816	MICAL2	1.70407	77.5489	1.29477e-18	6.35561e-18	1.88908
Acinar	ENSG00000114850	SSR3	8.06956	217.385	3.36434e-49	5.66733e-48	1.88696
Acinar	ENSG00000147465	STAR	-0.907527	35.0883	3.15085e-09	8.74011e-09	1.88696
Acinar	ENSG00000153208	MERTK	1.92822	100.391	1.25101e-23	7.87674e-23	1.88624
Acinar	ENSG00000174145	NWD2	-1.46619	8.13682	0.00433752	0.00677445	1.88386
Acinar	ENSG00000185989	RASA3	1.07633	90.287	2.06005e-21	1.1638e-20	1.88383
Acinar	ENSG00000134769	DTNA	4.81236	287.894	1.4302e-64	3.51433e-63	1.88371
Acinar	ENSG00000112679	DUSP22	4.64527	236.669	2.09404e-53	3.94646e-52	1.88329
Acinar	ENSG00000164142	FAM160A1	1.57623	109.353	1.35841e-25	9.32091e-25	1.87961
Acinar	ENSG00000166831	RBPMS2	0.312414	47.7739	4.78323e-12	1.59729e-11	1.87943
Acinar	ENSG00000231720	RP11-568A7.3	-1.25977	20.0937	7.3738e-06	1.54798e-05	1.87876
Acinar	ENSG00000109814	UGDH	7.24029	141.078	1.54701e-32	1.45283e-31	1.87788
Acinar	ENSG00000119411	BSPRY	5.12739	158.805	2.0642e-36	2.23309e-35	1.87678
Acinar	ENSG00000129538	RNASE1	3.5282	25.5988	4.20293e-07	9.85237e-07	1.87634
Acinar	ENSG00000143641	GALNT2	5.75428	85.0653	2.88676e-20	1.54244e-19	1.87389
Acinar	ENSG00000162069	CCDC64B	3.98722	109.489	1.26812e-25	8.72289e-25	1.87213
Acinar	ENSG00000166743	ACSM1	0.696275	106.413	5.98752e-25	4.00128e-24	1.87032
Acinar	ENSG00000144802	NFKBIZ	6.06911	170.615	5.43138e-39	6.44492e-38	1.86971
Acinar	ENSG00000135423	GLS2	1.62091	152.664	4.53745e-35	4.66917e-34	1.86816
Acinar	ENSG00000157613	CREB3L1	1.11207	37.6377	8.51801e-10	2.45774e-09	1.86813
Acinar	ENSG00000198959	TGM2	2.47243	80.2077	3.37051e-19	1.71093e-18	1.86597
Acinar	ENSG00000121361	KCNJ8	4.11871	199.339	2.91084e-45	4.31064e-44	1.8549
Acinar	ENSG00000273749	CYFIP1	5.80231	228.523	1.25174e-51	2.24963e-50	1.85382
Acinar	ENSG00000157315	TMED6	5.92528	219.653	1.07641e-49	1.84496e-48	1.85122
Acinar	ENSG00000179636	TPPP2	-1.94456	10.8893	0.000967214	0.00163244	1.85064
Acinar	ENSG00000124713	GNMT	4.26006	117.912	1.81299e-27	1.36363e-26	1.85028
Acinar	ENSG00000175868	CALCB	-0.435333	29.5014	5.58772e-08	1.40855e-07	1.84778
Acinar	ENSG00000174640	SLCO2A1	0.544826	51.8563	5.9715e-13	2.11266e-12	1.84682
Acinar	ENSG00000100285	NEFH	1.98726	196.474	1.22833e-44	1.77793e-43	1.84548
Acinar	ENSG00000139946	PELI2	4.31231	240.711	2.75247e-54	5.31974e-53	1.84546
Acinar	ENSG00000118322	ATP10B	2.02258	19.7072	9.02604e-06	1.88132e-05	1.84432
Acinar	ENSG00000184828	ZBTB7C	1.65973	166.481	4.34383e-38	5.02557e-37	1.84375
Acinar	ENSG00000253764	RP11-439C15.4	-1.30672	31.6572	1.8393e-08	4.80295e-08	1.84352
Acinar	ENSG00000184347	SLIT3	5.3228	96.4489	9.15772e-23	5.54388e-22	1.83942
Acinar	ENSG00000179750	APOBEC3B	-0.350051	20.9839	4.63158e-06	9.88878e-06	1.83618
Acinar	ENSG00000249267	LINC00939	-0.38115	26.8858	2.15842e-07	5.1837e-07	1.83345
Acinar	ENSG00000100526	CDKN3	3.47397	108.431	2.16275e-25	1.47549e-24	1.83062
Acinar	ENSG00000182118	FAM89A	2.74534	66.0583	4.3777e-16	1.87922e-15	1.82917
Acinar	ENSG00000232767	RP11-498B4.5	0.643487	33.1776	8.41128e-09	2.25692e-08	1.82535
Acinar	ENSG00000148700	ADD3	6.47016	205.685	1.20068e-46	1.85215e-45	1.82203
Acinar	ENSG00000157399	ARSE	5.58166	58.9968	1.57927e-14	6.14305e-14	1.8208
Acinar	ENSG00000257446	ZNF878	-0.284923	27.4607	1.60318e-07	3.89229e-07	1.81377
Acinar	ENSG00000224846	RP1-90J20.8	0.239993	40.052	2.47294e-10	7.37941e-10	1.8125
Acinar	ENSG00000101384	JAG1	5.47925	158.614	2.27262e-36	2.45378e-35	1.81027
Acinar	ENSG00000167553	TUBA1C	4.73705	110.263	8.58236e-26	5.96504e-25	1.80578
Acinar	ENSG00000105695	MAG	-1.65477	12.0714	0.000512012	0.000892273	1.80472
Acinar	ENSG00000126453	BCL2L12	4.2926	75.8698	3.02997e-18	1.4619e-17	1.80351
Acinar	ENSG00000081320	STK17B	2.91124	128.259	9.85288e-30	8.19516e-29	1.80232
Acinar	ENSG00000003400	CASP10	0.858191	77.7632	1.16166e-18	5.71907e-18	1.80189
Acinar	ENSG00000118705	RPN2	7.44128	195.874	1.66033e-44	2.39905e-43	1.79795
Acinar	ENSG00000095321	CRAT	4.25866	213.698	2.14295e-48	3.53481e-47	1.79723
Acinar	ENSG00000113916	BCL6	2.97281	71.944	2.2139e-17	1.01692e-16	1.79715
Acinar	ENSG00000197616	MYH6	0.114577	72.3914	1.76485e-17	8.16279e-17	1.79634
Acinar	ENSG00000257097	CLIP1-AS1	-0.865225	40.3218	2.15388e-10	6.45273e-10	1.79504
Acinar	ENSG00000126878	AIF1L	3.4659	40.3202	2.15571e-10	6.45706e-10	1.79422
Acinar	ENSG00000027075	PRKCH	3.14994	206.999	6.20466e-47	9.66072e-46	1.79018
Acinar	ENSG00000091409	ITGA6	4.74779	55.5348	9.18177e-14	3.40535e-13	1.78654
Acinar	ENSG00000180879	SSR4	10.7873	165.806	6.10012e-38	7.01367e-37	1.78626
Acinar	ENSG00000272711	RP11-259N19.1	-0.847989	26.2972	2.92714e-07	6.95567e-07	1.78609
Acinar	ENSG00000206557	TRIM71	2.96406	68.3912	1.34075e-16	5.94225e-16	1.78552
Acinar	ENSG00000142634	EFHD2	4.85815	203.224	4.13384e-46	6.28948e-45	1.78499
Acinar	ENSG00000091262	ABCC6	4.32623	219.178	1.36681e-49	2.33311e-48	1.78204
Acinar	ENSG00000143801	PSEN2	4.92861	412.944	8.38171e-92	3.47361e-90	1.78121
Acinar	ENSG00000169026	MFSD7	1.67328	35.2699	2.87039e-09	7.99141e-09	1.77877
Acinar	ENSG00000118640	VAMP8	7.03348	97.7554	4.73383e-23	2.90374e-22	1.77592
Acinar	ENSG00000273604	C17orf96	1.29137	68.1042	1.55082e-16	6.84597e-16	1.77576
Acinar	ENSG00000128016	ZFP36	6.20836	135.981	2.01426e-31	1.8032e-30	1.77188
Acinar	ENSG00000175287	PHYHD1	4.40956	78.2304	9.16984e-19	4.54671e-18	1.76589
Acinar	ENSG00000112394	SLC16A10	4.71928	53.3637	2.77167e-13	9.99696e-13	1.76494
Acinar	ENSG00000185585	OLFML2A	1.104	33.0986	8.76003e-09	2.34747e-08	1.7645
Acinar	ENSG00000040608	RTN4R	1.99126	78.424	8.31374e-19	4.13207e-18	1.76359
Acinar	ENSG00000123892	RAB38	2.49706	116.421	3.84443e-27	2.85166e-26	1.76317
Acinar	ENSG00000183918	SH2D1A	-1.52765	10.8236	0.00100212	0.00168879	1.76306
Acinar	ENSG00000132688	NES	3.33947	101.02	9.10605e-24	5.76175e-23	1.76032
Acinar	ENSG00000130005	GAMT	6.41555	307.171	9.02731e-69	2.42572e-67	1.76024
Acinar	ENSG00000265254	CTD-2350C19.2	0.435525	85.2176	2.67278e-20	1.42994e-19	1.75946
Acinar	ENSG00000123104	ITPR2	5.7	135.948	2.0485e-31	1.83287e-30	1.75925
Acinar	ENSG00000134253	TRIM45	3.11861	107.573	3.33325e-25	2.25008e-24	1.75904
Acinar	ENSG00000088298	EDEM2	4.91191	138.922	4.58196e-32	4.2221e-31	1.75664
Acinar	ENSG00000106070	GRB10	4.15679	371.282	9.84306e-83	3.46692e-81	1.75564
Acinar	ENSG00000073331	ALPK1	1.3889	53.15	3.09029e-13	1.11077e-12	1.75477
Acinar	ENSG00000261884	CTC-479C5.12	0.953941	38.9832	4.27461e-10	1.25911e-09	1.75451
Acinar	ENSG00000081923	ATP8B1	3.92465	132.029	1.47422e-30	1.27256e-29	1.74925
Acinar	ENSG00000257084	U47924.27	4.38733	154.744	1.59239e-35	1.66641e-34	1.74729
Acinar	ENSG00000257261	RP11-96H19.1	0.609661	43.4253	4.40458e-11	1.37881e-10	1.74696
Acinar	ENSG00000261759	RP11-626G11.3	-0.411921	43.7702	3.69288e-11	1.16016e-10	1.74655
Acinar	ENSG00000256751	PLBD1-AS1	0.713506	49.4095	2.07732e-12	7.09329e-12	1.74533
Acinar	ENSG00000167799	NUDT8	2.37419	59.7938	1.05336e-14	4.13893e-14	1.74478
Acinar	ENSG00000142273	CBLC	1.47077	54.7478	1.37032e-13	5.02633e-13	1.74364
Acinar	ENSG00000180340	FZD2	2.98455	26.9691	2.06735e-07	4.97717e-07	1.74044
Acinar	ENSG00000132855	ANGPTL3	1.01777	116.404	3.87642e-27	2.8741e-26	1.7387
Acinar	ENSG00000164124	TMEM144	2.16158	60.9552	5.83881e-15	2.32603e-14	1.73852
Acinar	ENSG00000138434	SSFA2	5.72847	289.154	7.60178e-65	1.87346e-63	1.73711
Acinar	ENSG00000275672	GATM-AS1	1.18414	58.3123	2.23638e-14	8.62055e-14	1.73689
Acinar	ENSG00000166347	CYB5A	9.08617	166.873	3.56528e-38	4.13201e-37	1.73648
Acinar	ENSG00000135374	ELF5	4.95389	56.0725	6.98461e-14	2.61198e-13	1.73623
Acinar	ENSG00000169562	GJB1	5.36401	82.7739	9.19945e-20	4.79696e-19	1.73522
Acinar	ENSG00000160318	CLDND2	2.112	178.044	1.29582e-40	1.64295e-39	1.7351
Acinar	ENSG00000149115	TNKS1BP1	4.71767	112.115	3.37102e-26	2.39086e-25	1.73199
Acinar	ENSG00000183077	AFMID	3.13176	194.383	3.5133e-44	5.03714e-43	1.72876
Acinar	ENSG00000184012	TMPRSS2	2.05105	27.9634	1.23629e-07	3.0258e-07	1.72826
Acinar	ENSG00000259884	RP11-1100L3.8	1.84266	94.6933	2.22291e-22	1.31465e-21	1.72755
Acinar	ENSG00000224810	RP11-538D16.2	-1.44345	19.5089	1.00133e-05	2.07696e-05	1.72697
Acinar	ENSG00000135744	AGT	2.023	49.8441	1.66459e-12	5.72623e-12	1.72384
Acinar	ENSG00000090447	TFAP4	4.2095	173.563	1.23325e-39	1.5063e-38	1.72383
Acinar	ENSG00000179242	CDH4	1.07438	49.6422	1.84498e-12	6.32456e-12	1.72323
Acinar	ENSG00000154274	C4orf19	4.18762	219.247	1.31994e-49	2.2554e-48	1.72221
Acinar	ENSG00000164649	CDCA7L	3.8617	60.5924	7.02057e-15	2.7835e-14	1.72113
Acinar	ENSG00000213626	LBH	4.7143	88.679	4.64366e-21	2.57045e-20	1.71857
Acinar	ENSG00000278621	CTD-2033D15.3	-1.17578	22.5558	2.04125e-06	4.49297e-06	1.71824
Acinar	ENSG00000104205	SGK3	2.68594	200.778	1.41291e-45	2.11303e-44	1.71157
Acinar	ENSG00000251533	LINC00605	-0.585553	23.0059	1.61508e-06	3.59867e-06	1.70899
Acinar	ENSG00000234289	H2BFS	-0.496675	49.5842	1.90042e-12	6.51059e-12	1.70662
Acinar	ENSG00000164181	ELOVL7	3.00882	136.036	1.95903e-31	1.7547e-30	1.70593
Acinar	ENSG00000142546	NOSIP	6.86027	159.886	1.19806e-36	1.30465e-35	1.70501
Acinar	ENSG00000241399	CD302	3.7966	198.653	4.10874e-45	6.06303e-44	1.70394
Acinar	ENSG00000092621	PHGDH	7.34021	48.6654	3.03576e-12	1.02588e-11	1.70138
Acinar	ENSG00000106211	HSPB1	8.8058	84.8281	3.2547e-20	1.73459e-19	1.6959
Acinar	ENSG00000100266	PACSIN2	5.55376	142.034	9.56053e-33	9.03964e-32	1.69408
Acinar	ENSG00000273983	HIST1H3G	1.70849	30.3602	3.58811e-08	9.17542e-08	1.69277
Acinar	ENSG00000137834	SMAD6	1.20584	51.006	9.20822e-13	3.20939e-12	1.69058
Acinar	ENSG00000101938	CHRDL1	2.49693	44.0532	3.1957e-11	1.00987e-10	1.69049
Acinar	ENSG00000153012	LGI2	1.33023	26.4991	2.63663e-07	6.28325e-07	1.69032
Acinar	ENSG00000150893	FREM2	4.03056	97.7083	4.8478e-23	2.97147e-22	1.6898
Acinar	ENSG00000135926	TMBIM1	4.91078	229.418	7.98548e-52	1.44607e-50	1.68943
Acinar	ENSG00000166123	GPT2	4.41484	228.745	1.11968e-51	2.01445e-50	1.689
Acinar	ENSG00000135519	KCNH3	3.18657	130.02	4.05603e-30	3.42318e-29	1.68786
Acinar	ENSG00000181016	LSMEM1	1.17456	68.8872	1.04258e-16	4.64793e-16	1.68767
Acinar	ENSG00000162616	DNAJB4	7.15581	95.7462	1.30594e-22	7.83472e-22	1.68663
Acinar	ENSG00000168899	VAMP5	5.02681	210.386	1.13176e-47	1.82e-46	1.68623
Acinar	ENSG00000085276	MECOM	3.9223	153.597	2.83731e-35	2.94882e-34	1.68611
Acinar	ENSG00000101888	NXT2	3.00102	133.76	6.16494e-31	5.39716e-30	1.68545
Acinar	ENSG00000234141	AC009473.1	-0.154303	39.2679	3.69456e-10	1.09192e-09	1.68315
Acinar	ENSG00000076716	GPC4	3.40664	56.5308	5.53253e-14	2.08016e-13	1.68259
Acinar	ENSG00000186815	TPCN1	3.4152	304.491	3.46145e-68	9.1391e-67	1.6821
Acinar	ENSG00000197540	GZMM	-0.677036	12.3165	0.000448979	0.000788862	1.68128
Acinar	ENSG00000169903	TM4SF4	7.65238	257.265	6.77097e-58	1.4279e-56	1.68082
Acinar	ENSG00000109084	TMEM97	6.34054	176.05	3.53112e-40	4.40663e-39	1.67983
Acinar	ENSG00000082512	TRAF5	0.781806	42.2528	8.02052e-11	2.47219e-10	1.67976
Acinar	ENSG00000180758	GPR157	1.08427	109.484	1.27135e-25	8.7415e-25	1.67945
Acinar	ENSG00000132256	TRIM5	3.40775	58.8979	1.66072e-14	6.45383e-14	1.67937
Acinar	ENSG00000145794	MEGF10	-0.210639	19.0416	1.27901e-05	2.62515e-05	1.67933
Acinar	ENSG00000130164	LDLR	5.91551	96.0382	1.12685e-22	6.78228e-22	1.6788
Acinar	ENSG00000245213	RP11-10K16.1	-0.731855	26.9615	2.07551e-07	4.99464e-07	1.67714
Acinar	ENSG00000179348	GATA2	0.0773213	30.34	3.62571e-08	9.26873e-08	1.6768
Acinar	ENSG00000107669	ATE1	5.61825	118.75	1.18769e-27	8.98588e-27	1.67633
Acinar	ENSG00000139835	GRTP1	3.19961	70.5534	4.47984e-17	2.02976e-16	1.67507
Acinar	ENSG00000090339	ICAM1	0.759895	44.8051	2.17659e-11	6.96944e-11	1.66746
Acinar	ENSG00000109586	GALNT7	5.02617	77.3387	1.44016e-18	7.05265e-18	1.66697
Acinar	ENSG00000175147	TMEM51-AS1	2.36386	111.54	4.50563e-26	3.17529e-25	1.66603
Acinar	ENSG00000149781	FERMT3	-0.152747	49.6597	1.82868e-12	6.27126e-12	1.66464
Acinar	ENSG00000173930	SLCO4C1	0.772909	62.7828	2.30802e-15	9.45685e-15	1.66377
Acinar	ENSG00000234425	RP11-528G1.2	5.27215	63.9346	1.28618e-15	5.34893e-15	1.66236
Acinar	ENSG00000266903	CTB-171A8.1	1.52068	61.9931	3.44668e-15	1.39678e-14	1.66037
Acinar	ENSG00000163517	HDAC11	4.68322	157.661	3.67033e-36	3.91973e-35	1.65661
Acinar	ENSG00000141384	TAF4B	0.777329	44.9652	2.00564e-11	6.43607e-11	1.656
Acinar	ENSG00000170579	DLGAP1	0.328227	45.2987	1.69162e-11	5.45538e-11	1.65312
Acinar	ENSG00000205213	LGR4	5.89607	108.279	2.33462e-25	1.58884e-24	1.65258
Acinar	ENSG00000188959	C9orf152	-0.0344831	21.1178	4.31903e-06	9.24159e-06	1.65023
Acinar	ENSG00000227006	RP5-956O18.2	-1.04716	20.02	7.66349e-06	1.60576e-05	1.64997
Acinar	ENSG00000176909	MAMSTR	2.70446	82.6195	9.9471e-20	5.17871e-19	1.6471
Acinar	ENSG00000147912	FBXO10	2.32794	218.806	1.64767e-49	2.8039e-48	1.64637
Acinar	ENSG00000203497	PDCD4-AS1	1.95136	263.087	3.64534e-59	7.8262e-58	1.64303
Acinar	ENSG00000197165	SULT1A2	0.648092	19.1514	1.20746e-05	2.48472e-05	1.6425
Acinar	ENSG00000118160	SLC8A2	2.58189	247.702	8.23024e-56	1.65001e-54	1.64135
Acinar	ENSG00000272009	RP1-313I6.12	3.96452	142.968	5.97412e-33	5.69713e-32	1.64061
Acinar	ENSG00000188906	LRRK2	1.98835	44.6724	2.32922e-11	7.43958e-11	1.63953
Acinar	ENSG00000259345	RP11-624L4.1	-0.730858	34.7829	3.6859e-09	1.01819e-08	1.63769
Acinar	ENSG00000142606	MMEL1	-0.146475	57.7959	2.90782e-14	1.11289e-13	1.63662
Acinar	ENSG00000257108	NHLRC4	0.182556	38.8492	4.57835e-10	1.34596e-09	1.63511
Acinar	ENSG00000139219	COL2A1	4.59939	59.857	1.02006e-14	4.0109e-14	1.63391
Acinar	ENSG00000169442	CD52	1.07693	31.9983	1.54309e-08	4.05487e-08	1.63019
Acinar	ENSG00000261227	AC140912.1	1.50649	73.5453	9.83512e-18	4.60391e-17	1.62987
Acinar	ENSG00000143870	PDIA6	8.96351	112.118	3.36697e-26	2.389e-25	1.62951
Acinar	ENSG00000126458	RRAS	2.30139	66.1911	4.09256e-16	1.76227e-15	1.62761
Acinar	ENSG00000147403	RPL10	12.716	127.971	1.1389e-29	9.45868e-29	1.62651
Acinar	ENSG00000231943	PGM5P4-AS1	0.380153	54.3462	1.68101e-13	6.1295e-13	1.62605
Acinar	ENSG00000215252	GOLGA8B	5.50176	136.871	1.28655e-31	1.16236e-30	1.62511
Acinar	ENSG00000234949	AC104667.3	-0.120313	75.8998	2.98428e-18	1.44027e-17	1.62077
Acinar	ENSG00000109861	CTSC	3.68835	115.696	5.54154e-27	4.05812e-26	1.62014
Acinar	ENSG00000232671	RP11-126K1.2	1.03044	79.5924	4.602e-19	2.3219e-18	1.61819
Acinar	ENSG00000236532	AL035610.2	-0.49075	33.2837	7.96491e-09	2.14094e-08	1.61546
Acinar	ENSG00000131459	GFPT2	1.16133	61.0198	5.65037e-15	2.25635e-14	1.61434
Acinar	ENSG00000157214	STEAP2	2.4882	242.495	1.12394e-54	2.19776e-53	1.61418
Acinar	ENSG00000184916	JAG2	1.5854	65.2126	6.72383e-16	2.85399e-15	1.61342
Acinar	ENSG00000276903	HIST1H2AL	1.42957	31.7596	1.74484e-08	4.56199e-08	1.61324
Acinar	ENSG00000174804	FZD4	1.92248	79.0687	5.99869e-19	3.00385e-18	1.61082
Acinar	ENSG00000092036	HAUS4	2.80921	134.854	3.55322e-31	3.15043e-30	1.60954
Acinar	ENSG00000164976	KIAA1161	1.50648	75.332	3.97862e-18	1.90854e-17	1.60829
Acinar	ENSG00000197496	SLC2A10	3.06264	58.9124	1.64848e-14	6.40927e-14	1.60723
Acinar	ENSG00000102981	PARD6A	4.82261	204.432	2.25301e-46	3.45309e-45	1.60638
Acinar	ENSG00000168894	RNF181	6.56999	140.13	2.49397e-32	2.3238e-31	1.60253
Acinar	ENSG00000152784	PRDM8	-0.793752	20.1721	7.07761e-06	1.4888e-05	1.60164
Acinar	ENSG00000121210	KIAA0922	4.03529	236.433	2.35721e-53	4.43741e-52	1.60061
Acinar	ENSG00000012211	PRICKLE3	-0.00869309	45.1286	1.84512e-11	5.93661e-11	1.59847
Acinar	ENSG00000185483	ROR1	4.16888	213.193	2.76291e-48	4.52607e-47	1.59759
Acinar	ENSG00000170485	NPAS2	3.94914	62.2207	3.0704e-15	1.24824e-14	1.5974
Acinar	ENSG00000271858	CYB561D2-1	2.55786	183.846	7.01182e-42	9.27119e-41	1.59605
Acinar	ENSG00000076641	PAG1	3.26949	56.2515	6.37692e-14	2.39224e-13	1.59595
Acinar	ENSG00000196878	LAMB3	4.36404	91.207	1.29401e-21	7.40322e-21	1.59525
Acinar	ENSG00000164694	FNDC1	-0.986798	19.7679	8.74405e-06	1.82323e-05	1.5938
Acinar	ENSG00000114646	CSPG5	1.88577	129.514	5.23445e-30	4.40212e-29	1.59366
Acinar	ENSG00000167757	KLK11	0.636121	7.74485	0.0053866	0.00831241	1.59252
Acinar	ENSG00000104529	EEF1D	9.1233	118.222	1.55031e-27	1.16923e-26	1.59146
Acinar	ENSG00000102575	ACP5	1.46793	70.2709	5.16954e-17	2.33653e-16	1.58715
Acinar	ENSG00000261592	RP11-178L8.3	-1.60293	15.0153	0.000106643	0.000200868	1.58697
Acinar	ENSG00000236780	AC078941.1	4.71634	72.8942	1.36791e-17	6.3604e-17	1.58649
Acinar	ENSG00000184840	TMED9	7.81318	105.839	7.99643e-25	5.31394e-24	1.58422
Acinar	ENSG00000146433	TMEM181	5.78801	278.431	1.65028e-62	3.85605e-61	1.58348
Acinar	ENSG00000223403	MEG9	2.77454	159.02	1.85299e-36	2.0059e-35	1.58338
Acinar	ENSG00000145088	EAF2	3.29906	155.776	9.47788e-36	1.00128e-34	1.58154
Acinar	ENSG00000198856	OSTC	8.58809	199.881	2.21742e-45	3.30432e-44	1.58027
Acinar	ENSG00000135185	TMEM243	3.86599	168.87	1.30596e-38	1.53113e-37	1.57915
Acinar	ENSG00000254656	RTL1	2.03781	23.9962	9.6525e-07	2.19597e-06	1.57878
Acinar	ENSG00000152284	TCF7L1	4.21397	73.2751	1.12781e-17	5.25575e-17	1.57741
Acinar	ENSG00000089012	SIRPG	-1.88674	6.02448	0.0141088	0.0204964	1.57442
Acinar	ENSG00000255100	RP11-21L23.3	-0.590803	15.7891	7.08099e-05	0.000135831	1.57365
Acinar	ENSG00000243926	TIPARP-AS1	1.92836	95.5512	1.44114e-22	8.62409e-22	1.57234
Acinar	ENSG00000271109	CTC-523E23.11	-0.718354	18.5273	1.67492e-05	3.40543e-05	1.57219
Acinar	ENSG00000170348	TMED10	8.23132	150.383	1.42997e-34	1.44999e-33	1.56789
Acinar	ENSG00000034239	EFCAB1	0.748598	42.0286	8.99503e-11	2.7654e-10	1.56643
Acinar	ENSG00000169856	ONECUT1	5.36518	69.568	7.38241e-17	3.31691e-16	1.56407
Acinar	ENSG00000160888	IER2	9.79484	105.804	8.14106e-25	5.4079e-24	1.56406
Acinar	ENSG00000221887	HMSD	1.20306	56.302	6.21508e-14	2.33363e-13	1.56086
Acinar	ENSG00000176171	BNIP3	7.34317	281.916	2.87057e-63	6.85154e-62	1.56003
Acinar	ENSG00000025434	NR1H3	2.73403	134.031	5.37898e-31	4.72896e-30	1.55788
Acinar	ENSG00000175538	KCNE3	-0.0912185	20.0042	7.72728e-06	1.61831e-05	1.5575
Acinar	ENSG00000065485	PDIA5	4.18035	99.089	2.41404e-23	1.49787e-22	1.55698
Acinar	ENSG00000134107	BHLHE40	1.99162	130.061	3.97402e-30	3.35737e-29	1.55329
Acinar	ENSG00000233547	RP11-57H14.2	0.464191	62.4251	2.76767e-15	1.12792e-14	1.55064
Acinar	ENSG00000232352	SEMA3B-AS1	-1.33405	4.80346	0.0284027	0.0396073	1.55006
Acinar	ENSG00000278828	HIST1H3H	1.79231	75.7614	3.20106e-18	1.54176e-17	1.54939
Acinar	ENSG00000129226	CD68	1.25383	61.1088	5.4006e-15	2.15972e-14	1.54706
Acinar	ENSG00000257048	RP11-476M19.2	0.4025	39.1264	3.97241e-10	1.17237e-09	1.54504
Acinar	ENSG00000033011	ALG1	3.45895	210.139	1.2812e-47	2.05436e-46	1.54402
Acinar	ENSG00000120742	SERP1	7.86092	152.446	5.06338e-35	5.19433e-34	1.54387
Acinar	ENSG00000206077	ZDHHC11B	1.27744	62.0748	3.30654e-15	1.3413e-14	1.54308
Acinar	ENSG00000140548	ZNF710	3.40254	375.078	1.4674e-83	5.25738e-82	1.54118
Acinar	ENSG00000173530	TNFRSF10D	1.39799	49.1852	2.32901e-12	7.92674e-12	1.54074
Acinar	ENSG00000110719	TCIRG1	3.34095	92.7866	5.82493e-22	3.37542e-21	1.54043
Acinar	ENSG00000170439	METTL7B	1.01044	19.9274	8.04384e-06	1.68249e-05	1.54009
Acinar	ENSG00000168329	CX3CR1	-2.05493	6.20631	0.0127295	0.0185932	1.53669
Acinar	ENSG00000166246	C16orf71	-0.384716	37.7665	7.97411e-10	2.3036e-09	1.53249
Acinar	ENSG00000158406	HIST1H4H	2.05732	79.9694	3.80251e-19	1.92436e-18	1.53077
Acinar	ENSG00000108829	LRRC59	5.62386	127.149	1.7236e-29	1.41804e-28	1.53044
Acinar	ENSG00000185164	NOMO2	1.79701	59.9558	9.70128e-15	3.81637e-14	1.52839
Acinar	ENSG00000114023	FAM162A	6.63034	180.946	3.01175e-41	3.90777e-40	1.52797
Acinar	ENSG00000101230	ISM1	-0.382605	10.5921	0.00113574	0.00190204	1.52709
Acinar	ENSG00000116761	CTH	1.9176	79.733	4.28573e-19	2.16496e-18	1.52634
Acinar	ENSG00000184635	ZNF93	4.28592	93.4298	4.20861e-22	2.46192e-21	1.52581
Acinar	ENSG00000149300	C11orf52	-1.17773	13.76	0.000207716	0.000379654	1.52293
Acinar	ENSG00000175592	FOSL1	1.4551	55.9155	7.56525e-14	2.82088e-13	1.52219
Acinar	ENSG00000211455	STK38L	5.42273	218.679	1.75629e-49	2.97962e-48	1.52187
Acinar	ENSG00000254087	LYN	2.15775	56.643	5.22563e-14	1.96716e-13	1.52153
Acinar	ENSG00000180730	SHISA2	1.39063	78.9027	6.52457e-19	3.26033e-18	1.51969
Acinar	ENSG00000157992	KRTCAP3	4.40876	207.374	5.13792e-47	8.02334e-46	1.51936
Acinar	ENSG00000019549	SNAI2	1.39158	28.0923	1.15664e-07	2.83835e-07	1.51624
Acinar	ENSG00000274922	RP11-88E10.5	0.923521	72.7199	1.49421e-17	6.93107e-17	1.51335
Acinar	ENSG00000155660	PDIA4	7.05831	124.225	7.52288e-29	5.99671e-28	1.51294
Acinar	ENSG00000104549	SQLE	6.74859	111.236	5.25397e-26	3.68242e-25	1.51144
Acinar	ENSG00000175772	LINC01106	0.475928	42.951	5.61283e-11	1.74687e-10	1.51129
Acinar	ENSG00000174951	FUT1	2.49261	137.364	1.00375e-31	9.13298e-31	1.51099
Acinar	ENSG00000204588	LINC01123	-0.0763813	51.2984	7.93417e-13	2.78047e-12	1.50996
Acinar	ENSG00000132330	SCLY	2.36853	116.473	3.74446e-27	2.77874e-26	1.50952
Acinar	ENSG00000172197	MBOAT1	-0.39181	23.2081	1.45381e-06	3.25544e-06	1.50921
Acinar	ENSG00000119508	NR4A3	4.70481	74.2618	6.84161e-18	3.23443e-17	1.50858
Acinar	ENSG00000139436	GIT2	4.91563	172.645	1.95662e-39	2.36899e-38	1.50849
Acinar	ENSG00000181458	TMEM45A	4.24527	68.6722	1.16268e-16	5.17092e-16	1.50583
Acinar	ENSG00000154734	ADAMTS1	4.98675	30.3358	3.63365e-08	9.28617e-08	1.50292
Acinar	ENSG00000145391	SETD7	3.69463	112.854	2.32213e-26	1.65753e-25	1.50197
Acinar	ENSG00000173540	GMPPB	4.14738	258.525	3.59707e-58	7.61463e-57	1.50181
Acinar	ENSG00000140030	GPR65	-1.19033	6.4678	0.0109847	0.0161994	1.50171
Acinar	ENSG00000116985	BMP8B	-0.141072	45.3989	1.60726e-11	5.19136e-11	1.50055
Acinar	ENSG00000172403	SYNPO2	-0.101142	16.3202	5.349e-05	0.000103827	1.50052
Acinar	ENSG00000170385	SLC30A1	5.55117	114.574	9.75432e-27	7.084e-26	1.49877
Acinar	ENSG00000051108	HERPUD1	7.56387	219.711	1.04558e-49	1.79396e-48	1.49572
Acinar	ENSG00000268686	AC010524.2	-1.62206	10.3536	0.00129223	0.00215265	1.49445
Acinar	ENSG00000127418	FGFRL1	3.32529	31.8494	1.666e-08	4.36339e-08	1.4943
Acinar	ENSG00000168209	DDIT4	6.3531	268.805	2.06727e-60	4.54363e-59	1.49171
Acinar	ENSG00000170509	HSD17B13	-1.25034	11.9943	0.000533625	0.000927995	1.49088
Acinar	ENSG00000011478	QPCTL	0.343009	51.0964	8.79394e-13	3.07143e-12	1.48682
Acinar	ENSG00000005961	ITGA2B	-0.346292	17.9559	2.26078e-05	4.53954e-05	1.48615
Acinar	ENSG00000111907	TPD52L1	5.64157	69.5867	7.31281e-17	3.28652e-16	1.48514
Acinar	ENSG00000261760	RP11-1223D19.1	-0.785791	15.3527	8.91952e-05	0.000169421	1.48098
Acinar	ENSG00000277775	HIST1H3F	0.279673	27.0302	2.00298e-07	4.82569e-07	1.48035
Acinar	ENSG00000119919	NKX2-3	-1.25163	7.85692	0.00506265	0.00784521	1.48035
Acinar	ENSG00000136840	ST6GALNAC4	4.85154	100.381	1.25699e-23	7.91137e-23	1.47786
Acinar	ENSG00000090661	CERS4	5.25713	115.246	6.95031e-27	5.07638e-26	1.47744
Acinar	ENSG00000271787	RP11-254F7.3	1.19747	53.0036	3.3293e-13	1.19462e-12	1.47721
Acinar	ENSG00000258945	RP11-497E19.2	0.365457	32.4375	1.23086e-08	3.25649e-08	1.4771
Acinar	ENSG00000179178	TMEM125	5.35306	139.26	3.86327e-32	3.56972e-31	1.4758
Acinar	ENSG00000257556	RP11-44N21.1	0.187262	26.578	2.53108e-07	6.0395e-07	1.47487
Acinar	ENSG00000185022	MAFF	6.15954	38.0951	6.73791e-10	1.95734e-09	1.47022
Acinar	ENSG00000129250	KIF1C	4.21749	74.6631	5.58295e-18	2.65218e-17	1.46983
Acinar	ENSG00000145779	TNFAIP8	3.29974	77.869	1.10107e-18	5.43523e-18	1.46855
Acinar	ENSG00000197279	ZNF165	3.07697	56.117	6.82857e-14	2.55649e-13	1.46787
Acinar	ENSG00000155366	RHOC	6.04217	67.956	1.67185e-16	7.36658e-16	1.46642
Acinar	ENSG00000133112	TPT1	12.2275	102.043	5.4323e-24	3.47417e-23	1.46468
Acinar	ENSG00000155066	PROM2	1.51299	37.5462	8.92751e-10	2.57144e-09	1.46411
Acinar	ENSG00000052344	PRSS8	5.3718	39.1418	3.94114e-10	1.16376e-09	1.46314
Acinar	ENSG00000253696	KBTBD11-OT1	0.883081	67.8788	1.73863e-16	7.65679e-16	1.46158
Acinar	ENSG00000248079	DPH6-AS1	0.0765122	54.2544	1.76146e-13	6.41721e-13	1.4609
Acinar	ENSG00000129128	SPCS3	6.82639	186.128	2.22641e-42	2.97928e-41	1.45984
Acinar	ENSG00000151692	RNF144A	3.23797	62.4171	2.77902e-15	1.13199e-14	1.45955
Acinar	ENSG00000198721	ECI2	6.8857	134.96	3.36862e-31	2.99153e-30	1.45948
Acinar	ENSG00000225873	LINC00694	-0.561868	27.2312	1.80524e-07	4.36063e-07	1.45609
Acinar	ENSG00000116649	SRM	5.67884	154.202	2.09209e-35	2.18111e-34	1.45602
Acinar	ENSG00000069399	BCL3	2.19893	121.87	2.4652e-28	1.92006e-27	1.45601
Acinar	ENSG00000168394	TAP1	1.01244	35.9376	2.03743e-09	5.73372e-09	1.45489
Acinar	ENSG00000139289	PHLDA1	4.93451	41.9097	9.55849e-11	2.9343e-10	1.45475
Acinar	ENSG00000257704	INAFM1	2.73017	97.7415	4.76722e-23	2.92315e-22	1.45438
Acinar	ENSG00000168032	ENTPD3	4.75141	21.8088	3.01213e-06	6.5197e-06	1.45337
Acinar	ENSG00000130176	CNN1	1.39776	42.469	7.18132e-11	2.21968e-10	1.45311
Acinar	ENSG00000000003	TSPAN6	6.37187	60.081	9.10347e-15	3.58459e-14	1.45258
Acinar	ENSG00000083444	PLOD1	4.01306	153.658	2.75041e-35	2.86029e-34	1.45219
Acinar	ENSG00000274373	RP13-714J12.1	1.08144	36.4407	1.5738e-09	4.45834e-09	1.4496
Acinar	ENSG00000247011	RP11-700H6.1	-0.115226	36.274	1.71432e-09	4.84817e-09	1.44943
Acinar	ENSG00000109511	ANXA10	2.59733	27.0894	1.94257e-07	4.68354e-07	1.44845
Acinar	ENSG00000115255	REEP6	3.22165	85.06	2.89454e-20	1.54561e-19	1.44834
Acinar	ENSG00000176595	KBTBD11	2.81927	94.9978	1.90594e-22	1.13363e-21	1.44815
Acinar	ENSG00000274874	RP11-214K3.25	-0.76955	28.4336	9.69701e-08	2.39514e-07	1.44528
Acinar	ENSG00000278200	RP13-766D20.4	1.06417	62.1882	3.12149e-15	1.26746e-14	1.44286
Acinar	ENSG00000147955	SIGMAR1	4.15992	162.801	2.76471e-37	3.10587e-36	1.44285
Acinar	ENSG00000082458	DLG3	4.92714	201.775	8.55845e-46	1.28918e-44	1.4428
Acinar	ENSG00000148219	ASTN2	1.84521	60.5382	7.21634e-15	2.85704e-14	1.44229
Acinar	ENSG00000172543	CTSW	-0.907201	7.15731	0.00746593	0.0112931	1.44225
Acinar	ENSG00000087253	LPCAT2	1.57942	27.5703	1.51486e-07	3.68538e-07	1.44158
Acinar	ENSG00000112137	PHACTR1	2.09066	81.2958	1.94343e-19	1.00023e-18	1.44002
Acinar	ENSG00000147872	PLIN2	5.03746	140.02	2.63473e-32	2.45085e-31	1.43898
Acinar	ENSG00000153157	SYCP2L	-0.545534	16.4616	4.96464e-05	9.66927e-05	1.43876
Acinar	ENSG00000129824	RPS4Y1	8.52991	59.543	1.19652e-14	4.68927e-14	1.43854
Acinar	ENSG00000064666	CNN2	4.24386	40.1373	2.36724e-10	7.07349e-10	1.43823
Acinar	ENSG00000260325	HSPB9	1.58921	83.1467	7.61848e-20	3.99132e-19	1.43764
Acinar	ENSG00000105516	DBP	3.28139	113.651	1.55358e-26	1.11707e-25	1.43646
Acinar	ENSG00000176485	PLA2G16	5.70879	164.113	1.42933e-37	1.62432e-36	1.43626
Acinar	ENSG00000277631	PGM5P3-AS1	-0.6357	9.95507	0.00160407	0.00264253	1.43395
Acinar	ENSG00000117419	ERI3	6.47415	241.711	1.66601e-54	3.2387e-53	1.43369
Acinar	ENSG00000075426	FOSL2	3.66593	98.1192	3.9394e-23	2.42806e-22	1.43243
Acinar	ENSG00000177337	DLGAP1-AS1	1.28084	31.5229	1.971e-08	5.13396e-08	1.4319
Acinar	ENSG00000133065	SLC41A1	3.6881	145.924	1.3489e-33	1.31651e-32	1.43086
Acinar	ENSG00000136014	USP44	3.35146	171.537	3.41497e-39	4.09305e-38	1.43017
Acinar	ENSG00000158220	ESYT3	0.881723	86.9407	1.11822e-20	6.08611e-20	1.42906
Acinar	ENSG00000105321	CCDC9	2.70923	66.0133	4.47885e-16	1.92165e-15	1.42785
Acinar	ENSG00000185650	ZFP36L1	7.027	75.1685	4.32199e-18	2.06849e-17	1.4277
Acinar	ENSG00000204257	HLA-DMA	1.76599	65.0988	7.12338e-16	3.0182e-15	1.42766
Acinar	ENSG00000258399	MEG8	2.7622	89.8214	2.60663e-21	1.46168e-20	1.42715
Acinar	ENSG00000182327	GLTPD2	-0.735793	30.6304	3.12157e-08	8.01067e-08	1.42675
Acinar	ENSG00000178750	STX19	3.56091	55.0914	1.15056e-13	4.24454e-13	1.42663
Acinar	ENSG00000279006	CTA-243E7.2	-1.14951	16.5535	4.72964e-05	9.23316e-05	1.4257
Acinar	ENSG00000266441	RP11-91I8.3	-0.0685248	58.1931	2.37616e-14	9.13822e-14	1.42543
Acinar	ENSG00000148655	C10orf11	2.94675	89.7776	2.66494e-21	1.49337e-20	1.4251
Acinar	ENSG00000159399	HK2	-0.689827	24.2707	8.37032e-07	1.91236e-06	1.42331
Acinar	ENSG00000173210	ABLIM3	-0.127359	23.711	1.11938e-06	2.52901e-06	1.4224
Acinar	ENSG00000163932	PRKCD	3.34318	84.4928	3.85615e-20	2.04728e-19	1.42235
Acinar	ENSG00000104518	GSDMD	4.55943	81.8572	1.46281e-19	7.55906e-19	1.42217
Acinar	ENSG00000164588	HCN1	0.240503	28.4491	9.6195e-08	2.37693e-07	1.42139
Acinar	ENSG00000128590	DNAJB9	6.73928	186.301	2.04082e-42	2.73533e-41	1.42087
Acinar	ENSG00000079931	MOXD1	1.00301	39.4342	3.39294e-10	1.00456e-09	1.42085
Acinar	ENSG00000076356	PLXNA2	4.53476	202.073	7.36861e-46	1.11398e-44	1.42011
Acinar	ENSG00000174672	BRSK2	4.72899	132.071	1.44397e-30	1.2471e-29	1.41906
Acinar	ENSG00000102743	SLC25A15	1.30279	63.1183	1.9466e-15	8.00946e-15	1.41898
Acinar	ENSG00000176920	FUT2	1.69642	56.7492	4.95094e-14	1.86908e-13	1.41882
Acinar	ENSG00000100522	GNPNAT1	4.64895	223.659	1.43945e-50	2.52435e-49	1.41876
Acinar	ENSG00000279110	CTA-243E7.1	3.17109	101.687	6.50389e-24	4.142e-23	1.41784
Acinar	ENSG00000214944	ARHGEF28	3.8004	178.947	8.22961e-41	1.05062e-39	1.41558
Acinar	ENSG00000196411	EPHB4	3.75685	37.6578	8.43082e-10	2.43301e-09	1.41502
Acinar	ENSG00000007866	TEAD3	2.93936	35.8064	2.1793e-09	6.1185e-09	1.41362
Acinar	ENSG00000095585	BLNK	3.42531	54.9145	1.25887e-13	4.62874e-13	1.4128
Acinar	ENSG00000152128	TMEM163	4.11282	150.356	1.44924e-34	1.46774e-33	1.4119
Acinar	ENSG00000236936	RP3-329E20.2	-0.136948	22.2845	2.35091e-06	5.14465e-06	1.41144
Acinar	ENSG00000164056	SPRY1	3.74269	136.292	1.72279e-31	1.54893e-30	1.41023
Acinar	ENSG00000251417	RP11-1348G14.4	-0.742385	23.4256	1.29842e-06	2.92044e-06	1.40876
Acinar	ENSG00000204228	HSD17B8	5.44293	125.264	4.45659e-29	3.58854e-28	1.40875
Acinar	ENSG00000198774	RASSF9	3.46823	57.538	3.31508e-14	1.26557e-13	1.40795
Acinar	ENSG00000175764	TTLL11	1.31094	44.4898	2.55689e-11	8.14179e-11	1.40682
Acinar	ENSG00000132481	TRIM47	0.762938	53.2588	2.92371e-13	1.05226e-12	1.40606
Acinar	ENSG00000102935	ZNF423	2.39863	95.9868	1.15653e-22	6.9584e-22	1.40544
Acinar	ENSG00000165795	NDRG2	5.53487	78.4363	8.26182e-19	4.10749e-18	1.40417
Acinar	ENSG00000138639	ARHGAP24	4.02397	92.6315	6.29955e-22	3.64412e-21	1.40417
Acinar	ENSG00000096092	TMEM14A	6.52572	176.853	2.35805e-40	2.96715e-39	1.40369
Acinar	ENSG00000145649	GZMA	-0.975107	7.77593	0.00529469	0.00818194	1.4028
Acinar	ENSG00000143819	EPHX1	6.68066	80.0378	3.67309e-19	1.86112e-18	1.40229
Acinar	ENSG00000197077	KIAA1671	4.02363	131.729	1.71505e-30	1.47434e-29	1.39995
Acinar	ENSG00000100258	LMF2	4.85952	116.9	3.0198e-27	2.24899e-26	1.39899
Acinar	ENSG00000100385	IL2RB	-1.42539	9.29794	0.00229412	0.00371212	1.39761
Acinar	ENSG00000279085	CTA-243E7.4	0.146861	36.2182	1.76411e-09	4.98645e-09	1.39683
Acinar	ENSG00000142178	SIK1	0.0499928	21.5966	3.36446e-06	7.25215e-06	1.39576
Acinar	ENSG00000173926	MARCH3	4.02714	85.2282	2.65842e-20	1.42272e-19	1.39558
Acinar	ENSG00000213047	DENND1B	4.36284	192.748	7.98889e-44	1.12411e-42	1.39314
Acinar	ENSG00000272717	RP11-342I1.2	-0.790798	12.2362	0.000468706	0.00082058	1.3929
Acinar	ENSG00000071205	ARHGAP10	2.3598	97.4523	5.51682e-23	3.37409e-22	1.3921
Acinar	ENSG00000111252	SH2B3	1.31795	116.318	4.04797e-27	2.9973e-26	1.39028
Acinar	ENSG00000135404	CD63	9.81397	78.9013	6.52914e-19	3.26164e-18	1.38878
Acinar	ENSG00000171223	JUNB	8.54726	113.382	1.77938e-26	1.27558e-25	1.38849
Acinar	ENSG00000180198	RCC1	3.46466	111.009	5.89146e-26	4.11883e-25	1.38705
Acinar	ENSG00000167996	FTH1	11.4298	102.989	3.37041e-24	2.18401e-23	1.38703
Acinar	ENSG00000105374	NKG7	0.577634	10.2341	0.00137872	0.00229053	1.3868
Acinar	ENSG00000178150	ZNF114	0.535839	23.7642	1.08891e-06	2.46249e-06	1.38552
Acinar	ENSG00000100321	SYNGR1	4.25227	73.3583	1.08125e-17	5.04866e-17	1.38199
Acinar	ENSG00000163638	ADAMTS9	4.4405	79.3751	5.13685e-19	2.58315e-18	1.3819
Acinar	ENSG00000123358	NR4A1	7.21082	118.743	1.19221e-27	9.01599e-27	1.3815
Acinar	ENSG00000165140	FBP1	3.88515	82.6547	9.77138e-20	5.08881e-19	1.37871
Acinar	ENSG00000242516	LINC00960	1.45403	25.0726	5.52128e-07	1.28041e-06	1.37831
Acinar	ENSG00000146648	EGFR	3.91469	54.7535	1.36632e-13	5.01386e-13	1.3768
Acinar	ENSG00000111261	MANSC1	4.7406	186.691	1.67781e-42	2.25969e-41	1.37649
Acinar	ENSG00000083937	CHMP2B	6.32885	172.946	1.68166e-39	2.04202e-38	1.37616
Acinar	ENSG00000159176	CSRP1	6.03661	148.114	4.47991e-34	4.46651e-33	1.37589
Acinar	ENSG00000163888	CAMK2N2	2.58118	122.04	2.2618e-28	1.76495e-27	1.37537
Acinar	ENSG00000166794	PPIB	9.66279	144.884	2.27631e-33	2.20228e-32	1.37497
Acinar	ENSG00000182866	LCK	-0.993862	7.62489	0.00575681	0.00884194	1.37476
Acinar	ENSG00000164684	ZNF704	5.9347	122.922	1.45064e-28	1.14376e-27	1.37224
Acinar	ENSG00000205730	ITPRIPL2	2.58062	194.963	2.6247e-44	3.77287e-43	1.37198
Acinar	ENSG00000197903	HIST1H2BK	1.33189	74.6538	5.60928e-18	2.66393e-17	1.37132
Acinar	ENSG00000103485	QPRT	6.2334	52.9546	3.41348e-13	1.22403e-12	1.37103
Acinar	ENSG00000148229	POLE3	5.18583	175.459	4.7534e-40	5.90101e-39	1.37084
Acinar	ENSG00000093217	XYLB	0.494447	50.9727	9.36573e-13	3.26293e-12	1.36899
Acinar	ENSG00000166710	B2M	8.25803	166.132	5.17586e-38	5.95922e-37	1.3665
Acinar	ENSG00000197935	ZNF311	-0.301772	28.8171	7.95476e-08	1.98155e-07	1.36552
Acinar	ENSG00000111796	KLRB1	0.0126562	17.0482	3.64425e-05	7.18584e-05	1.36541
Acinar	ENSG00000128228	SDF2L1	6.79701	78.7538	7.03542e-19	3.51139e-18	1.36534
Acinar	ENSG00000110031	LPXN	1.40078	105.784	8.22249e-25	5.45546e-24	1.36479
Acinar	ENSG00000267598	CTC-250I14.6	1.35039	49.961	1.5683e-12	5.40055e-12	1.36326
Acinar	ENSG00000164749	HNF4G	0.474736	34.3353	4.63882e-09	1.27026e-08	1.36276
Acinar	ENSG00000083845	RPS5	11.2808	121.27	3.33447e-28	2.58142e-27	1.36216
Acinar	ENSG00000246422	CTD-2024I7.13	-1.61512	8.65203	0.00326698	0.00518904	1.3611
Acinar	ENSG00000183578	TNFAIP8L3	-0.138633	28.6978	8.45977e-08	2.10264e-07	1.3608
Acinar	ENSG00000142149	HUNK	3.6506	81.1763	2.06452e-19	1.06059e-18	1.36061
Acinar	ENSG00000177133	LINC00982	3.7929	46.4248	9.52033e-12	3.11731e-11	1.36023
Acinar	ENSG00000249699	RP11-415C15.2	-0.918405	14.144	0.000169335	0.000312244	1.35828
Acinar	ENSG00000100479	POLE2	1.07601	69.1828	8.97462e-17	4.01496e-16	1.3568
Acinar	ENSG00000197702	PARVA	5.09663	171.234	3.97758e-39	4.7537e-38	1.35622
Acinar	ENSG00000169814	BTD	4.52169	125.82	3.36755e-29	2.72743e-28	1.35559
Acinar	ENSG00000258913	RP11-260M19.2	-0.211663	14.0089	0.000181944	0.00033431	1.35164
Acinar	ENSG00000148935	GAS2	3.19334	175.182	5.46426e-40	6.76334e-39	1.351
Acinar	ENSG00000225697	SLC26A6	1.40418	89.6174	2.88974e-21	1.61463e-20	1.3505
Acinar	ENSG00000163293	NIPAL1	3.14209	124.792	5.65247e-29	4.52959e-28	1.34904
Acinar	ENSG00000074842	MYDGF	7.41083	181.963	1.80649e-41	2.36048e-40	1.34776
Acinar	ENSG00000125740	FOSB	8.36899	110.532	7.49104e-26	5.22397e-25	1.34619
Acinar	ENSG00000135736	CCDC102A	2.30913	47.0866	6.79172e-12	2.2406e-11	1.34548
Acinar	ENSG00000248329	APELA	1.92106	27.0938	1.93822e-07	4.6744e-07	1.34505
Acinar	ENSG00000072682	P4HA2	4.97361	95.4207	1.53933e-22	9.19517e-22	1.3435
Acinar	ENSG00000077984	CST7	-1.23268	8.46057	0.00362929	0.00573336	1.34338
Acinar	ENSG00000158545	ZC3H18	5.61678	45.0254	1.9449e-11	6.24558e-11	1.34184
Acinar	ENSG00000177685	CRACR2B	5.33105	132.221	1.33874e-30	1.15802e-29	1.34045
Acinar	ENSG00000189283	FHIT	5.15296	231.628	2.63154e-52	4.83368e-51	1.3384
Acinar	ENSG00000179163	FUCA1	5.16648	99.9335	1.57603e-23	9.8821e-23	1.33794
Acinar	ENSG00000196116	TDRD7	2.22249	64.485	9.72695e-16	4.07471e-15	1.3372
Acinar	ENSG00000101347	SAMHD1	3.23141	266.711	5.9131e-60	1.28606e-58	1.33665
Acinar	ENSG00000221955	SLC12A8	1.43463	51.6649	6.58306e-13	2.32016e-12	1.3351
Acinar	ENSG00000205795	CYS1	5.82641	85.2366	2.64716e-20	1.4176e-19	1.33411
Acinar	ENSG00000116096	SPR	3.03686	92.3842	7.13835e-22	4.12361e-21	1.33325
Acinar	ENSG00000268658	LINC00664	-0.189067	28.7947	8.0471e-08	2.00396e-07	1.33301
Acinar	ENSG00000125991	ERGIC3	7.62027	107.662	3.18758e-25	2.15436e-24	1.33286
Acinar	ENSG00000108679	LGALS3BP	6.61864	203.326	3.92596e-46	5.97865e-45	1.33278
Acinar	ENSG00000161249	DMKN	6.66092	102.012	5.51935e-24	3.52848e-23	1.33245
Acinar	ENSG00000065675	PRKCQ	2.95537	293.21	9.93585e-66	2.49294e-64	1.33231
Acinar	ENSG00000135451	TROAP	1.76688	70.0444	5.79849e-17	2.61442e-16	1.33179
Acinar	ENSG00000177045	SIX5	3.18486	54.0011	2.00378e-13	7.2825e-13	1.33105
Acinar	ENSG00000116016	EPAS1	4.20033	163.467	1.97826e-37	2.23443e-36	1.3302
Acinar	ENSG00000177697	CD151	7.5336	152.788	4.26102e-35	4.39014e-34	1.32986
Acinar	ENSG00000183775	KCTD16	5.43939	53.3633	2.7723e-13	9.9971e-13	1.3289
Acinar	ENSG00000238290	RP11-431K24.1	0.430636	12.568	0.000392405	0.000693778	1.32879
Acinar	ENSG00000165029	ABCA1	2.62324	50.4343	1.23224e-12	4.27066e-12	1.32846
Acinar	ENSG00000188820	FAM26F	0.859959	26.9175	2.12329e-07	5.10448e-07	1.32779
Acinar	ENSG00000228192	RP11-342M1.3	-0.511833	28.133	1.13255e-07	2.78171e-07	1.32586
Acinar	ENSG00000256377	RP11-1060J15.4	-0.364343	34.7282	3.79097e-09	1.04583e-08	1.32441
Acinar	ENSG00000214226	C17orf67	3.25777	78.1092	9.74997e-19	4.82574e-18	1.32396
Acinar	ENSG00000132906	CASP9	3.33722	210.14	1.2806e-47	2.05436e-46	1.32378
Acinar	ENSG00000013375	PGM3	5.38469	280.771	5.1014e-63	1.20723e-61	1.32327
Acinar	ENSG00000184956	MUC6	3.64881	84.6136	3.62765e-20	1.92903e-19	1.32283
Acinar	ENSG00000225746	SNHG23	6.09593	161.766	4.65466e-37	5.16633e-36	1.32267
Acinar	ENSG00000109475	RPL34	12.0087	107.986	2.7064e-25	1.83586e-24	1.32249
Acinar	ENSG00000163479	SSR2	8.94326	116.108	4.50186e-27	3.31863e-26	1.3208
Acinar	ENSG00000148498	PARD3	5.37553	178.842	8.67585e-41	1.1042e-39	1.31979
Acinar	ENSG00000181649	PHLDA2	1.35714	23.3754	1.33271e-06	2.99474e-06	1.31868
Acinar	ENSG00000253645	CTD-2544N14.3	0.0310876	31.0566	2.5061e-08	6.48015e-08	1.31602
Acinar	ENSG00000260219	RP11-347C12.10	0.650406	35.8305	2.15246e-09	6.04621e-09	1.31561
Acinar	ENSG00000164120	HPGD	3.34039	34.659	3.92817e-09	1.08314e-08	1.3155
Acinar	ENSG00000131828	PDHA1	6.16784	165.7	6.43397e-38	7.39241e-37	1.31507
Acinar	ENSG00000171241	SHCBP1	1.07402	31.6608	1.83589e-08	4.79553e-08	1.31506
Acinar	ENSG00000172508	CARNS1	-0.919121	19.0485	1.27436e-05	2.61624e-05	1.31494
Acinar	ENSG00000177663	IL17RA	2.13434	93.7947	3.50004e-22	2.05392e-21	1.31484
Acinar	ENSG00000101444	AHCY	6.15039	187.312	1.22742e-42	1.6625e-41	1.31394
Acinar	ENSG00000128039	SRD5A3	3.73214	83.7939	5.4914e-20	2.89882e-19	1.31307
Acinar	ENSG00000164587	RPS14	12.1416	115.277	6.84425e-27	5.00111e-26	1.31296
Acinar	ENSG00000020181	ADGRA2	1.15652	38.001	7.07073e-10	2.05116e-09	1.31272
Acinar	ENSG00000104213	PDGFRL	2.83333	149.989	1.74366e-34	1.75844e-33	1.31248
Acinar	ENSG00000173890	GPR160	5.84958	116.061	4.60947e-27	3.39646e-26	1.31232
Acinar	ENSG00000138308	PLA2G12B	-1.79395	4.93386	0.0263354	0.0369006	1.31082
Acinar	ENSG00000117791	MARC2	3.29958	53.9154	2.09315e-13	7.59073e-13	1.30876
Acinar	ENSG00000251209	LINC00923	-0.319695	22.8728	1.73081e-06	3.84214e-06	1.3075
Acinar	ENSG00000253276	CCDC71L	2.71059	57.0988	4.14452e-14	1.57391e-13	1.3064
Acinar	ENSG00000171174	RBKS	3.44282	159.711	1.30841e-36	1.42285e-35	1.30618
Acinar	ENSG00000161270	NPHS1	3.71351	132.021	1.48039e-30	1.27656e-29	1.30576
Acinar	ENSG00000257839	RP11-290L1.2	1.03118	45.4462	1.56886e-11	5.06929e-11	1.30565
Acinar	ENSG00000115221	ITGB6	1.29023	62.6782	2.43399e-15	9.95588e-15	1.30411
Acinar	ENSG00000107742	SPOCK2	2.88554	47.4736	5.57509e-12	1.85096e-11	1.30387
Acinar	ENSG00000117862	TXNDC12	6.57791	120.271	5.51757e-28	4.23607e-27	1.3036
Acinar	ENSG00000144867	SRPRB	5.91859	150.373	1.43672e-34	1.45595e-33	1.30291
Acinar	ENSG00000136010	ALDH1L2	-0.1933	13.5973	0.000226508	0.000411968	1.30183
Acinar	ENSG00000169507	SLC38A11	2.79821	193.339	5.93551e-44	8.40863e-43	1.30174
Acinar	ENSG00000081913	PHLPP1	2.56604	110.43	7.88701e-26	5.49091e-25	1.29982
Acinar	ENSG00000122877	EGR2	4.29437	107.807	2.96281e-25	2.00407e-24	1.2992
Acinar	ENSG00000115677	HDLBP	7.50313	122.548	1.75128e-28	1.37495e-27	1.29831
Acinar	ENSG00000120725	SIL1	5.99029	173.613	1.20232e-39	1.47068e-38	1.29797
Acinar	ENSG00000119912	IDE	3.55102	132.882	9.5931e-31	8.32835e-30	1.29751
Acinar	ENSG00000182240	BACE2	4.17845	126.338	2.59266e-29	2.1163e-28	1.29734
Acinar	ENSG00000133678	TMEM254	4.09796	100.533	1.16445e-23	7.33727e-23	1.2972
Acinar	ENSG00000143891	GALM	4.80383	85.591	2.21281e-20	1.18729e-19	1.2953
Acinar	ENSG00000104147	OIP5	1.11535	47.5267	5.42604e-12	1.80255e-11	1.29465
Acinar	ENSG00000229267	AC072062.1	-0.0431868	17.9656	2.24938e-05	4.51774e-05	1.2941
Acinar	ENSG00000185070	FLRT2	6.87072	61.0419	5.58736e-15	2.2328e-14	1.29221
Acinar	ENSG00000171847	FAM90A1	-0.87708	15.9814	6.39692e-05	0.000123262	1.29118
Acinar	ENSG00000161714	PLCD3	0.750397	34.0908	5.25991e-09	1.43421e-08	1.29063
Acinar	ENSG00000272688	RP13-270P17.3	2.33253	51.5875	6.84763e-13	2.41034e-12	1.29002
Acinar	ENSG00000196787	HIST1H2AG	2.35024	41.1111	1.43815e-10	4.35707e-10	1.28933
Acinar	ENSG00000143162	CREG1	4.54389	77.251	1.50556e-18	7.3686e-18	1.28845
Acinar	ENSG00000168502	MTCL1	4.16632	57.8655	2.80667e-14	1.07492e-13	1.28826
Acinar	ENSG00000103942	HOMER2	4.98765	78.8971	6.543e-19	3.26758e-18	1.28784
Acinar	ENSG00000107554	DNMBP	3.58034	68.973	9.98217e-17	4.45613e-16	1.28635
Acinar	ENSG00000145685	LHFPL2	2.24746	67.0946	2.58781e-16	1.12772e-15	1.2846
Acinar	ENSG00000116260	QSOX1	6.34756	90.6054	1.75378e-21	9.93806e-21	1.28348
Acinar	ENSG00000134825	TMEM258	8.69601	101.409	7.48406e-24	4.75169e-23	1.28193
Acinar	ENSG00000239264	TXNDC5	1.36252	78.59	7.64365e-19	3.8047e-18	1.28026
Acinar	ENSG00000119431	HDHD3	5.18722	89.5864	2.93536e-21	1.63939e-20	1.28024
Acinar	ENSG00000241158	ADAMTS9-AS1	-1.36666	11.8821	0.000566775	0.000982465	1.27927
Acinar	ENSG00000067066	SP100	3.67913	60.9581	5.83031e-15	2.3232e-14	1.27663
Acinar	ENSG00000105699	LSR	5.22907	143.757	4.01482e-33	3.85737e-32	1.27629
Acinar	ENSG00000133121	STARD13	4.70845	92.9845	5.27068e-22	3.0649e-21	1.27606
Acinar	ENSG00000095380	NANS	5.45927	192.004	1.16103e-43	1.62407e-42	1.27597
Acinar	ENSG00000100373	UPK3A	0.274833	29.5091	5.56538e-08	1.40356e-07	1.27545
Acinar	ENSG00000101294	HM13	6.64471	227.096	2.56249e-51	4.56101e-50	1.27453
Acinar	ENSG00000142046	TMEM91	3.72643	40.1616	2.33802e-10	6.9893e-10	1.27386
Acinar	ENSG00000086598	TMED2	7.67204	124.158	7.77836e-29	6.19147e-28	1.27277
Acinar	ENSG00000273149	RP11-290D2.6	-0.629071	13.0154	0.000308935	0.00055295	1.27043
Acinar	ENSG00000100625	SIX4	1.83457	48.8058	2.82603e-12	9.55973e-12	1.27038
Acinar	ENSG00000155463	OXA1L	6.15621	162.179	3.7812e-37	4.2137e-36	1.26893
Acinar	ENSG00000146904	EPHA1	2.38118	52.8907	3.52629e-13	1.26286e-12	1.26816
Acinar	ENSG00000183963	SMTN	4.04576	111.372	4.90454e-26	3.44767e-25	1.26796
Acinar	ENSG00000198121	LPAR1	1.76198	95.8365	1.24776e-22	7.49105e-22	1.26783
Acinar	ENSG00000099377	HSD3B7	3.77278	97.0695	6.69374e-23	4.07743e-22	1.26735
Acinar	ENSG00000213965	NUDT19	3.54678	101.667	6.56908e-24	4.18033e-23	1.26706
Acinar	ENSG00000267475	CTD-2538C1.2	0.592109	19.2347	1.15593e-05	2.38309e-05	1.2668
Acinar	ENSG00000162244	RPL29	11.3785	118.606	1.27735e-27	9.6511e-27	1.26598
Acinar	ENSG00000237149	ZNF503-AS2	2.12014	64.4583	9.85962e-16	4.12821e-15	1.26592
Acinar	ENSG00000121858	TNFSF10	3.70824	92.7065	6.06534e-22	3.51107e-21	1.26558
Acinar	ENSG00000135124	P2RX4	4.55035	139.983	2.68498e-32	2.49619e-31	1.26523
Acinar	ENSG00000096060	FKBP5	4.10918	87.5523	8.20822e-21	4.4998e-20	1.26407
Acinar	ENSG00000111057	KRT18	9.09551	37.721	8.16205e-10	2.35708e-09	1.26376
Acinar	ENSG00000146242	TPBG	3.47598	32.6262	1.11699e-08	2.96463e-08	1.26355
Acinar	ENSG00000162595	DIRAS3	4.71792	32.4347	1.23267e-08	3.26076e-08	1.26289
Acinar	ENSG00000253194	RP11-351A11.1	-0.923282	12.7282	0.000360176	0.000639715	1.26181
Acinar	ENSG00000047634	SCML1	3.49545	74.0831	7.48982e-18	3.52487e-17	1.26166
Acinar	ENSG00000111913	FAM65B	0.777874	27.2182	1.81738e-07	4.38932e-07	1.26126
Acinar	ENSG00000218510	LINC00339	3.27242	61.9226	3.57224e-15	1.44556e-14	1.26081
Acinar	ENSG00000163536	SERPINI1	4.8694	42.4713	7.17272e-11	2.21764e-10	1.26001
Acinar	ENSG00000149573	MPZL2	3.41064	37.4245	9.50231e-10	2.7304e-09	1.2593
Acinar	ENSG00000150054	MPP7	3.22791	129.31	5.80265e-30	4.87259e-29	1.25752
Acinar	ENSG00000260742	RP11-366L5.1	-0.327097	24.2181	8.602e-07	1.96314e-06	1.25629
Acinar	ENSG00000180834	MAP6D1	0.0856424	63.9092	1.30287e-15	5.41563e-15	1.25592
Acinar	ENSG00000104856	RELB	1.86721	71.0308	3.51699e-17	1.60178e-16	1.25576
Acinar	ENSG00000117411	B4GALT2	4.08086	148.276	4.12779e-34	4.12165e-33	1.25486
Acinar	ENSG00000067082	KLF6	7.84388	84.2969	4.25774e-20	2.25761e-19	1.25413
Acinar	ENSG00000079841	RIMS1	-0.4706	13.7581	0.000207923	0.000379991	1.25402
Acinar	ENSG00000038002	AGA	4.69472	77.4136	1.38656e-18	6.79214e-18	1.25395
Acinar	ENSG00000140961	OSGIN1	0.617133	111.729	4.096e-26	2.89272e-25	1.25366
Acinar	ENSG00000120889	TNFRSF10B	2.80885	80.3821	3.08578e-19	1.57022e-18	1.25206
Acinar	ENSG00000262202	RP11-160E2.6	3.0972	33.8333	6.00429e-09	1.62865e-08	1.25121
Acinar	ENSG00000106484	MEST	8.31789	88.2772	5.68949e-21	3.13345e-20	1.25057
Acinar	ENSG00000149257	SERPINH1	5.88009	43.5086	4.22106e-11	1.32211e-10	1.25031
Acinar	ENSG00000143353	LYPLAL1	5.6439	294.951	4.14843e-66	1.05195e-64	1.25002
Acinar	ENSG00000196684	HSH2D	0.251497	42.474	7.16264e-11	2.21514e-10	1.25002
Acinar	ENSG00000037897	METTL1	3.54053	118.843	1.13382e-27	8.59392e-27	1.24945
Acinar	ENSG00000235885	AC023115.2	-1.25707	11.7885	0.000595992	0.00103044	1.24784
Acinar	ENSG00000262920	RP11-1260E13.1	0.121407	25.4715	4.48976e-07	1.04967e-06	1.24629
Acinar	ENSG00000140988	RPS2	11.8241	127.914	1.17222e-29	9.72084e-29	1.24606
Acinar	ENSG00000109445	ZNF330	5.4485	191.172	1.76424e-43	2.45549e-42	1.24605
Acinar	ENSG00000109686	SH3D19	3.4364	131.581	1.84733e-30	1.58642e-29	1.24604
Acinar	ENSG00000167526	RPL13	12.2422	130.123	3.85202e-30	3.25759e-29	1.24447
Acinar	ENSG00000132016	C19orf57	0.419388	44.2241	2.92847e-11	9.28239e-11	1.24431
Acinar	ENSG00000123146	ADGRE5	1.25295	57.5556	3.28566e-14	1.25462e-13	1.24306
Acinar	ENSG00000134545	KLRC1	-1.1026	7.14149	0.00753204	0.0113858	1.24299
Acinar	ENSG00000231170	AC002451.3	1.05015	23.3018	1.38474e-06	3.10745e-06	1.24216
Acinar	ENSG00000170608	FOXA3	4.68939	150.274	1.51045e-34	1.52881e-33	1.23975
Acinar	ENSG00000005022	SLC25A5	8.59262	132.028	1.47503e-30	1.2726e-29	1.23767
Acinar	ENSG00000276116	FUT8-AS1	-0.0199334	26.576	2.53369e-07	6.04487e-07	1.23746
Acinar	ENSG00000147419	CCDC25	6.28036	216.011	6.70858e-49	1.11877e-47	1.23725
Acinar	ENSG00000100292	HMOX1	0.477795	10.1227	0.00146452	0.00242486	1.2372
Acinar	ENSG00000178607	ERN1	4.50258	199.34	2.91022e-45	4.31064e-44	1.23663
Acinar	ENSG00000141068	KSR1	3.68157	147.133	7.33806e-34	7.24243e-33	1.23564
Acinar	ENSG00000228889	UBAC2-AS1	1.65759	91.4671	1.13463e-21	6.50706e-21	1.23523
Acinar	ENSG00000163902	RPN1	6.05372	129.531	5.19018e-30	4.36709e-29	1.23512
Acinar	ENSG00000174749	C4orf32	1.16538	36.9609	1.2052e-09	3.43929e-09	1.23497
Acinar	ENSG00000254165	RP11-503E24.2	-0.51755	30.182	3.93343e-08	1.00124e-07	1.23437
Acinar	ENSG00000127152	BCL11B	2.82078	44.0856	3.14323e-11	9.94232e-11	1.23298
Acinar	ENSG00000139734	DIAPH3	2.6939	48.9309	2.65137e-12	8.98715e-12	1.23195
Acinar	ENSG00000088756	ARHGAP28	1.74553	37.6008	8.6807e-10	2.5025e-09	1.2315
Acinar	ENSG00000111704	NANOG	0.673008	31.6054	1.88905e-08	4.93129e-08	1.23145
Acinar	ENSG00000130741	EIF2S3	6.49662	116.681	3.37187e-27	2.50671e-26	1.23136
Acinar	ENSG00000104219	ZDHHC2	4.93851	171.326	3.79854e-39	4.54298e-38	1.23049
Acinar	ENSG00000075884	ARHGAP15	-0.391154	14.1973	0.000164604	0.000304024	1.22968
Acinar	ENSG00000035664	DAPK2	-0.417047	25.5624	4.28311e-07	1.00347e-06	1.22963
Acinar	ENSG00000172794	RAB37	1.52062	45.3231	1.67068e-11	5.392e-11	1.22879
Acinar	ENSG00000270022	RNU12	0.577134	35.1638	3.03111e-09	8.41778e-09	1.22809
Acinar	ENSG00000146376	ARHGAP18	6.14346	129.485	5.31114e-30	4.46436e-29	1.22772
Acinar	ENSG00000198189	HSD17B11	5.12327	290.501	3.86775e-65	9.5888e-64	1.22754
Acinar	ENSG00000271503	CCL5	0.565142	6.67571	0.00977354	0.0145394	1.22686
Acinar	ENSG00000106628	POLD2	6.59613	167.623	2.44498e-38	2.85447e-37	1.2259
Acinar	ENSG00000130545	CRB3	4.99002	82.4222	1.0991e-19	5.69905e-19	1.22541
Acinar	ENSG00000172893	DHCR7	4.34406	120.556	4.7802e-28	3.68014e-27	1.22515
Acinar	ENSG00000103067	ESRP2	3.01654	94.1507	2.92398e-22	1.72072e-21	1.22443
Acinar	ENSG00000120697	ALG5	6.11145	101.265	8.04785e-24	5.10576e-23	1.22424
Acinar	ENSG00000140284	SLC27A2	3.08774	51.702	6.45953e-13	2.27806e-12	1.2234
Acinar	ENSG00000136104	RNASEH2B	4.94844	130.482	3.21497e-30	2.72577e-29	1.22249
Acinar	ENSG00000178035	IMPDH2	7.07575	205.969	1.041e-46	1.60881e-45	1.22238
Acinar	ENSG00000072201	LNX1	3.70189	116.774	3.2179e-27	2.39331e-26	1.22153
Acinar	ENSG00000198826	ARHGAP11A	2.24602	52.0486	5.4145e-13	1.91845e-12	1.22083
Acinar	ENSG00000128309	MPST	5.83427	77.5615	1.28653e-18	6.31889e-18	1.22082
Acinar	ENSG00000164294	GPX8	3.28397	16.6684	4.45153e-05	8.70554e-05	1.22051
Acinar	ENSG00000163736	PPBP	-0.109897	5.5469	0.0185135	0.0264796	1.22005
Acinar	ENSG00000049130	KITLG	0.107022	34.5489	4.15679e-09	1.14372e-08	1.21879
Acinar	ENSG00000104714	ERICH1	5.37169	276.866	3.61853e-62	8.37288e-61	1.21825
Acinar	ENSG00000162882	HAAO	3.09611	131.056	2.40745e-30	2.05577e-29	1.21707
Acinar	ENSG00000185043	CIB1	6.05899	78.311	8.8029e-19	4.36867e-18	1.21604
Acinar	ENSG00000067064	IDI1	6.93452	65.9208	4.694e-16	2.01189e-15	1.21486
Acinar	ENSG00000185156	MFSD6L	2.71847	54.721	1.38913e-13	5.09196e-13	1.21479
Acinar	ENSG00000177606	JUN	10.8489	92.3522	7.25465e-22	4.18934e-21	1.21406
Acinar	ENSG00000110330	BIRC2	6.17572	158.37	2.56916e-36	2.76679e-35	1.21402
Acinar	ENSG00000173465	SSSCA1	5.42153	158.133	2.89446e-36	3.10908e-35	1.21349
Acinar	ENSG00000146205	ANO7	0.159646	38.3065	6.04622e-10	1.76132e-09	1.21248
Acinar	ENSG00000186654	PRR5	3.10145	106.684	5.22237e-25	3.49557e-24	1.21242
Acinar	ENSG00000186470	BTN3A2	2.50399	133.752	6.18986e-31	5.41612e-30	1.21234
Acinar	ENSG00000250266	LINC01612	-0.645009	12.4295	0.000422605	0.0007448	1.21195
Acinar	ENSG00000173548	SNX33	1.50771	36.1324	1.8436e-09	5.20054e-09	1.21048
Acinar	ENSG00000119655	NPC2	7.53408	107.464	3.52213e-25	2.37277e-24	1.2097
Acinar	ENSG00000106638	TBL2	4.55576	123.684	9.88035e-29	7.83095e-28	1.2096
Acinar	ENSG00000035403	VCL	5.18271	110.798	6.55066e-26	4.57393e-25	1.20957
Acinar	ENSG00000240005	RP11-293A21.1	1.61395	28.5258	9.2456e-08	2.28805e-07	1.20934
Acinar	ENSG00000225342	AC079630.4	-0.792672	6.08943	0.0135993	0.0197925	1.20878
Acinar	ENSG00000104870	FCGRT	7.83122	104.333	1.71048e-24	1.12059e-23	1.20718
Acinar	ENSG00000074219	TEAD2	4.33597	39.2752	3.6808e-10	1.08824e-09	1.20714
Acinar	ENSG00000196776	CD47	5.6311	236.992	1.78066e-53	3.35967e-52	1.20655
Acinar	ENSG00000204444	APOM	2.03375	59.6708	1.1213e-14	4.40276e-14	1.2056
Acinar	ENSG00000197249	SERPINA1	8.78751	55.3844	9.91213e-14	3.66969e-13	1.20539
Acinar	ENSG00000167244	IGF2	10.5136	48.7888	2.85066e-12	9.64108e-12	1.20511
Acinar	ENSG00000076770	MBNL3	2.18405	70.1094	5.61046e-17	2.5317e-16	1.20472
Acinar	ENSG00000105523	FAM83E	-0.277538	11.9462	0.000547604	0.000951014	1.2047
Acinar	ENSG00000172183	ISG20	2.17547	44.5241	2.51245e-11	8.00639e-11	1.20469
Acinar	ENSG00000231500	RPS18	12.1556	125.606	3.75018e-29	3.0285e-28	1.20433
Acinar	ENSG00000084093	REST	5.45536	41.3061	1.30165e-10	3.95648e-10	1.20344
Acinar	ENSG00000132141	CCT6B	1.8371	44.7791	2.20568e-11	7.06122e-11	1.20211
Acinar	ENSG00000183765	CHEK2	1.75811	74.2519	6.87586e-18	3.2497e-17	1.20183
Acinar	ENSG00000141101	NOB1	5.35567	186.427	1.91579e-42	2.57395e-41	1.20173
Acinar	ENSG00000112306	RPS12	11.8998	105.462	9.67543e-25	6.4118e-24	1.20142
Acinar	ENSG00000114942	EEF1B2	9.57205	122.255	2.02983e-28	1.58691e-27	1.20009
Acinar	ENSG00000187554	TLR5	1.97849	48.9919	2.57019e-12	8.72618e-12	1.19999
Acinar	ENSG00000147408	CSGALNACT1	2.41244	74.3874	6.41986e-18	3.04022e-17	1.19925
Acinar	ENSG00000173156	RHOD	4.40874	61.5121	4.40032e-15	1.76862e-14	1.19781
Acinar	ENSG00000130768	SMPDL3B	3.41241	36.8194	1.29597e-09	3.68886e-09	1.19725
Acinar	ENSG00000230074	RP11-195F19.9	-0.354494	35.8282	2.15509e-09	6.05257e-09	1.1959
Acinar	ENSG00000184357	HIST1H1B	3.92918	28.1643	1.11443e-07	2.73921e-07	1.19577
Acinar	ENSG00000169084	DHRSX	4.79655	80.5034	2.90206e-19	1.48126e-18	1.19439
Acinar	ENSG00000151929	BAG3	5.05277	34.6199	4.00784e-09	1.10383e-08	1.19315
Acinar	ENSG00000100347	SAMM50	5.54206	165.375	7.57386e-38	8.69012e-37	1.19228
Acinar	ENSG00000168282	MGAT2	4.17282	130.901	2.603e-30	2.21594e-29	1.19179
Acinar	ENSG00000169499	PLEKHA2	2.80335	78.0435	1.00797e-18	4.98449e-18	1.1913
Acinar	ENSG00000106278	PTPRZ1	0.390295	21.3487	3.82883e-06	8.21803e-06	1.18945
Acinar	ENSG00000261235	RP11-510J16.5	-0.651291	10.5941	0.00113448	0.00190031	1.18879
Acinar	ENSG00000137713	PPP2R1B	4.43176	165.196	8.28927e-38	9.49136e-37	1.18816
Acinar	ENSG00000204388	HSPA1B	7.65577	106.124	6.92526e-25	4.60946e-24	1.18748
Acinar	ENSG00000188730	VWC2	-0.766183	8.93789	0.00279316	0.00447184	1.18705
Acinar	ENSG00000114268	PFKFB4	3.33241	141.327	1.36482e-32	1.28462e-31	1.18689
Acinar	ENSG00000002586	CD99	8.31053	125.721	3.53815e-29	2.86005e-28	1.18687
Acinar	ENSG00000245532	NEAT1	5.55408	37.2609	1.03335e-09	2.96158e-09	1.1866
Acinar	ENSG00000141232	TOB1	5.84858	136.608	1.46937e-31	1.32609e-30	1.18639
Acinar	ENSG00000108813	DLX4	-0.793561	6.68557	0.00971967	0.0144619	1.18582
Acinar	ENSG00000110931	CAMKK2	3.44319	96.067	1.11058e-22	6.69162e-22	1.18571
Acinar	ENSG00000188229	TUBB4B	7.89817	88.0245	6.46494e-21	3.557e-20	1.18522
Acinar	ENSG00000111145	ELK3	1.80222	92.7764	5.85494e-22	3.39163e-21	1.18512
Acinar	ENSG00000122420	PTGFR	0.55128	32.237	1.36468e-08	3.59854e-08	1.18491
Acinar	ENSG00000130598	TNNI2	1.70514	109.294	1.39887e-25	9.59061e-25	1.18457
Acinar	ENSG00000049860	HEXB	5.16963	59.5045	1.22016e-14	4.77516e-14	1.18453
Acinar	ENSG00000197360	ZNF98	2.22449	27.9784	1.22678e-07	3.00429e-07	1.18393
Acinar	ENSG00000161970	RPL26	11.3851	101.711	6.42278e-24	4.09348e-23	1.18348
Acinar	ENSG00000143786	CNIH3	2.63333	41.5771	1.13312e-10	3.45874e-10	1.18281
Acinar	ENSG00000254470	AP5B1	1.52465	38.4836	5.52164e-10	1.61359e-09	1.18224
Acinar	ENSG00000170412	GPRC5C	5.70122	132.341	1.26021e-30	1.09179e-29	1.18206
Acinar	ENSG00000143919	CAMKMT	3.95523	120.098	6.02169e-28	4.61672e-27	1.18046
Acinar	ENSG00000105373	GLTSCR2	7.42775	125.403	4.15321e-29	3.3491e-28	1.18007
Acinar	ENSG00000272269	RP11-500C11.3	0.90987	74.764	5.30475e-18	2.52218e-17	1.17925
Acinar	ENSG00000112972	HMGCS1	6.74423	61.6738	4.05347e-15	1.63473e-14	1.17638
Acinar	ENSG00000073536	NLE1	3.02718	136.845	1.30356e-31	1.17709e-30	1.17524
Acinar	ENSG00000156675	RAB11FIP1	6.38738	95.1454	1.76903e-22	1.0537e-21	1.175
Acinar	ENSG00000167705	RILP	1.48529	47.298	6.09737e-12	2.02073e-11	1.17494
Acinar	ENSG00000197712	FAM114A1	4.30005	125.382	4.1992e-29	3.38456e-28	1.17421
Acinar	ENSG00000254109	RBPMS-AS1	-0.0268822	15.4877	8.3046e-05	0.000158029	1.17394
Acinar	ENSG00000205544	TMEM256	6.46997	101.269	8.02919e-24	5.09586e-23	1.17366
Acinar	ENSG00000244161	FLNB-AS1	-0.770562	12.5039	0.00040611	0.000716715	1.17361
Acinar	ENSG00000198597	ZNF536	-0.445246	22.0209	2.69702e-06	5.87043e-06	1.17083
Acinar	ENSG00000185825	BCAP31	6.94746	122.451	1.83927e-28	1.44131e-27	1.17083
Acinar	ENSG00000214160	ALG3	4.90537	78.2001	9.31118e-19	4.6113e-18	1.16973
Acinar	ENSG00000269386	RAB11B-AS1	2.86812	56.888	4.61355e-14	1.74369e-13	1.16901
Acinar	ENSG00000115902	SLC1A4	2.37137	101.26	8.06537e-24	5.11298e-23	1.16831
Acinar	ENSG00000134864	GGACT	2.13623	113.415	1.74982e-26	1.25493e-25	1.16803
Acinar	ENSG00000123080	CDKN2C	0.559588	28.5053	9.34407e-08	2.31174e-07	1.16794
Acinar	ENSG00000144591	GMPPA	4.43458	239.048	6.34372e-54	1.21618e-52	1.16711
Acinar	ENSG00000265962	GACAT2	-0.880816	12.6328	0.000379032	0.000671061	1.16518
Acinar	ENSG00000244491	RP3-508I15.18	-1.54033	5.40772	0.0200479	0.028559	1.1648
Acinar	ENSG00000165502	RPL36AL	8.97052	108.051	2.61886e-25	1.77792e-24	1.16306
Acinar	ENSG00000198755	RPL10A	11.2967	109.879	1.04167e-25	7.18896e-25	1.16253
Acinar	ENSG00000157637	SLC38A10	5.14191	112.165	3.28761e-26	2.33368e-25	1.1625
Acinar	ENSG00000259065	RP5-1021I20.1	0.143151	33.8917	5.82674e-09	1.58152e-08	1.16159
Acinar	ENSG00000276045	ORAI1	3.76358	79.5698	4.65496e-19	2.34792e-18	1.16089
Acinar	ENSG00000166033	HTRA1	1.09038	48.3889	3.49544e-12	1.17668e-11	1.16009
Acinar	ENSG00000105372	RPS19	11.5587	107.609	3.27404e-25	2.21101e-24	1.16
Acinar	ENSG00000004866	ST7	3.57678	137.733	8.33735e-32	7.6235e-31	1.15961
Acinar	ENSG00000049283	EPN3	1.36941	29.9666	4.39541e-08	1.1161e-07	1.15835
Acinar	ENSG00000125912	NCLN	3.70875	197.612	6.93217e-45	1.01518e-43	1.15786
Acinar	ENSG00000133639	BTG1	9.2341	167.979	2.04408e-38	2.38979e-37	1.15769
Acinar	ENSG00000196187	TMEM63A	4.66986	31.5727	1.92116e-08	5.01435e-08	1.15624
Acinar	ENSG00000105552	BCAT2	5.98032	216.349	5.65881e-49	9.46543e-48	1.15517
Acinar	ENSG00000273338	RP11-386I14.4	1.83244	47.2486	6.25313e-12	2.06947e-11	1.15405
Acinar	ENSG00000241343	RPL36A	8.7404	115.185	7.1674e-27	5.22806e-26	1.15391
Acinar	ENSG00000142632	ARHGEF19	4.48797	43.8768	3.49702e-11	1.10091e-10	1.15356
Acinar	ENSG00000136942	RPL35	10.6525	110.089	9.36975e-26	6.48795e-25	1.15347
Acinar	ENSG00000172817	CYP7B1	2.31608	50.3456	1.28917e-12	4.46428e-12	1.15151
Acinar	ENSG00000182199	SHMT2	4.09176	89.1691	3.6246e-21	2.01689e-20	1.15133
Acinar	ENSG00000162946	DISC1	-0.332027	24.6826	6.75922e-07	1.55387e-06	1.15047
Acinar	ENSG00000154553	PDLIM3	3.90453	142.627	7.0933e-33	6.72592e-32	1.15034
Acinar	ENSG00000082074	FYB	-0.166387	6.21928	0.0126367	0.0184673	1.15024
Acinar	ENSG00000184292	TACSTD2	7.00943	24.3354	8.09383e-07	1.85122e-06	1.14934
Acinar	ENSG00000172296	SPTLC3	0.991123	27.1045	1.92753e-07	4.6493e-07	1.14606
Acinar	ENSG00000189431	RASSF10	1.94231	44.1586	3.02816e-11	9.59109e-11	1.14531
Acinar	ENSG00000197879	MYO1C	4.29971	74.9148	4.91469e-18	2.34408e-17	1.14504
Acinar	ENSG00000265681	RPL17	8.32368	144.033	3.49519e-33	3.36394e-32	1.14446
Acinar	ENSG00000137154	RPS6	11.9252	112.437	2.8668e-26	2.04019e-25	1.1437
Acinar	ENSG00000131148	EMC8	4.82631	173.888	1.04716e-39	1.28561e-38	1.14354
Acinar	ENSG00000170345	FOS	10.7118	118.216	1.55511e-27	1.17232e-26	1.14323
Acinar	ENSG00000184060	ADAP2	1.02654	26.8503	2.19846e-07	5.27605e-07	1.1428
Acinar	ENSG00000233452	STXBP5-AS1	0.444907	41.7931	1.01459e-10	3.10889e-10	1.14144
Acinar	ENSG00000117151	CTBS	4.56586	133.403	7.38169e-31	6.43195e-30	1.1404
Acinar	ENSG00000100364	KIAA0930	3.08325	130.865	2.65094e-30	2.25445e-29	1.14017
Acinar	ENSG00000175928	LRRN1	3.01384	54.0421	1.96235e-13	7.13971e-13	1.13842
Acinar	ENSG00000105518	TMEM205	7.02647	94.9386	1.96381e-22	1.16597e-21	1.13793
Acinar	ENSG00000063127	SLC6A16	0.19515	17.8309	2.41437e-05	4.83687e-05	1.13778
Acinar	ENSG00000171813	PWWP2B	4.32202	124.237	7.47589e-29	5.9621e-28	1.13763
Acinar	ENSG00000030582	GRN	6.79143	135.666	2.36035e-31	2.10624e-30	1.13741
Acinar	ENSG00000223949	ROR1-AS1	-1.06147	11.6077	0.000656805	0.00113018	1.13703
Acinar	ENSG00000270103	RNU11	0.0798243	11.1107	0.000858328	0.00145684	1.1352
Acinar	ENSG00000165863	C10orf82	2.98082	24.6168	6.99409e-07	1.60675e-06	1.13504
Acinar	ENSG00000149577	SIDT2	3.71776	169.126	1.14846e-38	1.35123e-37	1.13488
Acinar	ENSG00000189043	NDUFA4	8.74786	52.137	5.17617e-13	1.83557e-12	1.13481
Acinar	ENSG00000166451	CENPN	3.14124	92.8951	5.51401e-22	3.20193e-21	1.13435
Acinar	ENSG00000102796	DHRS12	4.28214	121.794	2.56047e-28	1.99241e-27	1.13409
Acinar	ENSG00000182256	GABRG3	-1.33868	7.68202	0.00557736	0.00858601	1.13384
Acinar	ENSG00000123191	ATP7B	1.52404	55.9186	7.55342e-14	2.8171e-13	1.13383
Acinar	ENSG00000123975	CKS2	5.48264	46.2056	1.0647e-11	3.48005e-11	1.13099
Acinar	ENSG00000127415	IDUA	2.13673	59.6177	1.15192e-14	4.51873e-14	1.13064
Acinar	ENSG00000172071	EIF2AK3	3.18086	85.7911	1.99985e-20	1.0758e-19	1.12973
Acinar	ENSG00000277459	RP11-732A21.3	-0.301776	9.1916	0.00243129	0.00392264	1.12963
Acinar	ENSG00000171603	CLSTN1	5.74581	100.906	9.64657e-24	6.0968e-23	1.12962
Acinar	ENSG00000161618	ALDH16A1	3.77073	121.038	3.74924e-28	2.89714e-27	1.1293
Acinar	ENSG00000100147	CCDC134	1.54958	48.4039	3.46877e-12	1.16841e-11	1.12898
Acinar	ENSG00000160447	PKN3	0.270675	23.5737	1.20221e-06	2.71099e-06	1.12794
Acinar	ENSG00000143546	S100A8	1.12778	9.28283	0.00231312	0.00374032	1.12756
Acinar	ENSG00000274997	HIST1H2AH	2.07141	19.6211	9.44193e-06	1.96383e-05	1.12725
Acinar	ENSG00000267272	LINC01140	-0.923515	11.1542	0.000838425	0.00142489	1.12624
Acinar	ENSG00000181284	TMEM102	1.34638	32.2106	1.38332e-08	3.64538e-08	1.12621
Acinar	ENSG00000099769	IGFALS	4.35552	46.9812	7.16704e-12	2.36207e-11	1.126
Acinar	ENSG00000053371	AKR7A2	6.47495	161.191	6.21644e-37	6.86776e-36	1.126
Acinar	ENSG00000198203	SULT1C2	3.27106	41.8509	9.85044e-11	3.0217e-10	1.12556
Acinar	ENSG00000117399	CDC20	2.97538	44.0756	3.15941e-11	9.9916e-11	1.12507
Acinar	ENSG00000115271	GCA	6.04934	64.966	7.62006e-16	3.21556e-15	1.12466
Acinar	ENSG00000188643	S100A16	5.8877	56.6428	5.22609e-14	1.96716e-13	1.12407
Acinar	ENSG00000135953	MFSD9	2.79829	107.909	2.81344e-25	1.90614e-24	1.12404
Acinar	ENSG00000103227	LMF1	3.56953	67.2333	2.41207e-16	1.05279e-15	1.12338
Acinar	ENSG00000149554	CHEK1	3.21102	91.1473	1.33365e-21	7.62219e-21	1.11908
Acinar	ENSG00000135549	PKIB	5.48194	72.8396	1.40624e-17	6.53317e-17	1.11857
Acinar	ENSG00000225311	RP1-91J24.3	-1.4916	6.12466	0.0133309	0.0194273	1.11729
Acinar	ENSG00000185745	IFIT1	1.26555	26.7027	2.37291e-07	5.67673e-07	1.1172
Acinar	ENSG00000160209	PDXK	5.02316	104.787	1.36023e-24	8.9713e-24	1.11706
Acinar	ENSG00000147642	SYBU	2.3464	34.7732	3.70443e-09	1.02297e-08	1.11606
Acinar	ENSG00000148400	NOTCH1	4.18653	38.5697	5.28339e-10	1.54668e-09	1.1158
Acinar	ENSG00000145423	SFRP2	0.835301	19.692	9.09793e-06	1.89559e-05	1.11558
Acinar	ENSG00000170545	SMAGP	2.62456	67.8014	1.80824e-16	7.9528e-16	1.11485
Acinar	ENSG00000100612	DHRS7	6.87521	71.5286	2.73269e-17	1.24764e-16	1.11401
Acinar	ENSG00000169908	TM4SF1	8.113	41.098	1.44785e-10	4.38566e-10	1.11374
Acinar	ENSG00000126368	NR1D1	2.78393	46.6379	8.53935e-12	2.80105e-11	1.11373
Acinar	ENSG00000187244	BCAM	7.69316	59.1904	1.43132e-14	5.5832e-14	1.11364
Acinar	ENSG00000152818	UTRN	6.31118	70.0659	5.7355e-17	2.58672e-16	1.11338
Acinar	ENSG00000111684	LPCAT3	4.83417	88.711	4.56922e-21	2.53069e-20	1.11299
Acinar	ENSG00000023892	DEF6	0.589015	19.0197	1.29376e-05	2.65411e-05	1.11282
Acinar	ENSG00000169359	SLC33A1	5.00759	208.056	3.64793e-47	5.72264e-46	1.11245
Acinar	ENSG00000077782	FGFR1	5.54988	188.146	8.07364e-43	1.09981e-41	1.11124
Acinar	ENSG00000181481	RNF135	1.61649	72.0422	2.10648e-17	9.69982e-17	1.11054
Acinar	ENSG00000180448	HMHA1	1.0325	33.3174	7.82785e-09	2.10512e-08	1.10985
Acinar	ENSG00000136167	LCP1	0.963997	19.5218	9.94565e-06	2.06319e-05	1.10919
Acinar	ENSG00000003436	TFPI	3.1561	57.7258	3.01327e-14	1.15167e-13	1.10915
Acinar	ENSG00000277654	RP11-255M2.3	-1.15645	5.81722	0.01587	0.0228952	1.10913
Acinar	ENSG00000123427	METTL21B	2.51317	87.3214	9.22453e-21	5.04036e-20	1.10901
Acinar	ENSG00000071539	TRIP13	1.32502	65.5907	5.54997e-16	2.3678e-15	1.10887
Acinar	ENSG00000135899	SP110	1.02737	24.6428	6.90013e-07	1.5856e-06	1.10859
Acinar	ENSG00000153066	TXNDC11	3.86616	166.885	3.54364e-38	4.11408e-37	1.10766
Acinar	ENSG00000117592	PRDX6	7.94624	96.2491	1.01303e-22	6.12154e-22	1.10762
Acinar	ENSG00000184990	SIVA1	7.41554	90.0852	2.28124e-21	1.28527e-20	1.10655
Acinar	ENSG00000152518	ZFP36L2	7.30486	78.4803	8.08009e-19	4.02074e-18	1.10581
Acinar	ENSG00000198918	RPL39	10.9812	106.565	5.54436e-25	3.70811e-24	1.10489
Acinar	ENSG00000105640	RPL18A	11.5122	103.644	2.42105e-24	1.57742e-23	1.10436
Acinar	ENSG00000261684	RP11-265N6.1	-0.863771	10.9458	0.000938185	0.00158682	1.10406
Acinar	ENSG00000101194	SLC17A9	-0.555244	16.4694	4.94411e-05	9.63041e-05	1.10383
Acinar	ENSG00000026103	FAS	-0.567559	23.8969	1.01633e-06	2.30587e-06	1.10366
Acinar	ENSG00000105707	HPN	6.13291	68.4758	1.28443e-16	5.69565e-16	1.10309
Acinar	ENSG00000132938	MTUS2	3.01659	32.3306	1.30047e-08	3.43522e-08	1.10267
Acinar	ENSG00000204131	NHSL2	0.897374	35.2325	2.92599e-09	8.14079e-09	1.10167
Acinar	ENSG00000167191	GPRC5B	3.28322	55.4992	9.34963e-14	3.46529e-13	1.10102
Acinar	ENSG00000134909	ARHGAP32	4.72751	109.52	1.24848e-25	8.59494e-25	1.10093
Acinar	ENSG00000275993	CH507-42P11.8	-0.00235264	39.6204	3.0845e-10	9.14537e-10	1.09951
Acinar	ENSG00000144713	RPL32	11.677	96.0642	1.11218e-22	6.69883e-22	1.09906
Acinar	ENSG00000140479	PCSK6	1.75958	28.5698	9.03786e-08	2.24064e-07	1.09882
Acinar	ENSG00000136240	KDELR2	6.90555	114.756	8.90181e-27	6.47616e-26	1.09862
Acinar	ENSG00000131446	MGAT1	4.70386	113.711	1.50746e-26	1.08485e-25	1.09815
Acinar	ENSG00000134910	STT3A	4.79054	188.318	7.40591e-43	1.00968e-41	1.09779
Acinar	ENSG00000188266	HYKK	0.431302	39.2141	3.79792e-10	1.12207e-09	1.09751
Acinar	ENSG00000182774	RPS17	10.6063	113.649	1.55535e-26	1.11787e-25	1.09576
Acinar	ENSG00000137561	TTPA	-0.0996412	12.956	0.0003189	0.0005695	1.09541
Acinar	ENSG00000105612	DNASE2	4.85887	113.319	1.83663e-26	1.31605e-25	1.09538
Acinar	ENSG00000001630	CYP51A1	3.24065	78.6249	7.50986e-19	3.73922e-18	1.09535
Acinar	ENSG00000130822	PNCK	-0.434815	20.614	5.61834e-06	1.19122e-05	1.0945
Acinar	ENSG00000233927	RPS28	11.2587	95.4022	1.55377e-22	9.27511e-22	1.09439
Acinar	ENSG00000166896	XRCC6BP1	2.94804	74.7211	5.42137e-18	2.57616e-17	1.09291
Acinar	ENSG00000086189	DIMT1	4.2556	164.796	1.01379e-37	1.15762e-36	1.09276
Acinar	ENSG00000182551	ADI1	6.07682	58.2537	2.30407e-14	8.86917e-14	1.09251
Acinar	ENSG00000141696	P3H4	4.5441	108.396	2.20132e-25	1.50057e-24	1.09191
Acinar	ENSG00000198034	RPS4X	12.1537	87.2383	9.62009e-21	5.24961e-20	1.09125
Acinar	ENSG00000130701	RBBP8NL	1.25722	15.1723	9.81346e-05	0.000185597	1.08904
Acinar	ENSG00000115042	FAHD2A	4.35218	114.715	9.08685e-27	6.6079e-26	1.08776
Acinar	ENSG00000106069	CHN2	3.00792	63.6007	1.52371e-15	6.3147e-15	1.08736
Acinar	ENSG00000270882	HIST2H4A	-0.741691	11.3415	0.000757922	0.00129335	1.08706
Acinar	ENSG00000166813	KIF7	0.345757	19.304	1.1147e-05	2.3018e-05	1.08635
Acinar	ENSG00000168404	MLKL	-0.704414	6.5505	0.0104854	0.0155181	1.08536
Acinar	ENSG00000125733	TRIP10	3.69442	59.0442	1.54167e-14	6.0024e-14	1.08527
Acinar	ENSG00000067167	TRAM1	6.27181	113.297	1.85717e-26	1.3302e-25	1.08468
Acinar	ENSG00000138738	PRDM5	3.082	139.716	3.0716e-32	2.85086e-31	1.08421
Acinar	ENSG00000164237	CMBL	4.58566	117.555	2.16987e-27	1.62399e-26	1.08261
Acinar	ENSG00000168575	SLC20A2	4.17473	160.993	6.86604e-37	7.57037e-36	1.08243
Acinar	ENSG00000246366	LACTB2-AS1	-0.905121	12.3649	0.000437473	0.000769864	1.0821
Acinar	ENSG00000104998	IL27RA	2.23058	44.0464	3.20684e-11	1.0132e-10	1.08154
Acinar	ENSG00000130508	PXDN	4.62774	44.054	3.19436e-11	1.00964e-10	1.0815
Acinar	ENSG00000106785	TRIM14	1.51703	74.1711	7.16326e-18	3.38073e-17	1.08062
Acinar	ENSG00000273958	RP11-219B17.3	0.0585085	19.332	1.09848e-05	2.26914e-05	1.0806
Acinar	ENSG00000163050	ADCK3	4.67514	164.117	1.42611e-37	1.62177e-36	1.07964
Acinar	ENSG00000052802	MSMO1	6.06572	36.1886	1.79115e-09	5.06028e-09	1.07925
Acinar	ENSG00000141682	PMAIP1	3.19174	35.3046	2.81962e-09	7.85402e-09	1.07909
Acinar	ENSG00000224020	MIR181A2HG	0.281789	15.2678	9.32932e-05	0.000176862	1.07897
Acinar	ENSG00000197140	ADAM32	-0.0883497	28.0403	1.18816e-07	2.91314e-07	1.07882
Acinar	ENSG00000243989	ACY1	0.0498611	33.662	6.55685e-09	1.7742e-08	1.07788
Acinar	ENSG00000188846	RPL14	11.0687	93.9521	3.23252e-22	1.89893e-21	1.07779
Acinar	ENSG00000065882	TBC1D1	4.66864	64.0112	1.23715e-15	5.15271e-15	1.07752
Acinar	ENSG00000105186	ANKRD27	2.51467	87.5177	8.35304e-21	4.57769e-20	1.07685
Acinar	ENSG00000102158	MAGT1	5.37838	126.07	2.96836e-29	2.41234e-28	1.07615
Acinar	ENSG00000164506	STXBP5	4.24304	186.674	1.69188e-42	2.27679e-41	1.07608
Acinar	ENSG00000023318	ERP44	6.14444	82.1574	1.2567e-19	6.5061e-19	1.07537
Acinar	ENSG00000250237	CTC-498J12.1	0.667479	17.0163	3.70597e-05	7.30064e-05	1.07523
Acinar	ENSG00000253404	AC034243.1	1.97716	54.5275	1.53291e-13	5.60296e-13	1.07505
Acinar	ENSG00000104408	EIF3E	9.16439	126.183	2.8037e-29	2.28298e-28	1.07421
Acinar	ENSG00000138794	CASP6	5.21001	240.887	2.51955e-54	4.87522e-53	1.07398
Acinar	ENSG00000198933	TBKBP1	1.6328	56.6714	5.15073e-14	1.94143e-13	1.07199
Acinar	ENSG00000173531	MST1	3.79862	66.998	2.71786e-16	1.18316e-15	1.07183
Acinar	ENSG00000085871	MGST2	6.48224	78.7033	7.21741e-19	3.59898e-18	1.0717
Acinar	ENSG00000106526	ACTR3C	2.54624	55.8938	7.64933e-14	2.85096e-13	1.07156
Acinar	ENSG00000112237	CCNC	6.03994	197.05	9.19564e-45	1.33682e-43	1.0713
Acinar	ENSG00000196497	IPO4	2.95878	140.383	2.19532e-32	2.05011e-31	1.07129
Acinar	ENSG00000236699	ARHGEF38	3.23071	45.7958	1.31248e-11	4.26318e-11	1.06973
Acinar	ENSG00000163463	KRTCAP2	6.5337	71.7622	2.42756e-17	1.11321e-16	1.06931
Acinar	ENSG00000226889	RP11-474I16.8	-0.907469	13.633	0.000222239	0.00040469	1.0693
Acinar	ENSG00000105829	BET1	5.2737	137.257	1.05935e-31	9.59697e-31	1.06894
Acinar	ENSG00000170175	CHRNB1	4.05907	83.3475	6.88265e-20	3.61491e-19	1.06798
Acinar	ENSG00000167797	CDK2AP2	5.34544	103.671	2.38865e-24	1.55753e-23	1.06674
Acinar	ENSG00000166922	SCG5	10.095	16.455	4.98194e-05	9.6973e-05	1.06635
Acinar	ENSG00000134419	RPS15A	11.3657	91.2683	1.25453e-21	7.18478e-21	1.06606
Acinar	ENSG00000166803	KIAA0101	4.64075	39.7136	2.94069e-10	8.72363e-10	1.06563
Acinar	ENSG00000197958	RPL12	11.2601	112.501	2.77486e-26	1.97561e-25	1.06549
Acinar	ENSG00000133835	HSD17B4	5.60201	136.529	1.52865e-31	1.37736e-30	1.06502
Acinar	ENSG00000135506	OS9	6.80403	84.8562	3.20879e-20	1.71122e-19	1.06431
Acinar	ENSG00000146955	RAB19	0.0571148	25.8034	3.78022e-07	8.89023e-07	1.06254
Acinar	ENSG00000164654	MIOS	3.9071	179.45	6.39035e-41	8.18318e-40	1.06238
Acinar	ENSG00000196747	HIST1H2AI	0.226857	14.6737	0.000127818	0.000238834	1.06178
Acinar	ENSG00000139410	SDSL	4.56156	104.749	1.38616e-24	9.12781e-24	1.06101
Acinar	ENSG00000081041	CXCL2	5.4901	35.7267	2.27032e-09	6.36975e-09	1.06065
Acinar	ENSG00000182054	IDH2	6.50515	63.8847	1.31917e-15	5.48199e-15	1.06045
Acinar	ENSG00000255337	RP11-315O6.1	1.5554	20.4986	5.96764e-06	1.26329e-05	1.06038
Acinar	ENSG00000147604	RPL7	11.5571	96.8937	7.31509e-23	4.45429e-22	1.06004
Acinar	ENSG00000185130	HIST1H2BL	-0.980519	9.00423	0.00269356	0.00431902	1.05999
Acinar	ENSG00000148803	FUOM	3.49021	63.4711	1.62735e-15	6.72747e-15	1.05935
Acinar	ENSG00000167900	TK1	3.10903	17.8583	2.37974e-05	4.76921e-05	1.05802
Acinar	ENSG00000101871	MID1	2.99979	56.1795	6.61474e-14	2.47755e-13	1.05754
Acinar	ENSG00000174705	SH3PXD2B	2.52253	62.2739	2.98853e-15	1.21555e-14	1.05739
Acinar	ENSG00000142347	MYO1F	0.351912	23.2666	1.41032e-06	3.16059e-06	1.0572
Acinar	ENSG00000104081	BMF	2.6727	51.2615	8.08442e-13	2.83133e-12	1.05634
Acinar	ENSG00000166349	RAG1	-0.462831	17.6687	2.62921e-05	5.24583e-05	1.05621
Acinar	ENSG00000128849	CGNL1	4.52153	44.4173	2.65333e-11	8.43759e-11	1.056
Acinar	ENSG00000215375	MYL5	3.119	132.424	1.20853e-30	1.04756e-29	1.05473
Acinar	ENSG00000110917	MLEC	6.70866	73.9444	8.03492e-18	3.77714e-17	1.05455
Acinar	ENSG00000040731	CDH10	2.365	84.7466	3.39155e-20	1.80637e-19	1.05437
Acinar	ENSG00000105202	FBL	7.09831	160.067	1.09387e-36	1.19501e-35	1.05434
Acinar	ENSG00000169230	PRELID1	6.85084	115.383	6.48769e-27	4.74473e-26	1.05425
Acinar	ENSG00000253320	AZIN1-AS1	3.20532	64.1469	1.15477e-15	4.81564e-15	1.05348
Acinar	ENSG00000172216	CEBPB	5.47555	42.7948	6.0795e-11	1.88717e-10	1.0529
Acinar	ENSG00000172738	TMEM217	0.351228	35.1921	2.98738e-09	8.29911e-09	1.05223
Acinar	ENSG00000272588	RP11-440L14.4	0.499069	28.3481	1.01346e-07	2.49988e-07	1.05211
Acinar	ENSG00000175110	MRPS22	4.91094	142.113	9.1849e-33	8.68941e-32	1.05111
Acinar	ENSG00000215277	RNF212B	0.543415	42.9204	5.70124e-11	1.7724e-10	1.05089
Acinar	ENSG00000203279	RP11-498P14.5	0.424924	26.1108	3.2238e-07	7.62363e-07	1.05085
Acinar	ENSG00000109113	RAB34	5.03893	43.8673	3.51406e-11	1.10607e-10	1.05078
Acinar	ENSG00000166598	HSP90B1	9.28525	100.415	1.23604e-23	7.78543e-23	1.0506
Acinar	ENSG00000133131	MORC4	3.48194	40.6432	1.8272e-10	5.50075e-10	1.05009
Acinar	ENSG00000138376	BARD1	3.30755	29.8411	4.68933e-08	1.18784e-07	1.04955
Acinar	ENSG00000036448	MYOM2	2.36558	60.7368	6.52397e-15	2.59093e-14	1.04951
Acinar	ENSG00000166130	IKBIP	4.48041	93.3716	4.33432e-22	2.53368e-21	1.04928
Acinar	ENSG00000204389	HSPA1A	10.0458	55.0462	1.17728e-13	4.34023e-13	1.04896
Acinar	ENSG00000100297	MCM5	3.2459	53.1352	3.1137e-13	1.1187e-12	1.04894
Acinar	ENSG00000155380	SLC16A1	2.18527	77.453	1.35918e-18	6.66392e-18	1.04882
Acinar	ENSG00000180447	GAS1	2.7464	40.1344	2.37081e-10	7.08224e-10	1.04847
Acinar	ENSG00000130958	SLC35D2	4.26204	49.7965	1.7055e-12	5.86211e-12	1.04832
Acinar	ENSG00000143457	GOLPH3L	4.45827	180.792	3.25528e-41	4.22047e-40	1.04805
Acinar	ENSG00000076555	ACACB	3.49323	135.593	2.44894e-31	2.18412e-30	1.04797
Acinar	ENSG00000273082	LL22NC03-32F9.1	-0.820642	12.7118	0.000363365	0.000644829	1.04757
Acinar	ENSG00000109534	GAR1	5.26163	204.221	2.50529e-46	3.83623e-45	1.04746
Acinar	ENSG00000249021	CTC-505O3.3	-0.338841	9.31905	0.00226784	0.00367173	1.04738
Acinar	ENSG00000080573	COL5A3	-0.659187	11.5411	0.00068076	0.00116922	1.0467
Acinar	ENSG00000124155	PIGT	5.68071	147.386	6.46059e-34	6.39533e-33	1.04615
Acinar	ENSG00000197647	ZNF433	3.24397	96.122	1.08016e-22	6.51303e-22	1.04582
Acinar	ENSG00000276216	CH17-373J23.1	0.622765	15.5189	8.16828e-05	0.000155595	1.04574
Acinar	ENSG00000213445	SIPA1	1.86218	41.5496	1.14916e-10	3.50511e-10	1.04553
Acinar	ENSG00000203685	C1orf95	-0.349633	8.53079	0.00349188	0.00552834	1.04537
Acinar	ENSG00000178226	PRSS36	0.123366	17.4673	2.92293e-05	5.80682e-05	1.0451
Acinar	ENSG00000263588	RP11-595B24.2	-0.00716139	27.7412	1.38676e-07	3.38116e-07	1.0451
Acinar	ENSG00000275379	HIST1H3I	-0.386397	25.01	5.70351e-07	1.32138e-06	1.0447
Acinar	ENSG00000150593	PDCD4	7.54253	110.045	9.57754e-26	6.62387e-25	1.04443
Acinar	ENSG00000100714	MTHFD1	3.38291	183.811	7.13285e-42	9.42374e-41	1.04415
Acinar	ENSG00000173334	TRIB1	4.45055	44.7492	2.23963e-11	7.1644e-11	1.0435
Acinar	ENSG00000185267	CDNF	0.924075	54.3556	1.67299e-13	6.10159e-13	1.04228
Acinar	ENSG00000229117	RPL41	12.0145	94.5908	2.34104e-22	1.38304e-21	1.04162
Acinar	ENSG00000165959	CLMN	4.46474	37.9521	7.2502e-10	2.10103e-09	1.04071
Acinar	ENSG00000170430	MGMT	6.12885	98.5867	3.11098e-23	1.92458e-22	1.04061
Acinar	ENSG00000184557	SOCS3	3.13608	13.0898	0.000296912	0.000532346	1.04052
Acinar	ENSG00000163017	ACTG2	-1.15284	5.97627	0.0144996	0.0210348	1.04042
Acinar	ENSG00000159111	MRPL10	4.87543	193.33	5.96348e-44	8.44109e-43	1.04019
Acinar	ENSG00000174502	SLC26A9	-0.227297	15.031	0.000105759	0.00019927	1.03904
Acinar	ENSG00000118298	CA14	-0.635614	7.93962	0.00483639	0.00751206	1.03839
Acinar	ENSG00000164136	IL15	0.536104	20.4625	6.08096e-06	1.28662e-05	1.03733
Acinar	ENSG00000118849	RARRES1	0.485401	21.24	4.05216e-06	8.68842e-06	1.0368
Acinar	ENSG00000166573	GALR1	3.46747	44.7172	2.27643e-11	7.27934e-11	1.03646
Acinar	ENSG00000189221	MAOA	5.16703	140.381	2.19694e-32	2.05048e-31	1.03591
Acinar	ENSG00000185339	TCN2	4.54443	55.9841	7.3061e-14	2.72975e-13	1.03585
Acinar	ENSG00000111144	LTA4H	5.85028	187.471	1.13319e-42	1.53738e-41	1.03582
Acinar	ENSG00000119514	GALNT12	2.56821	73.8898	8.2604e-18	3.88094e-17	1.03561
Acinar	ENSG00000044574	HSPA5	9.18189	64.5868	9.23726e-16	3.87737e-15	1.0353
Acinar	ENSG00000175643	RMI2	2.28387	46.6225	8.60643e-12	2.82195e-11	1.03458
Acinar	ENSG00000171017	LRRC8E	0.88665	35.8705	2.10873e-09	5.92537e-09	1.03447
Acinar	ENSG00000110013	SIAE	2.79118	157.485	4.00965e-36	4.26842e-35	1.03439
Acinar	ENSG00000145331	TRMT10A	3.79979	167.543	2.54554e-38	2.96979e-37	1.03407
Acinar	ENSG00000137804	NUSAP1	4.1634	46.1166	1.11423e-11	3.63624e-11	1.03393
Acinar	ENSG00000143476	DTL	1.43353	25.8134	3.76071e-07	8.84611e-07	1.03314
Acinar	ENSG00000143384	MCL1	7.81598	57.3126	3.71757e-14	1.41468e-13	1.03282
Acinar	ENSG00000166441	RPL27A	11.3042	103.476	2.63515e-24	1.71558e-23	1.03241
Acinar	ENSG00000176890	TYMS	3.56792	31.2478	2.27102e-08	5.88783e-08	1.0324
Acinar	ENSG00000119777	TMEM214	3.94081	117.669	2.04926e-27	1.53648e-26	1.0323
Acinar	ENSG00000101955	SRPX	1.1476	23.514	1.24009e-06	2.79453e-06	1.03174
Acinar	ENSG00000121211	MND1	2.47706	56.6184	5.29133e-14	1.99127e-13	1.03165
Acinar	ENSG00000148737	TCF7L2	5.40609	104.765	1.37493e-24	9.06107e-24	1.03115
Acinar	ENSG00000165030	NFIL3	4.68153	65.5406	5.69298e-16	2.4257e-15	1.03053
Acinar	ENSG00000165983	PTER	3.21022	135.304	2.83312e-31	2.5227e-30	1.03003
Acinar	ENSG00000272138	LINC01607	2.04482	35.2097	2.96045e-09	8.23115e-09	1.0282
Acinar	ENSG00000186352	ANKRD37	4.51569	49.065	2.47624e-12	8.41578e-12	1.02788
Acinar	ENSG00000138085	ATRAID	7.41658	76.6514	2.03962e-18	9.92699e-18	1.02728
Acinar	ENSG00000106100	NOD1	0.395455	27.442	1.61875e-07	3.9284e-07	1.02643
Acinar	ENSG00000164045	CDC25A	1.1333	39.8665	2.71921e-10	8.08531e-10	1.02523
Acinar	ENSG00000140682	TGFB1I1	1.66631	22.7304	1.86393e-06	4.12118e-06	1.02496
Acinar	ENSG00000112699	GMDS	3.82418	124.576	6.30177e-29	5.03537e-28	1.02422
Acinar	ENSG00000108622	ICAM2	1.08044	23.3002	1.38587e-06	3.10916e-06	1.02311
Acinar	ENSG00000086544	ITPKC	3.60602	30.6132	3.1494e-08	8.08085e-08	1.02264
Acinar	ENSG00000167920	TMEM99	5.29099	103.736	2.31134e-24	1.5083e-23	1.02244
Acinar	ENSG00000128833	MYO5C	4.46809	68.4849	1.27853e-16	5.67099e-16	1.02239
Acinar	ENSG00000251455	RP11-164P12.3	-1.31345	5.02632	0.0249649	0.0351161	1.02218
Acinar	ENSG00000138449	SLC40A1	5.49415	102.493	4.32915e-24	2.7847e-23	1.02207
Acinar	ENSG00000125648	SLC25A23	4.1475	178.209	1.19226e-40	1.5128e-39	1.02194
Acinar	ENSG00000091129	NRCAM	5.86429	170.678	5.26133e-39	6.25205e-38	1.02144
Acinar	ENSG00000131242	RAB11FIP4	4.21284	102.695	3.9102e-24	2.52203e-23	1.0206
Acinar	ENSG00000162542	TMCO4	3.00353	70.7134	4.13074e-17	1.87515e-16	1.01941
Acinar	ENSG00000139644	TMBIM6	8.17878	88.9105	4.13094e-21	2.29252e-20	1.01937
Acinar	ENSG00000131669	NINJ1	5.2388	36.959	1.20639e-09	3.44211e-09	1.01859
Acinar	ENSG00000279483	AC090498.1	7.0941	96.8527	7.46819e-23	4.5442e-22	1.01808
Acinar	ENSG00000092377	TBL1Y	-0.959097	9.85757	0.00169135	0.0027819	1.0169
Acinar	ENSG00000109323	MANBA	3.1173	87.7865	7.2915e-21	4.00648e-20	1.01572
Acinar	ENSG00000115339	GALNT3	4.73083	99.3874	2.07637e-23	1.29173e-22	1.01572
Acinar	ENSG00000079459	FDFT1	5.67484	99.2771	2.19534e-23	1.36471e-22	1.01495
Acinar	ENSG00000213741	RPS29	10.812	91.2214	1.28463e-21	7.35211e-21	1.01487
Acinar	ENSG00000159363	ATP13A2	3.78066	126.828	2.02584e-29	1.6634e-28	1.0147
Acinar	ENSG00000141179	PCTP	2.96964	75.9884	2.85336e-18	1.37828e-17	1.01448
Acinar	ENSG00000132432	SEC61G	8.20318	143.315	5.01594e-33	4.79986e-32	1.01402
Acinar	ENSG00000187017	ESPN	0.442806	6.52078	0.0106621	0.0157572	1.01389
Acinar	ENSG00000198885	ITPRIPL1	-0.0455308	17.4899	2.88833e-05	5.74082e-05	1.0132
Acinar	ENSG00000137077	CCL21	1.47939	9.53656	0.00201418	0.00328051	1.01287
Acinar	ENSG00000175352	NRIP3	0.528698	29.0875	6.91806e-08	1.73133e-07	1.01239
Acinar	ENSG00000089157	RPLP0	11.3281	110.616	7.18222e-26	5.01281e-25	1.01238
Acinar	ENSG00000164736	SOX17	-1.31337	7.47761	0.00624708	0.0095475	1.01158
Acinar	ENSG00000184988	TMEM106A	2.07513	81.1876	2.05278e-19	1.05488e-18	1.01107
Acinar	ENSG00000179431	FJX1	2.64392	32.2257	1.3726e-08	3.6177e-08	1.01011
Acinar	ENSG00000104413	ESRP1	4.6882	116.365	3.95372e-27	2.92881e-26	1.00994
Acinar	ENSG00000240541	TM4SF1-AS1	1.02662	13.5009	0.000238455	0.000432092	1.00939
Acinar	ENSG00000152782	PANK1	3.34836	67.6278	1.97464e-16	8.66181e-16	1.00884
Acinar	ENSG00000259915	RP11-410E4.1	0.312252	15.9431	6.52762e-05	0.000125694	1.00861
Acinar	ENSG00000111801	BTN3A3	0.728729	39.5555	3.18859e-10	9.44727e-10	1.00813
Acinar	ENSG00000225889	AC074289.1	0.245172	31.4296	2.06806e-08	5.37839e-08	1.00753
Acinar	ENSG00000146410	MTFR2	-0.269323	12.2672	0.00046099	0.00080792	1.00662
Acinar	ENSG00000163933	RFT1	3.42321	78.3285	8.72537e-19	4.33149e-18	1.00651
Acinar	ENSG00000062716	VMP1	7.31954	35.331	2.78164e-09	7.75471e-09	1.00575
Acinar	ENSG00000136026	CKAP4	5.67196	124.875	5.42113e-29	4.35048e-28	1.00522
Acinar	ENSG00000118181	RPS25	10.7155	86.3655	1.49571e-20	8.09306e-20	1.00459
Acinar	ENSG00000156869	FRRS1	-0.176636	16.6087	4.59396e-05	8.97354e-05	1.00391
Acinar	ENSG00000168904	LRRC28	4.19516	115.207	7.09043e-27	5.17645e-26	1.00351
Acinar	ENSG00000157510	AFAP1L1	0.0494304	19.2184	1.16585e-05	2.40235e-05	1.00343
Acinar	ENSG00000128311	TST	4.20239	31.6504	1.84577e-08	4.81907e-08	1.00267
Acinar	ENSG00000162227	TAF6L	2.88473	62.914	2.15933e-15	8.85851e-15	1.00207
Acinar	ENSG00000197461	PDGFA	4.69995	45.9207	1.23138e-11	4.00523e-11	1.00139
Acinar	ENSG00000105011	ASF1B	2.06828	42.9399	5.64478e-11	1.75615e-10	1.00114
Acinar	ENSG00000166352	C11orf74	5.16931	81.3454	1.89518e-19	9.75701e-19	1.00065
Acinar	ENSG00000128708	HAT1	4.80735	182.244	1.5682e-41	2.05234e-40	1.00062
Acinar	ENSG00000122729	ACO1	4.4337	51.8022	6.13819e-13	2.16841e-12	1.00045
Acinar	ENSG00000272760	RP11-5C23.1	-0.133768	26.4906	2.64825e-07	6.30914e-07	1.00005
Acinar	ENSG00000145020	AMT	4.87459	100.166	1.40157e-23	8.80141e-23	0.999993
Acinar	ENSG00000238018	AC093110.3	-1.20044	8.39749	0.00375739	0.00592001	0.999509
Acinar	ENSG00000272024	RP11-546K22.3	-0.0590236	12.8766	0.000332715	0.000592901	0.999391
Acinar	ENSG00000165644	COMTD1	5.50906	122.611	1.69681e-28	1.33281e-27	0.999103
Acinar	ENSG00000160293	VAV2	3.76226	140.574	1.99346e-32	1.86369e-31	0.998473
Acinar	ENSG00000068912	ERLEC1	6.87345	117.893	1.82962e-27	1.37552e-26	0.998274
Acinar	ENSG00000110011	DNAJC4	5.98023	87.2116	9.75103e-21	5.31584e-20	0.997656
Acinar	ENSG00000162407	PLPP3	2.38257	27.1213	1.91082e-07	4.60965e-07	0.997417
Acinar	ENSG00000171320	ESCO2	2.09297	17.1906	3.38108e-05	6.68354e-05	0.996625
Acinar	ENSG00000102580	DNAJC3	6.36861	139.873	2.83713e-32	2.63617e-31	0.995857
Acinar	ENSG00000198818	SFT2D1	5.39668	134.986	3.32568e-31	2.95498e-30	0.99583
Acinar	ENSG00000051341	POLQ	0.815907	19.5716	9.68994e-06	2.0124e-05	0.995693
Acinar	ENSG00000187954	CYHR1	5.89827	136.43	1.60663e-31	1.44527e-30	0.993963
Acinar	ENSG00000050555	LAMC3	-0.626484	10.4886	0.00120111	0.00200666	0.993783
Acinar	ENSG00000112357	PEX7	3.41338	71.0877	3.41687e-17	1.55788e-16	0.993648
Acinar	ENSG00000161533	ACOX1	4.6793	128.415	9.10767e-30	7.58669e-29	0.993421
Acinar	ENSG00000092531	SNAP23	4.31452	56.015	7.19219e-14	2.68779e-13	0.993405
Acinar	ENSG00000229619	MBNL1-AS1	2.01558	30.7573	2.92408e-08	7.52357e-08	0.992948
Acinar	ENSG00000122884	P4HA1	5.22532	153.404	3.12559e-35	3.2343e-34	0.992533
Acinar	ENSG00000266402	SNHG25	5.20465	135.24	2.92508e-31	2.60181e-30	0.992427
Acinar	ENSG00000147168	IL2RG	-0.935119	8.14922	0.00430797	0.00673415	0.992232
Acinar	ENSG00000182103	FAM181B	2.76771	60.4118	7.69514e-15	3.04154e-14	0.991912
Acinar	ENSG00000263155	MYZAP	3.06917	28.2527	1.06466e-07	2.62035e-07	0.991402
Acinar	ENSG00000226702	MIR217HG	0.310762	8.55467	0.00344637	0.00546097	0.991026
Acinar	ENSG00000188522	FAM83G	1.68051	57.5214	3.34323e-14	1.27573e-13	0.990679
Acinar	ENSG00000164430	MB21D1	-0.245551	7.94824	0.00481342	0.00747917	0.989955
Acinar	ENSG00000170293	CMTM8	6.43481	65.7884	5.02026e-16	2.14896e-15	0.98828
Acinar	ENSG00000204628	GNB2L1	11.2186	91.8683	9.26417e-22	5.32762e-21	0.988191
Acinar	ENSG00000246523	RP11-736K20.6	-0.672811	11.4052	0.000732401	0.00125185	0.987349
Acinar	ENSG00000213398	LCAT	0.63651	16.3066	5.3877e-05	0.000104529	0.987059
Acinar	ENSG00000124635	HIST1H2BJ	1.75994	32.5112	1.18509e-08	3.14038e-08	0.987052
Acinar	ENSG00000166974	MAPRE2	4.98642	188.55	6.59096e-43	9.00783e-42	0.986771
Acinar	ENSG00000071242	RPS6KA2	2.78466	62.6584	2.45856e-15	1.00539e-14	0.986762
Acinar	ENSG00000179627	ZBTB42	2.07102	75.721	3.26713e-18	1.57312e-17	0.986712
Acinar	ENSG00000148985	PGAP2	4.28092	80.746	2.56683e-19	1.31297e-18	0.986653
Acinar	ENSG00000117308	GALE	4.17414	162.879	2.65838e-37	2.99045e-36	0.986554
Acinar	ENSG00000188818	ZDHHC11	0.598007	18.1345	2.05838e-05	4.15114e-05	0.985947
Acinar	ENSG00000039560	RAI14	3.68687	100.38	1.25778e-23	7.91146e-23	0.985904
Acinar	ENSG00000145386	CCNA2	2.55969	30.7634	2.91488e-08	7.50222e-08	0.985881
Acinar	ENSG00000087085	ACHE	0.053259	23.3045	1.38274e-06	3.10339e-06	0.985472
Acinar	ENSG00000273361	RP11-378A13.2	0.745606	42.8305	5.96931e-11	1.85366e-10	0.985172
Acinar	ENSG00000123219	CENPK	3.03791	41.828	9.96675e-11	3.05625e-10	0.985011
Acinar	ENSG00000272626	RP11-468N14.13	1.69411	36.0976	1.87682e-09	5.29155e-09	0.984275
Acinar	ENSG00000152495	CAMK4	1.34008	54.6377	1.44931e-13	5.30556e-13	0.983485
Acinar	ENSG00000177951	BET1L	3.44648	108.163	2.47545e-25	1.68193e-24	0.983087
Acinar	ENSG00000188997	KCTD21	1.04268	41.2304	1.35301e-10	4.1081e-10	0.982234
Acinar	ENSG00000133315	MACROD1	3.69634	63.7466	1.41494e-15	5.86683e-15	0.982066
Acinar	ENSG00000165806	CASP7	2.94888	28.9358	7.48179e-08	1.86736e-07	0.981974
Acinar	ENSG00000173848	NET1	4.68343	117.776	1.94086e-27	1.45718e-26	0.98177
Acinar	ENSG00000187091	PLCD1	2.35586	35.3872	2.70251e-09	7.54674e-09	0.981264
Acinar	ENSG00000236548	RNF217-AS1	-0.211231	12.5463	0.000396982	0.000701498	0.980845
Acinar	ENSG00000250722	SEPP1	6.63543	95.9476	1.17964e-22	7.09234e-22	0.98
Acinar	ENSG00000198805	PNP	3.49331	80.4168	3.03204e-19	1.54524e-18	0.979494
Acinar	ENSG00000120885	CLU	10.5546	34.3849	4.52213e-09	1.23921e-08	0.979491
Acinar	ENSG00000120158	RCL1	3.22477	150.932	1.08482e-34	1.10471e-33	0.978745
Acinar	ENSG00000021762	OSBPL5	0.603851	19.2789	1.12951e-05	2.33179e-05	0.978308
Acinar	ENSG00000149131	SERPING1	4.76304	41.6599	1.08614e-10	3.3196e-10	0.978307
Acinar	ENSG00000139192	TAPBPL	2.80494	57.8984	2.76009e-14	1.05733e-13	0.978026
Acinar	ENSG00000255031	RP11-802E16.3	0.0560204	18.7567	1.48502e-05	3.03155e-05	0.97695
Acinar	ENSG00000219545	UMAD1	3.23337	74.0609	7.57445e-18	3.56369e-17	0.976874
Acinar	ENSG00000235109	ZSCAN31	2.55537	30.2641	3.77049e-08	9.62114e-08	0.97666
Acinar	ENSG00000113594	LIFR	2.62121	33.7487	6.27098e-09	1.69822e-08	0.976586
Acinar	ENSG00000145592	RPL37	10.6335	77.8483	1.11266e-18	5.48752e-18	0.976545
Acinar	ENSG00000172340	SUCLG2	4.99163	127.801	1.24051e-29	1.02565e-28	0.976511
Acinar	ENSG00000131910	NR0B2	5.23576	32.2992	1.32169e-08	3.48739e-08	0.975926
Acinar	ENSG00000119938	PPP1R3C	5.62778	58.3083	2.24098e-14	8.63253e-14	0.975549
Acinar	ENSG00000152078	TMEM56	4.20742	47.2999	6.09148e-12	2.01918e-11	0.975078
Acinar	ENSG00000163362	C1orf106	2.72691	23.0283	1.5963e-06	3.56064e-06	0.974608
Acinar	ENSG00000113272	THG1L	4.52335	86.5616	1.35453e-20	7.33631e-20	0.974168
Acinar	ENSG00000121931	LRIF1	4.38315	58.3082	2.24104e-14	8.63253e-14	0.973566
Acinar	ENSG00000188878	FBF1	1.86595	68.8563	1.05908e-16	4.72026e-16	0.973554
Acinar	ENSG00000149806	FAU	10.473	81.2719	1.96705e-19	1.01176e-18	0.972739
Acinar	ENSG00000120437	ACAT2	4.754	58.4264	2.11045e-14	8.15212e-14	0.972162
Acinar	ENSG00000035115	SH3YL1	6.1903	117.016	2.84718e-27	2.12328e-26	0.971278
Acinar	ENSG00000267498	CTB-32O4.2	-0.301198	10.8717	0.000976457	0.00164687	0.970384
Acinar	ENSG00000116984	MTR	4.57814	95.6108	1.39843e-22	8.37451e-22	0.970273
Acinar	ENSG00000282988	RP1-34B20.21	2.7989	30.3112	3.67999e-08	9.39739e-08	0.969219
Acinar	ENSG00000149782	PLCB3	1.00028	15.7114	7.37786e-05	0.000141201	0.968961
Acinar	ENSG00000125657	TNFSF9	-0.580068	13.5895	0.00022745	0.000413545	0.968644
Acinar	ENSG00000182580	EPHB3	0.463445	26.7759	2.28468e-07	5.47509e-07	0.968522
Acinar	ENSG00000157110	RBPMS	4.64393	51.8548	5.97596e-13	2.11379e-12	0.968401
Acinar	ENSG00000152952	PLOD2	4.47131	175.499	4.65731e-40	5.78604e-39	0.967882
Acinar	ENSG00000167617	CDC42EP5	2.28806	8.31084	0.00394091	0.00619218	0.967496
Acinar	ENSG00000174485	DENND4A	4.65502	131.892	1.57955e-30	1.35996e-29	0.96693
Acinar	ENSG00000183386	FHL3	2.35829	17.6302	2.68292e-05	5.34978e-05	0.966463
Acinar	ENSG00000214706	IFRD2	4.47441	158.466	2.44796e-36	2.63968e-35	0.965373
Acinar	ENSG00000235927	NEXN-AS1	0.660733	9.05694	0.002617	0.00420395	0.965329
Acinar	ENSG00000183773	AIFM3	0.869096	29.3058	6.18114e-08	1.5511e-07	0.965018
Acinar	ENSG00000187098	MITF	1.89782	32.6617	1.09676e-08	2.91374e-08	0.963734
Acinar	ENSG00000204428	LY6G5C	1.62568	42.539	6.92882e-11	2.14442e-10	0.963696
Acinar	ENSG00000234678	RP11-465N4.4	0.698918	16.8312	4.08559e-05	8.02003e-05	0.9634
Acinar	ENSG00000198576	ARC	4.15773	36.5217	1.50973e-09	4.28048e-09	0.963296
Acinar	ENSG00000155893	PXYLP1	2.41729	24.0829	9.22747e-07	2.10214e-06	0.962675
Acinar	ENSG00000125347	IRF1	6.06272	21.6357	3.2965e-06	7.11027e-06	0.962612
Acinar	ENSG00000177879	AP3S1	5.809	85.6348	2.1643e-20	1.16164e-19	0.96185
Acinar	ENSG00000058262	SEC61A1	5.88108	181.947	1.8215e-41	2.37823e-40	0.961396
Acinar	ENSG00000163683	SMIM14	6.42624	119.713	7.31047e-28	5.58425e-27	0.961354
Acinar	ENSG00000167693	NXN	3.51386	68.0316	1.60897e-16	7.09516e-16	0.960351
Acinar	ENSG00000142937	RPS8	12.1166	95.7719	1.28913e-22	7.73663e-22	0.960112
Acinar	ENSG00000168143	FAM83B	2.3714	28.5891	8.94857e-08	2.22014e-07	0.960109
Acinar	ENSG00000125434	SLC25A35	1.2235	55.1304	1.12791e-13	4.16558e-13	0.959867
Acinar	ENSG00000167074	TEF	3.24739	96.5426	8.73454e-23	5.29347e-22	0.959436
Acinar	ENSG00000179832	MROH1	3.45344	27.8053	1.34156e-07	3.27477e-07	0.959358
Acinar	ENSG00000114383	TUSC2	5.07045	93.6855	3.69858e-22	2.1689e-21	0.959052
Acinar	ENSG00000182287	AP1S2	4.08115	141.83	1.05917e-32	9.99191e-32	0.958746
Acinar	ENSG00000278677	HIST1H2AM	0.0137386	9.62762	0.00191673	0.00313189	0.957527
Acinar	ENSG00000277972	CISD3	5.33974	136.981	1.21765e-31	1.1007e-30	0.957041
Acinar	ENSG00000131018	SYNE1	5.30794	54.8933	1.27253e-13	4.6769e-13	0.956672
Acinar	ENSG00000196597	ZNF782	2.07404	53.9869	2.01827e-13	7.33036e-13	0.956453
Acinar	ENSG00000225968	ELFN1	0.775816	29.6883	5.07397e-08	1.28293e-07	0.956453
Acinar	ENSG00000276368	HIST1H2AJ	1.7575	13.5362	0.000234004	0.000424582	0.95586
Acinar	ENSG00000272072	CTA-363E19.2	-1.20294	8.43645	0.00367774	0.0058033	0.955035
Acinar	ENSG00000066185	ZMYND12	1.18128	67.8154	1.79537e-16	7.89831e-16	0.954791
Acinar	ENSG00000205220	PSMB10	2.53785	51.2545	8.11346e-13	2.84091e-12	0.954441
Acinar	ENSG00000167004	PDIA3	8.32618	76.4236	2.28904e-18	1.11085e-17	0.953306
Acinar	ENSG00000039068	CDH1	6.76289	64.0903	1.18848e-15	4.95496e-15	0.952845
Acinar	ENSG00000147687	TATDN1	5.49136	111.137	5.52185e-26	3.86367e-25	0.952725
Acinar	ENSG00000139725	RHOF	2.29469	31.073	2.48503e-08	6.42766e-08	0.952613
Acinar	ENSG00000140450	ARRDC4	5.05764	51.1578	8.52313e-13	2.97872e-12	0.952173
Acinar	ENSG00000013392	RWDD2A	3.35718	93.6842	3.70096e-22	2.16953e-21	0.951423
Acinar	ENSG00000024422	EHD2	1.41744	13.7296	0.000211099	0.000385542	0.950603
Acinar	ENSG00000169570	DTWD2	3.2461	74.0971	7.43664e-18	3.50083e-17	0.950597
Acinar	ENSG00000063177	RPL18	11.2758	79.3131	5.30063e-19	2.6639e-18	0.949713
Acinar	ENSG00000171863	RPS7	11.4152	84.2255	4.41444e-20	2.33921e-19	0.949651
Acinar	ENSG00000198018	ENTPD7	2.23639	47.6401	5.12095e-12	1.70494e-11	0.949391
Acinar	ENSG00000159216	RUNX1	1.63455	18.9771	1.32296e-05	2.71068e-05	0.949327
Acinar	ENSG00000160255	ITGB2	-0.559714	6.47605	0.0109338	0.0161343	0.949168
Acinar	ENSG00000053372	MRTO4	5.26021	149.627	2.09195e-34	2.10585e-33	0.948752
Acinar	ENSG00000156482	RPL30	11.097	73.5354	9.88488e-18	4.6259e-17	0.948271
Acinar	ENSG00000051382	PIK3CB	3.51962	111.163	5.45095e-26	3.81567e-25	0.947931
Acinar	ENSG00000001036	FUCA2	5.10736	104.591	1.50121e-24	9.86596e-24	0.947824
Acinar	ENSG00000145103	ILDR1	2.5944	115.202	7.10645e-27	5.18587e-26	0.94769
Acinar	ENSG00000115641	FHL2	0.206816	42.6402	6.57919e-11	2.03773e-10	0.947508
Acinar	ENSG00000186468	RPS23	11.6968	85.1496	2.76618e-20	1.47849e-19	0.947343
Acinar	ENSG00000128283	CDC42EP1	4.70847	27.0036	2.03074e-07	4.89046e-07	0.947258
Acinar	ENSG00000180525	PRR26	3.18684	35.3554	2.74703e-09	7.66719e-09	0.946841
Acinar	ENSG00000075240	GRAMD4	2.77492	137.356	1.00801e-31	9.16675e-31	0.946615
Acinar	ENSG00000138750	NUP54	4.65226	217.13	3.82312e-49	6.42716e-48	0.946578
Acinar	ENSG00000162236	STX5	4.8701	138.29	6.29784e-32	5.78083e-31	0.943962
Acinar	ENSG00000198624	CCDC69	1.33979	24.1937	8.71155e-07	1.9876e-06	0.943194
Acinar	ENSG00000198722	UNC13B	4.6298	96.1032	1.0905e-22	6.57296e-22	0.94289
Acinar	ENSG00000251034	RP11-582J16.4	0.472367	10.504	0.00119115	0.00199063	0.942825
Acinar	ENSG00000083307	GRHL2	3.0991	26.8589	2.18868e-07	5.25335e-07	0.942794
Acinar	ENSG00000169862	CTNND2	5.19601	39.1948	3.83569e-10	1.13303e-09	0.942793
Acinar	ENSG00000258561	RP11-72M17.1	0.0619871	14.8351	0.000117332	0.000220054	0.942585
Acinar	ENSG00000125848	FLRT3	4.95492	94.9896	1.91389e-22	1.13795e-21	0.942338
Acinar	ENSG00000226416	MRPL23-AS1	2.22347	31.0351	2.53407e-08	6.54741e-08	0.942232
Acinar	ENSG00000198732	SMOC1	2.51009	40.0941	2.42016e-10	7.22708e-10	0.942055
Acinar	ENSG00000163581	SLC2A2	1.23835	6.89247	0.00865595	0.0129684	0.941926
Acinar	ENSG00000170889	RPS9	11.3818	81.5393	1.71814e-19	8.8565e-19	0.941473
Acinar	ENSG00000224023	FLJ37035	2.73644	110.261	8.59232e-26	5.96699e-25	0.941351
Acinar	ENSG00000142089	IFITM3	6.41541	34.5306	4.19613e-09	1.1534e-08	0.940689
Acinar	ENSG00000147654	EBAG9	5.33966	154.426	1.86921e-35	1.95119e-34	0.940428
Acinar	ENSG00000183308	AC005037.3	-0.812799	12.6164	0.000382386	0.000676639	0.939986
Acinar	ENSG00000132002	DNAJB1	8.43721	55.9373	7.48203e-14	2.7911e-13	0.939254
Acinar	ENSG00000102445	KIAA0226L	1.51383	8.10609	0.00441169	0.00688405	0.939128
Acinar	ENSG00000162736	NCSTN	5.23017	107.532	3.40301e-25	2.29345e-24	0.938705
Acinar	ENSG00000125970	RALY	5.77224	164.51	1.17032e-37	1.33362e-36	0.938533
Acinar	ENSG00000176563	CNTD1	0.34262	22.0128	2.70836e-06	5.89358e-06	0.938295
Acinar	ENSG00000156990	RPUSD3	5.26528	157.869	3.30493e-36	3.54084e-35	0.938109
Acinar	ENSG00000074695	LMAN1	6.93054	136.149	1.85082e-31	1.66046e-30	0.937968
Acinar	ENSG00000142961	MOB3C	2.59285	102.729	3.8419e-24	2.47893e-23	0.937777
Acinar	ENSG00000182324	KCNJ14	0.204643	29.2687	6.30055e-08	1.58059e-07	0.937052
Acinar	ENSG00000137824	RMDN3	3.90501	103.214	3.00856e-24	1.95334e-23	0.936724
Acinar	ENSG00000076003	MCM6	2.63741	36.7336	1.35426e-09	3.85083e-09	0.935944
Acinar	ENSG00000164054	SHISA5	4.86095	215.242	9.86873e-49	1.64085e-47	0.935543
Acinar	ENSG00000005513	SOX8	1.08701	24.4224	7.73645e-07	1.77241e-06	0.935523
Acinar	ENSG00000280634	THRIL	-0.31241	22.5887	2.00664e-06	4.4197e-06	0.934128
Acinar	ENSG00000172594	SMPDL3A	4.15454	107.623	3.25091e-25	2.19628e-24	0.933891
Acinar	ENSG00000160446	ZDHHC12	5.85392	75.8411	3.07434e-18	1.48288e-17	0.933751
Acinar	ENSG00000131871	VIMP	6.44861	155.88	8.99296e-36	9.51256e-35	0.933586
Acinar	ENSG00000140832	MARVELD3	4.90483	92.7117	6.04955e-22	3.50315e-21	0.933452
Acinar	ENSG00000274750	HIST1H3E	1.30695	34.7611	3.72744e-09	1.02915e-08	0.933226
Acinar	ENSG00000167925	GHDC	2.9902	67.5045	2.10205e-16	9.20131e-16	0.933205
Acinar	ENSG00000108556	CHRNE	-0.313158	8.6176	0.0033293	0.00528449	0.9329
Acinar	ENSG00000108771	DHX58	0.72375	31.3824	2.11891e-08	5.50202e-08	0.931935
Acinar	ENSG00000134569	LRP4	-0.887437	5.4492	0.0195773	0.0279269	0.931758
Acinar	ENSG00000140264	SERF2	9.87896	62.7658	2.3281e-15	9.53445e-15	0.93149
Acinar	ENSG00000142684	ZNF593	5.64096	82.9448	8.43754e-20	4.40794e-19	0.930348
Acinar	ENSG00000205129	C4orf47	1.00924	17.198	3.36783e-05	6.66124e-05	0.929806
Acinar	ENSG00000079308	TNS1	3.55191	97.2949	5.97325e-23	3.64789e-22	0.929782
Acinar	ENSG00000184508	HDDC3	4.94779	123.803	9.30559e-29	7.38595e-28	0.92964
Acinar	ENSG00000163754	GYG1	4.56268	144.711	2.48408e-33	2.39773e-32	0.929325
Acinar	ENSG00000102393	GLA	3.61124	58.6972	1.83904e-14	7.1335e-14	0.928532
Acinar	ENSG00000090013	BLVRB	5.11811	89.514	3.04477e-21	1.6998e-20	0.927801
Acinar	ENSG00000158402	CDC25C	0.752001	16.4426	5.01461e-05	9.75747e-05	0.927742
Acinar	ENSG00000159322	ADPGK	4.0341	100.209	1.37106e-23	8.61632e-23	0.927003
Acinar	ENSG00000144655	CSRNP1	4.59258	39.7178	2.93433e-10	8.70636e-10	0.926827
Acinar	ENSG00000177426	TGIF1	5.01658	25.619	4.1592e-07	9.75535e-07	0.926689
Acinar	ENSG00000115307	AUP1	5.89747	96.6589	8.23602e-23	4.9968e-22	0.926385
Acinar	ENSG00000107833	NPM3	5.46394	118.625	1.26526e-27	9.56409e-27	0.926216
Acinar	ENSG00000134398	ERN2	-1.09525	7.16846	0.00741966	0.0112272	0.92602
Acinar	ENSG00000124374	PAIP2B	4.22818	61.3759	4.71537e-15	1.8916e-14	0.925661
Acinar	ENSG00000107566	ERLIN1	4.00337	121.648	2.75689e-28	2.14325e-27	0.925355
Acinar	ENSG00000182890	GLUD2	-0.00162691	13.8075	0.000202529	0.000370581	0.924844
Acinar	ENSG00000167881	SRP68	5.11304	239.448	5.18925e-54	9.98302e-53	0.924748
Acinar	ENSG00000008988	RPS20	10.5357	72.8668	1.38703e-17	6.44571e-17	0.924018
Acinar	ENSG00000091073	DTX2	2.64044	52.7637	3.76185e-13	1.3449e-12	0.923467
Acinar	ENSG00000139083	ETV6	3.61629	57.7236	3.01666e-14	1.1527e-13	0.923402
Acinar	ENSG00000077348	EXOSC5	3.944	162.521	3.18319e-37	3.56159e-36	0.923364
Acinar	ENSG00000153044	CENPH	2.92103	44.3881	2.69314e-11	8.55765e-11	0.922688
Acinar	ENSG00000144199	FAHD2B	3.21184	61.3931	4.67456e-15	1.87613e-14	0.922527
Acinar	ENSG00000137878	GCOM1	1.09122	9.01351	0.00267991	0.0042988	0.922433
Acinar	ENSG00000239887	C1orf226	-0.0842363	9.64921	0.00189433	0.00309893	0.922432
Acinar	ENSG00000173486	FKBP2	8.63769	82.8819	8.71064e-20	4.54777e-19	0.922351
Acinar	ENSG00000144381	HSPD1	9.19722	64.5167	9.5719e-16	4.01278e-15	0.921369
Acinar	ENSG00000015520	NPC1L1	2.86687	60.5677	7.10924e-15	2.81665e-14	0.921254
Acinar	ENSG00000180596	HIST1H2BC	3.00493	25.0962	5.45393e-07	1.26532e-06	0.920435
Acinar	ENSG00000161011	SQSTM1	6.59589	52.1484	5.14607e-13	1.82528e-12	0.920032
Acinar	ENSG00000170275	CRTAP	3.88672	49.4312	2.05448e-12	7.02107e-12	0.919632
Acinar	ENSG00000157916	RER1	5.50352	91.0852	1.37614e-21	7.85693e-21	0.919364
Acinar	ENSG00000108298	RPL19	11.4598	73.1263	1.2161e-17	5.66245e-17	0.919344
Acinar	ENSG00000206177	HBM	-0.154126	8.93677	0.00279486	0.00447415	0.919311
Acinar	ENSG00000132541	HRSP12	4.93765	120.764	4.30509e-28	3.32204e-27	0.917975
Acinar	ENSG00000174371	EXO1	0.198564	9.82247	0.00172392	0.00283324	0.917711
Acinar	ENSG00000134463	ECHDC3	3.60556	86.623	1.31308e-20	7.12108e-20	0.917344
Acinar	ENSG00000124610	HIST1H1A	3.94659	18.1409	2.05151e-05	4.13829e-05	0.916406
Acinar	ENSG00000186205	MARC1	2.50827	52.9286	3.45889e-13	1.23925e-12	0.916342
Acinar	ENSG00000230424	RP1-43E13.2	1.32227	27.8864	1.28649e-07	3.14403e-07	0.915451
Acinar	ENSG00000112658	SRF	4.52845	24.2638	8.40025e-07	1.91868e-06	0.914611
Acinar	ENSG00000164087	POC1A	1.67	20.1279	7.24314e-06	1.5217e-05	0.91435
Acinar	ENSG00000126953	TIMM8A	3.43994	89.5135	3.04556e-21	1.6998e-20	0.914335
Acinar	ENSG00000165501	LRR1	1.80111	47.5461	5.37251e-12	1.78619e-11	0.913511
Acinar	ENSG00000272288	RP11-140K17.3	3.61643	67.5413	2.06325e-16	9.03903e-16	0.913211
Acinar	ENSG00000214063	TSPAN4	5.28805	57.7936	2.91113e-14	1.1139e-13	0.912256
Acinar	ENSG00000104983	CCDC61	2.27657	60.8841	6.05346e-15	2.40866e-14	0.912205
Acinar	ENSG00000180336	MEIOC	-0.330103	9.51487	0.00203814	0.0033179	0.911777
Acinar	ENSG00000231908	IDH1-AS1	1.60977	36.027	1.94605e-09	5.48212e-09	0.911519
Acinar	ENSG00000072778	ACADVL	6.43659	166.389	4.54988e-38	5.24575e-37	0.911356
Acinar	ENSG00000173281	PPP1R3B	3.82624	76.321	2.41112e-18	1.16873e-17	0.911301
Acinar	ENSG00000166483	WEE1	4.85104	39.0219	4.19071e-10	1.23527e-09	0.911278
Acinar	ENSG00000142676	RPL11	11.7825	75.0237	4.65095e-18	2.22083e-17	0.911135
Acinar	ENSG00000262468	LINC01569	0.639415	28.6352	8.73815e-08	2.17086e-07	0.91084
Acinar	ENSG00000171443	ZNF524	3.93273	58.0344	2.57569e-14	9.88277e-14	0.909633
Acinar	ENSG00000198242	RPL23A	10.7986	77.8775	1.09634e-18	5.41345e-18	0.909553
Acinar	ENSG00000124370	MCEE	3.64254	107.926	2.78978e-25	1.89088e-24	0.909544
Acinar	ENSG00000126903	SLC10A3	2.62327	58.0602	2.54212e-14	9.75846e-14	0.909509
Acinar	ENSG00000266998	RP11-936I5.1	0.443391	19.2329	1.15699e-05	2.38499e-05	0.909093
Acinar	ENSG00000151876	FBXO4	3.37877	58.6953	1.84083e-14	7.13714e-14	0.908908
Acinar	ENSG00000071082	RPL31	10.6608	83.7138	5.71857e-20	3.01587e-19	0.908562
Acinar	ENSG00000275302	CCL4	1.34979	7.66284	0.00563696	0.00866824	0.908153
Acinar	ENSG00000184992	BRI3BP	4.60267	161.87	4.41581e-37	4.90449e-36	0.908123
Acinar	ENSG00000175756	AURKAIP1	7.55624	83.4512	6.53089e-20	3.43558e-19	0.907496
Acinar	ENSG00000064012	CASP8	0.897799	30.7661	2.91086e-08	7.49303e-08	0.906937
Acinar	ENSG00000189050	RNFT1	3.11269	57.222	3.89292e-14	1.47972e-13	0.90663
Acinar	ENSG00000167508	MVD	4.24722	59.0163	1.56368e-14	6.08522e-14	0.905982
Acinar	ENSG00000106803	SEC61B	8.84311	84.6092	3.63562e-20	1.93266e-19	0.90597
Acinar	ENSG00000256618	MTRNR2L1	-0.157816	17.7693	2.49377e-05	4.98812e-05	0.905475
Acinar	ENSG00000120896	SORBS3	2.95337	41.7358	1.04479e-10	3.19733e-10	0.90491
Acinar	ENSG00000123374	CDK2	2.48559	43.7944	3.64745e-11	1.14654e-10	0.904468
Acinar	ENSG00000151748	SAV1	4.58439	112.842	2.33689e-26	1.66735e-25	0.904401
Acinar	ENSG00000089692	LAG3	0.0121602	10.15	0.00144299	0.00239158	0.90436
Acinar	ENSG00000124575	HIST1H1D	4.69083	20.2503	6.79438e-06	1.43211e-05	0.904093
Acinar	ENSG00000226742	HSBP1L1	4.28205	22.2528	2.39011e-06	5.22494e-06	0.90379
Acinar	ENSG00000221983	UBA52	9.96165	62.7894	2.30039e-15	9.42793e-15	0.903471
Acinar	ENSG00000145425	RPS3A	12.0449	75.8346	3.08449e-18	1.48691e-17	0.903435
Acinar	ENSG00000154920	EME1	-0.201422	13.1878	0.000281771	0.000506426	0.903338
Acinar	ENSG00000197265	GTF2E2	4.18375	91.1142	1.35614e-21	7.74805e-21	0.902339
Acinar	ENSG00000181396	OGFOD3	4.8597	69.9895	5.96195e-17	2.68667e-16	0.902075
Acinar	ENSG00000141627	DYM	4.30775	98.1923	3.79663e-23	2.34093e-22	0.90064
Acinar	ENSG00000171522	PTGER4	0.57142	12.0344	0.00052228	0.000909404	0.900528
Acinar	ENSG00000118707	TGIF2	4.27517	61.0928	5.44483e-15	2.17636e-14	0.899356
Acinar	ENSG00000141582	CBX4	4.85744	80.8327	2.45659e-19	1.25774e-18	0.898749
Acinar	ENSG00000178999	AURKB	2.54033	23.084	1.55077e-06	3.46418e-06	0.898652
Acinar	ENSG00000112312	GMNN	7.81424	16.8662	4.01091e-05	7.87807e-05	0.898159
Acinar	ENSG00000111247	RAD51AP1	2.68144	24.0176	9.54584e-07	2.1723e-06	0.898124
Acinar	ENSG00000255468	RP11-867G23.8	1.36969	62.5085	2.65291e-15	1.08247e-14	0.897716
Acinar	ENSG00000071575	TRIB2	2.78187	49.7901	1.71106e-12	5.87999e-12	0.897372
Acinar	ENSG00000103811	CTSH	4.23581	48.5108	3.2848e-12	1.10712e-11	0.89736
Acinar	ENSG00000197599	CCDC154	-0.722271	6.45367	0.0110723	0.0163084	0.897264
Acinar	ENSG00000168303	MPLKIP	6.45408	75.2336	4.18182e-18	2.00371e-17	0.897212
Acinar	ENSG00000204525	HLA-C	5.59815	37.4127	9.55989e-10	2.74647e-09	0.897119
Acinar	ENSG00000187630	DHRS4L2	5.70845	91.4794	1.12758e-21	6.46883e-21	0.896916
Acinar	ENSG00000102362	SYTL4	0.283382	16.0951	6.02407e-05	0.000116361	0.896639
Acinar	ENSG00000197728	RPS26	9.98689	51.8693	5.93203e-13	2.09914e-12	0.896013
Acinar	ENSG00000272172	RP13-582O9.7	0.507881	22.8223	1.77692e-06	3.93873e-06	0.895886
Acinar	ENSG00000089289	IGBP1	6.46503	87.9327	6.77185e-21	3.72463e-20	0.894942
Acinar	ENSG00000274104	CTD-2553L13.10	1.44618	31.9787	1.5587e-08	4.09266e-08	0.894743
Acinar	ENSG00000033170	FUT8	4.99411	61.1216	5.3657e-15	2.1468e-14	0.894479
Acinar	ENSG00000171004	HS6ST2	3.21236	21.9593	2.78495e-06	6.04998e-06	0.894402
Acinar	ENSG00000106080	FKBP14	4.12585	72.68	1.52471e-17	7.06782e-17	0.894243
Acinar	ENSG00000259529	RP11-468E2.4	-0.460854	9.12732	0.0025182	0.00405346	0.894115
Acinar	ENSG00000103326	CAPN15	2.89797	90.0675	2.30174e-21	1.29638e-20	0.893535
Acinar	ENSG00000176142	TMEM39A	4.10196	109.463	1.28459e-25	8.8289e-25	0.893344
Acinar	ENSG00000113719	ERGIC1	5.20193	89.9961	2.38635e-21	1.34267e-20	0.893293
Acinar	ENSG00000089685	BIRC5	3.30066	30.6715	3.05628e-08	7.8528e-08	0.892602
Acinar	ENSG00000138801	PAPSS1	6.75228	94.157	2.9146e-22	1.7158e-21	0.892126
Acinar	ENSG00000159459	UBR1	4.63631	126.647	2.21952e-29	1.81706e-28	0.892094
Acinar	ENSG00000128310	GALR3	-0.245831	14.9735	0.000109034	0.000205186	0.892027
Acinar	ENSG00000176974	SHMT1	2.19694	26.3922	2.7867e-07	6.63046e-07	0.891804
Acinar	ENSG00000120662	MTRF1	2.8783	111.185	5.38983e-26	3.77606e-25	0.891672
Acinar	ENSG00000010379	SLC6A13	-0.825188	4.51237	0.0336506	0.0464089	0.890806
Acinar	ENSG00000066294	CD84	-0.491627	9.88646	0.00166499	0.00274044	0.890635
Acinar	ENSG00000226887	ERVMER34-1	0.124264	10.3183	0.00131715	0.00219152	0.890611
Acinar	ENSG00000056736	IL17RB	2.26199	23.801	1.06826e-06	2.41843e-06	0.890344
Acinar	ENSG00000106266	SNX8	2.10024	53.2801	2.8922e-13	1.04114e-12	0.889882
Acinar	ENSG00000107672	NSMCE4A	4.21663	98.5583	3.15597e-23	1.95096e-22	0.889064
Acinar	ENSG00000168710	AHCYL1	6.84064	100.146	1.41585e-23	8.88439e-23	0.888665
Acinar	ENSG00000141569	TRIM65	1.87128	71.7144	2.48715e-17	1.13992e-16	0.887473
Acinar	ENSG00000109689	STIM2	5.20439	98.0129	4.15658e-23	2.56002e-22	0.887455
Acinar	ENSG00000125611	CHCHD5	6.32607	94.2623	2.7637e-22	1.6287e-21	0.887443
Acinar	ENSG00000271092	TMEM56-RWDD3	-0.261703	22.9809	1.63617e-06	3.64175e-06	0.886688
Acinar	ENSG00000145623	OSMR	-0.264077	7.53792	0.00604138	0.00925148	0.886686
Acinar	ENSG00000214401	KANSL1-AS1	2.75463	37.1624	1.08691e-09	3.10971e-09	0.886477
Acinar	ENSG00000125691	RPL23	10.3895	68.612	1.19871e-16	5.3269e-16	0.886399
Acinar	ENSG00000232811	RP11-96K19.2	-0.926744	6.1235	0.0133396	0.0194383	0.886324
Acinar	ENSG00000248866	USP46-AS1	1.07301	15.2275	9.53052e-05	0.000180451	0.88602
Acinar	ENSG00000001084	GCLC	3.70323	79.1701	5.69847e-19	2.85877e-18	0.885579
Acinar	ENSG00000124588	NQO2	4.02393	63.0271	2.03884e-15	8.37658e-15	0.885257
Acinar	ENSG00000161016	RPL8	11.5019	82.116	1.2833e-19	6.63971e-19	0.885162
Acinar	ENSG00000079739	PGM1	5.09941	126.142	2.86253e-29	2.32974e-28	0.885061
Acinar	ENSG00000156966	B3GNT7	0.594645	34.1852	5.0109e-09	1.36967e-08	0.88473
Acinar	ENSG00000172244	C5orf34	0.293993	21.6953	3.19576e-06	6.90102e-06	0.884684
Acinar	ENSG00000197619	ZNF615	2.74688	62.3793	2.83292e-15	1.15338e-14	0.884563
Acinar	ENSG00000078900	TP73	0.0391536	8.17372	0.00425015	0.0066486	0.883065
Acinar	ENSG00000136867	SLC31A2	1.49936	39.7262	2.9218e-10	8.67223e-10	0.882851
Acinar	ENSG00000167315	ACAA2	6.53876	126.398	2.516e-29	2.05473e-28	0.882695
Acinar	ENSG00000130703	OSBPL2	4.62799	145.365	1.78754e-33	1.73646e-32	0.882475
Acinar	ENSG00000181472	ZBTB2	2.80514	87.0851	1.03949e-20	5.66502e-20	0.882446
Acinar	ENSG00000130255	RPL36	10.6518	77.1904	1.55248e-18	7.59375e-18	0.882273
Acinar	ENSG00000049541	RFC2	4.01293	58.8648	1.68884e-14	6.5616e-14	0.881606
Acinar	ENSG00000103852	TTC23	2.44252	54.6828	1.41639e-13	5.18618e-13	0.881461
Acinar	ENSG00000100234	TIMP3	3.29316	22.2462	2.39832e-06	5.24219e-06	0.880491
Acinar	ENSG00000160193	WDR4	1.91127	32.654	1.1011e-08	2.92432e-08	0.87971
Acinar	ENSG00000035499	DEPDC1B	1.66676	30.3385	3.6285e-08	9.27445e-08	0.879496
Acinar	ENSG00000137198	GMPR	2.59227	15.9377	6.54634e-05	0.00012601	0.879311
Acinar	ENSG00000112144	ICK	3.81716	94.5699	2.3659e-22	1.39723e-21	0.879028
Acinar	ENSG00000143554	SLC27A3	3.14463	48.1602	3.92788e-12	1.31906e-11	0.878667
Acinar	ENSG00000177674	AGTRAP	4.53526	96.4344	9.22491e-23	5.58253e-22	0.8782
Acinar	ENSG00000137720	C11orf1	5.63781	126.117	2.89845e-29	2.35782e-28	0.878185
Acinar	ENSG00000139618	BRCA2	2.49684	29.0476	7.06208e-08	1.76579e-07	0.878182
Acinar	ENSG00000259523	RP11-680F8.3	0.358219	11.7765	0.000599828	0.00103663	0.877769
Acinar	ENSG00000060971	ACAA1	5.64966	43.9605	3.35075e-11	1.05686e-10	0.877722
Acinar	ENSG00000166750	SLFN5	2.42891	26.2824	2.94963e-07	7.0041e-07	0.877206
Acinar	ENSG00000170180	GYPA	0.393228	14.6731	0.00012786	0.000238887	0.877156
Acinar	ENSG00000095539	SEMA4G	3.79245	68.9716	9.98894e-17	4.45677e-16	0.876943
Acinar	ENSG00000138326	RPS24	11.3105	75.1352	4.3956e-18	2.10131e-17	0.876928
Acinar	ENSG00000051180	RAD51	1.01095	16.7582	4.24579e-05	8.32175e-05	0.876876
Acinar	ENSG00000225439	BOLA3-AS1	2.55643	43.0536	5.32614e-11	1.66012e-10	0.876632
Acinar	ENSG00000145819	ARHGAP26	2.47184	58.4815	2.05208e-14	7.93953e-14	0.876294
Acinar	ENSG00000080839	RBL1	2.53324	51.9518	5.68807e-13	2.0141e-12	0.875916
Acinar	ENSG00000187608	ISG15	3.68915	11.9446	0.000548052	0.000951595	0.875422
Acinar	ENSG00000106829	TLE4	5.00408	83.6702	5.84593e-20	3.08109e-19	0.875149
Acinar	ENSG00000249042	CTD-2015H6.3	4.4543	39.0176	4.20009e-10	1.23781e-09	0.875052
Acinar	ENSG00000184205	TSPYL2	5.26128	64.5751	9.29214e-16	3.89844e-15	0.874884
Acinar	ENSG00000242498	ARPIN	3.49277	64.9172	7.81109e-16	3.29367e-15	0.874169
Acinar	ENSG00000161677	JOSD2	4.29111	59.6887	1.11114e-14	4.3639e-14	0.873999
Acinar	ENSG00000100599	RIN3	-0.623266	7.44467	0.00636245	0.00971216	0.873942
Acinar	ENSG00000054967	RELT	0.871092	16.4516	4.99079e-05	9.71339e-05	0.87391
Acinar	ENSG00000160221	C21orf33	2.31574	25.1488	5.30737e-07	1.23235e-06	0.873665
Acinar	ENSG00000247853	RP5-940J5.6	-0.482578	14.2728	0.000158133	0.000292592	0.87342
Acinar	ENSG00000188375	H3F3C	1.49995	23.7903	1.0742e-06	2.43121e-06	0.873234
Acinar	ENSG00000142544	CTU1	3.31146	65.093	7.14471e-16	3.0257e-15	0.873194
Acinar	ENSG00000177954	RPS27	11.3599	66.1589	4.16008e-16	1.7881e-15	0.872748
Acinar	ENSG00000231507	LINC01353	-0.486917	7.34188	0.00673663	0.0102476	0.872528
Acinar	ENSG00000236810	TCEB3-AS1	3.02264	77.6759	1.21416e-18	5.96517e-18	0.87227
Acinar	ENSG00000137161	CNPY3	5.59302	116.127	4.45823e-27	3.28937e-26	0.872091
Acinar	ENSG00000176209	SMIM19	5.18503	131.43	1.99423e-30	1.71081e-29	0.871794
Acinar	ENSG00000165171	WBSCR27	3.03997	130.232	3.64504e-30	3.08569e-29	0.87119
Acinar	ENSG00000249494	CTB-161M19.4	-0.367564	12.1006	0.000504044	0.000878846	0.871127
Acinar	ENSG00000130811	EIF3G	7.36818	71.4722	2.81187e-17	1.28345e-16	0.870782
Acinar	ENSG00000214189	ZNF788	0.469757	34.9062	3.4597e-09	9.57293e-09	0.87061
Acinar	ENSG00000099194	SCD	4.51758	34.3154	4.6866e-09	1.28292e-08	0.870481
Acinar	ENSG00000122406	RPL5	11.7686	66.9836	2.73781e-16	1.19091e-15	0.870396
Acinar	ENSG00000087586	AURKA	2.80946	33.9681	5.60229e-09	1.52233e-08	0.870259
Acinar	ENSG00000171858	RPS21	9.51497	77.9391	1.06267e-18	5.24877e-18	0.869972
Acinar	ENSG00000272476	RP1-191J18.66	0.583629	20.8873	4.87104e-06	1.03788e-05	0.869945
Acinar	ENSG00000165304	MELK	1.15579	15.0457	0.000104939	0.000197747	0.869897
Acinar	ENSG00000176125	UFSP1	1.06299	19.965	7.88727e-06	1.65036e-05	0.869804
Acinar	ENSG00000186193	SAPCD2	1.20342	22.4082	2.20434e-06	4.83978e-06	0.869705
Acinar	ENSG00000174444	RPL4	10.3199	83.4671	6.47861e-20	3.40915e-19	0.86927
Acinar	ENSG00000013583	HEBP1	5.33725	52.1918	5.03352e-13	1.78765e-12	0.869266
Acinar	ENSG00000241684	ADAMTS9-AS2	1.56405	18.2382	1.94925e-05	3.93964e-05	0.86922
Acinar	ENSG00000112232	KHDRBS2	0.905515	26.9166	2.12426e-07	5.10607e-07	0.868698
Acinar	ENSG00000186399	GOLGA8R	0.192277	12.2673	0.000460961	0.00080792	0.868666
Acinar	ENSG00000132825	PPP1R3D	2.08408	47.6492	5.09733e-12	1.69809e-11	0.868272
Acinar	ENSG00000254772	EEF1G	4.28348	128.467	8.87096e-30	7.39691e-29	0.868215
Acinar	ENSG00000197976	AKAP17A	5.0477	96.4947	8.94849e-23	5.42116e-22	0.868127
Acinar	ENSG00000173218	VANGL1	2.66891	38.1225	6.64399e-10	1.93143e-09	0.866837
Acinar	ENSG00000171425	ZNF581	4.53216	112.612	2.62429e-26	1.8692e-25	0.866509
Acinar	ENSG00000166557	TMED3	6.51925	77.6987	1.20023e-18	5.89847e-18	0.866137
Acinar	ENSG00000165272	AQP3	1.57977	10.8485	0.00098878	0.00166698	0.864718
Acinar	ENSG00000132881	RSG1	1.31246	52.8378	3.62267e-13	1.2957e-12	0.86447
Acinar	ENSG00000099330	OCEL1	3.40566	82.9375	8.46904e-20	4.42302e-19	0.864352
Acinar	ENSG00000042493	CAPG	3.86995	16.1974	5.70726e-05	0.000110497	0.864315
Acinar	ENSG00000177600	RPLP2	10.879	70.9635	3.63889e-17	1.65549e-16	0.863987
Acinar	ENSG00000181085	MAPK15	1.03327	17.332	3.13856e-05	6.2189e-05	0.863894
Acinar	ENSG00000266171	RP11-769O8.1	-0.852635	11.7176	0.000619122	0.00106787	0.863865
Acinar	ENSG00000170955	PRKCDBP	4.0681	26.8889	2.15489e-07	5.17672e-07	0.863724
Acinar	ENSG00000150687	PRSS23	4.79418	27.9918	1.21828e-07	2.98477e-07	0.863602
Acinar	ENSG00000161558	TMEM143	2.03121	47.1859	6.45646e-12	2.13464e-11	0.86355
Acinar	ENSG00000186628	FSD2	-0.0635749	27.2433	1.79397e-07	4.33467e-07	0.863311
Acinar	ENSG00000115594	IL1R1	5.04604	25.4121	4.63007e-07	1.08141e-06	0.863255
[truncated: 30,535 more rows]

## Sheet: Sheet2
Sheet2: Differentially expressed TFs of each cell cluster in the human integrated scRNA-seq datasets
Cluster.Name	EID_human	gene_name	logCPM	LR	PValue	padj	logFC
Acinar	ENSG00000136574	GATA4	3.29421	613.272	2.17263e-135	1.6914e-133	4.68497
Acinar	ENSG00000185669	SNAI3	1.36817	214.642	1.33384e-48	2.21113e-47	4.50959
Acinar	ENSG00000162676	GFI1	1.05956	254.577	2.60966e-57	5.42107e-56	4.33597
Acinar	ENSG00000180535	BHLHA15	-1.12334	83.7757	5.54219e-20	2.9247e-19	3.92785
Acinar	ENSG00000124232	RBPJL	7.07587	160.802	7.56012e-37	8.31364e-36	3.8895
Acinar	ENSG00000168267	PTF1A	5.56609	104.496	1.57471e-24	1.03408e-23	3.79769
Acinar	ENSG00000168062	BATF2	1.09158	245.101	3.03746e-55	5.98866e-54	3.76696
Acinar	ENSG00000178860	MSC	0.378481	277.31	2.89601e-62	6.71037e-61	3.73179
Acinar	ENSG00000136997	MYC	5.35165	270.42	9.19136e-61	2.03357e-59	3.58929
Acinar	ENSG00000173068	BNC2	0.654588	276.586	4.16567e-62	9.59891e-61	3.52081
Acinar	ENSG00000172818	OVOL1	3.77963	175.216	5.37179e-40	6.65383e-39	3.45812
Acinar	ENSG00000232237	ASCL5	0.0602214	218.758	1.68735e-49	2.86849e-48	2.97803
Acinar	ENSG00000074047	GLI2	0.675273	255.57	1.58547e-57	3.31832e-56	2.79766
Acinar	ENSG00000197905	TEAD4	2.15248	88.3531	5.47546e-21	3.01857e-20	2.65296
Acinar	ENSG00000144331	ZNF385B	4.20489	78.4085	8.37914e-19	4.16333e-18	2.52178
Acinar	ENSG00000123405	NFE2	1.09632	54.0262	1.97834e-13	7.19632e-13	2.45195
Acinar	ENSG00000163884	KLF15	0.392282	42.2074	8.20873e-11	2.52974e-10	2.4101
Acinar	ENSG00000149922	TBX6	2.39098	222.84	2.17243e-50	3.7898e-49	2.39448
Acinar	ENSG00000162772	ATF3	9.16533	179.994	4.86023e-41	6.26229e-40	2.38997
Acinar	ENSG00000101057	MYBL2	2.47582	116.11	4.49687e-27	3.31641e-26	2.30646
Acinar	ENSG00000119138	KLF9	1.17307	78.4744	8.10435e-19	4.0304e-18	2.29103
Acinar	ENSG00000163909	HEYL	2.98883	113.152	1.99813e-26	1.4287e-25	2.28035
Acinar	ENSG00000101096	NFATC2	2.18506	277.36	2.8244e-62	6.55355e-61	2.27132
Acinar	ENSG00000168214	RBPJ	9.7158	83.6094	6.02863e-20	3.17437e-19	2.22706
Acinar	ENSG00000166949	SMAD3	4.0133	138.528	5.58722e-32	5.13421e-31	2.14103
Acinar	ENSG00000116833	NR5A2	5.8268	177.089	2.09424e-40	2.64519e-39	2.12601
Acinar	ENSG00000151090	THRB	1.82182	135.27	2.88224e-31	2.56507e-30	2.1004
Acinar	ENSG00000109906	ZBTB16	2.83252	281.617	3.33661e-63	7.92981e-62	2.09172
Acinar	ENSG00000060138	YBX3	7.20341	124.213	7.56816e-29	6.02991e-28	2.08556
Acinar	ENSG00000050344	NFE2L3	3.30395	126.114	2.9028e-29	2.36021e-28	2.08505
Acinar	ENSG00000245848	CEBPA	1.42534	137.806	8.03754e-32	7.35744e-31	2.07625
Acinar	ENSG00000167034	NKX3-1	1.04769	68.5629	1.22892e-16	5.45531e-16	2.00798
Acinar	ENSG00000100219	XBP1	8.06948	290.407	4.05348e-65	1.00343e-63	1.99888
Acinar	ENSG00000221869	CEBPD	6.04383	113.74	1.48601e-26	1.06987e-25	1.97937
Acinar	ENSG00000165655	ZNF503	6.06473	103.34	2.82267e-24	1.8355e-23	1.90649
Acinar	ENSG00000157613	CREB3L1	1.11207	37.6377	8.51801e-10	2.45774e-09	1.86813
Acinar	ENSG00000184828	ZBTB7C	1.65973	166.481	4.34383e-38	5.02557e-37	1.84375
Acinar	ENSG00000257446	ZNF878	-0.284923	27.4607	1.60318e-07	3.89229e-07	1.81377
Acinar	ENSG00000113916	BCL6	2.97281	71.944	2.2139e-17	1.01692e-16	1.79715
Acinar	ENSG00000135374	ELF5	4.95389	56.0725	6.98461e-14	2.61198e-13	1.73623
Acinar	ENSG00000090447	TFAP4	4.2095	173.563	1.23325e-39	1.5063e-38	1.72383
Acinar	ENSG00000085276	MECOM	3.9223	153.597	2.83731e-35	2.94882e-34	1.68611
Acinar	ENSG00000179348	GATA2	0.0773213	30.34	3.62571e-08	9.26873e-08	1.6768
Acinar	ENSG00000152784	PRDM8	-0.793752	20.1721	7.07761e-06	1.4888e-05	1.60164
Acinar	ENSG00000170485	NPAS2	3.94914	62.2207	3.0704e-15	1.24824e-14	1.5974
Acinar	ENSG00000152284	TCF7L1	4.21397	73.2751	1.12781e-17	5.25575e-17	1.57741
Acinar	ENSG00000169856	ONECUT1	5.36518	69.568	7.38241e-17	3.31691e-16	1.56407
Acinar	ENSG00000025434	NR1H3	2.73403	134.031	5.37898e-31	4.72896e-30	1.55788
Acinar	ENSG00000134107	BHLHE40	1.99162	130.061	3.97402e-30	3.35737e-29	1.55329
Acinar	ENSG00000140548	ZNF710	3.40254	375.078	1.4674e-83	5.25738e-82	1.54118
Acinar	ENSG00000184635	ZNF93	4.28592	93.4298	4.20861e-22	2.46192e-21	1.52581
Acinar	ENSG00000175592	FOSL1	1.4551	55.9155	7.56525e-14	2.82088e-13	1.52219
Acinar	ENSG00000019549	SNAI2	1.39158	28.0923	1.15664e-07	2.83835e-07	1.51624
Acinar	ENSG00000119508	NR4A3	4.70481	74.2618	6.84161e-18	3.23443e-17	1.50858
Acinar	ENSG00000119919	NKX2-3	-1.25163	7.85692	0.00506265	0.00784521	1.48035
Acinar	ENSG00000185022	MAFF	6.15954	38.0951	6.73791e-10	1.95734e-09	1.47022
Acinar	ENSG00000197279	ZNF165	3.07697	56.117	6.82857e-14	2.55649e-13	1.46787
Acinar	ENSG00000105516	DBP	3.28139	113.651	1.55358e-26	1.11707e-25	1.43646
Acinar	ENSG00000075426	FOSL2	3.66593	98.1192	3.9394e-23	2.42806e-22	1.43243
Acinar	ENSG00000007866	TEAD3	2.93936	35.8064	2.1793e-09	6.1185e-09	1.41362
Acinar	ENSG00000102935	ZNF423	2.39863	95.9868	1.15653e-22	6.9584e-22	1.40544
Acinar	ENSG00000171223	JUNB	8.54726	113.382	1.77938e-26	1.27558e-25	1.38849
Acinar	ENSG00000178150	ZNF114	0.535839	23.7642	1.08891e-06	2.46249e-06	1.38552
Acinar	ENSG00000123358	NR4A1	7.21082	118.743	1.19221e-27	9.01599e-27	1.3815
Acinar	ENSG00000164684	ZNF704	5.9347	122.922	1.45064e-28	1.14376e-27	1.37224
Acinar	ENSG00000197935	ZNF311	-0.301772	28.8171	7.95476e-08	1.98155e-07	1.36552
Acinar	ENSG00000164749	HNF4G	0.474736	34.3353	4.63882e-09	1.27026e-08	1.36276
Acinar	ENSG00000125740	FOSB	8.36899	110.532	7.49104e-26	5.22397e-25	1.34619
Acinar	ENSG00000177045	SIX5	3.18486	54.0011	2.00378e-13	7.2825e-13	1.33105
Acinar	ENSG00000116016	EPAS1	4.20033	163.467	1.97826e-37	2.23443e-36	1.3302
Acinar	ENSG00000122877	EGR2	4.29437	107.807	2.96281e-25	2.00407e-24	1.2992
Acinar	ENSG00000067066	SP100	3.67913	60.9581	5.83031e-15	2.3232e-14	1.27663
Acinar	ENSG00000100625	SIX4	1.83457	48.8058	2.82603e-12	9.55973e-12	1.27038
Acinar	ENSG00000104856	RELB	1.86721	71.0308	3.51699e-17	1.60178e-16	1.25576
Acinar	ENSG00000067082	KLF6	7.84388	84.2969	4.25774e-20	2.25761e-19	1.25413
Acinar	ENSG00000170608	FOXA3	4.68939	150.274	1.51045e-34	1.52881e-33	1.23975
Acinar	ENSG00000127152	BCL11B	2.82078	44.0856	3.14323e-11	9.94232e-11	1.23298
Acinar	ENSG00000111704	NANOG	0.673008	31.6054	1.88905e-08	4.93129e-08	1.23145
Acinar	ENSG00000177606	JUN	10.8489	92.3522	7.25465e-22	4.18934e-21	1.21406
Acinar	ENSG00000074219	TEAD2	4.33597	39.2752	3.6808e-10	1.08824e-09	1.20714
Acinar	ENSG00000084093	REST	5.45536	41.3061	1.30165e-10	3.95648e-10	1.20344
Acinar	ENSG00000108813	DLX4	-0.793561	6.68557	0.00971967	0.0144619	1.18582
Acinar	ENSG00000111145	ELK3	1.80222	92.7764	5.85494e-22	3.39163e-21	1.18512
Acinar	ENSG00000197360	ZNF98	2.22449	27.9784	1.22678e-07	3.00429e-07	1.18393
Acinar	ENSG00000198597	ZNF536	-0.445246	22.0209	2.69702e-06	5.87043e-06	1.17083
Acinar	ENSG00000170345	FOS	10.7118	118.216	1.55511e-27	1.17232e-26	1.14323
Acinar	ENSG00000126368	NR1D1	2.78393	46.6379	8.53935e-12	2.80105e-11	1.11373
Acinar	ENSG00000135899	SP110	1.02737	24.6428	6.90013e-07	1.5856e-06	1.10859
Acinar	ENSG00000138738	PRDM5	3.082	139.716	3.0716e-32	2.85086e-31	1.08421
Acinar	ENSG00000166349	RAG1	-0.462831	17.6687	2.62921e-05	5.24583e-05	1.05621
Acinar	ENSG00000172216	CEBPB	5.47555	42.7948	6.0795e-11	1.88717e-10	1.0529
Acinar	ENSG00000197647	ZNF433	3.24397	96.122	1.08016e-22	6.51303e-22	1.04582
Acinar	ENSG00000148737	TCF7L2	5.40609	104.765	1.37493e-24	9.06107e-24	1.03115
Acinar	ENSG00000165030	NFIL3	4.68153	65.5406	5.69298e-16	2.4257e-15	1.03053
Acinar	ENSG00000164736	SOX17	-1.31337	7.47761	0.00624708	0.0095475	1.01158
Acinar	ENSG00000179627	ZBTB42	2.07102	75.721	3.26713e-18	1.57312e-17	0.986712
Acinar	ENSG00000235109	ZSCAN31	2.55537	30.2641	3.77049e-08	9.62114e-08	0.97666
Acinar	ENSG00000187098	MITF	1.89782	32.6617	1.09676e-08	2.91374e-08	0.963734
Acinar	ENSG00000125347	IRF1	6.06272	21.6357	3.2965e-06	7.11027e-06	0.962612
Acinar	ENSG00000167074	TEF	3.24739	96.5426	8.73454e-23	5.29347e-22	0.959436
Acinar	ENSG00000196597	ZNF782	2.07404	53.9869	2.01827e-13	7.33036e-13	0.956453
Acinar	ENSG00000159216	RUNX1	1.63455	18.9771	1.32296e-05	2.71068e-05	0.949327
Acinar	ENSG00000083307	GRHL2	3.0991	26.8589	2.18868e-07	5.25335e-07	0.942794
Acinar	ENSG00000005513	SOX8	1.08701	24.4224	7.73645e-07	1.77241e-06	0.935523
Acinar	ENSG00000144655	CSRNP1	4.59258	39.7178	2.93433e-10	8.70636e-10	0.926827
Acinar	ENSG00000177426	TGIF1	5.01658	25.619	4.1592e-07	9.75535e-07	0.926689
Acinar	ENSG00000139083	ETV6	3.61629	57.7236	3.01666e-14	1.1527e-13	0.923402
Acinar	ENSG00000112658	SRF	4.52845	24.2638	8.40025e-07	1.91868e-06	0.914611
Acinar	ENSG00000171443	ZNF524	3.93273	58.0344	2.57569e-14	9.88277e-14	0.909633
Acinar	ENSG00000118707	TGIF2	4.27517	61.0928	5.44483e-15	2.17636e-14	0.899356
Acinar	ENSG00000197619	ZNF615	2.74688	62.3793	2.83292e-15	1.15338e-14	0.884563
Acinar	ENSG00000078900	TP73	0.0391536	8.17372	0.00425015	0.0066486	0.883065
Acinar	ENSG00000181472	ZBTB2	2.80514	87.0851	1.03949e-20	5.66502e-20	0.882446
Acinar	ENSG00000214189	ZNF788	0.469757	34.9062	3.4597e-09	9.57293e-09	0.87061
Acinar	ENSG00000171425	ZNF581	4.53216	112.612	2.62429e-26	1.8692e-25	0.866509
Acinar	ENSG00000134954	ETS1	3.82635	123.069	1.34702e-28	1.06408e-27	0.859796
Acinar	ENSG00000186777	ZNF732	-0.468818	8.13276	0.00434726	0.00678722	0.857836
Acinar	ENSG00000142611	PRDM16	3.75953	41.276	1.32184e-10	4.01493e-10	0.851754
Acinar	ENSG00000142409	ZNF787	4.3207	67.8209	1.79043e-16	7.88074e-16	0.846715
Acinar	ENSG00000197841	ZNF181	3.93444	113.552	1.63326e-26	1.17335e-25	0.844581
Acinar	ENSG00000120738	EGR1	8.57375	74.5619	5.87676e-18	2.78842e-17	0.843415
Acinar	ENSG00000166888	STAT6	3.20198	57.4583	3.45227e-14	1.31553e-13	0.839737
Acinar	ENSG00000134046	MBD2	4.59655	54.3895	1.6444e-13	6.00257e-13	0.838156
Acinar	ENSG00000081059	TCF7	3.33069	68.1163	1.54132e-16	6.80943e-16	0.835482
Acinar	ENSG00000185122	HSF1	4.45614	127.601	1.37268e-29	1.13381e-28	0.834521
Acinar	ENSG00000130522	JUND	9.0813	43.0821	5.24892e-11	1.63697e-10	0.827881
Acinar	ENSG00000128272	ATF4	7.03008	90.2326	2.1174e-21	1.19498e-20	0.822071
Acinar	ENSG00000105672	ETV2	3.01704	42.9673	5.56616e-11	1.73266e-10	0.814757
Acinar	ENSG00000171606	ZNF274	3.00025	60.9913	5.73277e-15	2.28761e-14	0.8139
Acinar	ENSG00000167685	ZNF444	4.57787	55.5181	9.26002e-14	3.43284e-13	0.811907
Acinar	ENSG00000109787	KLF3	5.79187	61.9938	3.4454e-15	1.3966e-14	0.804448
Acinar	ENSG00000162599	NFIA	5.05922	39.8252	2.77745e-10	8.25259e-10	0.804233
Acinar	ENSG00000126561	STAT5A	0.25134	21.4276	3.67445e-06	7.89685e-06	0.773622
Acinar	ENSG00000105722	ERF	3.91843	42.9114	5.72757e-11	1.78025e-10	0.771606
Acinar	ENSG00000007968	E2F2	-0.342706	6.31469	0.0119742	0.0175576	0.761632
Acinar	ENSG00000131408	NR1H2	3.90181	46.6576	8.4538e-12	2.77408e-11	0.760628
Acinar	ENSG00000149948	HMGA2	5.42135	17.627	2.6875e-05	5.35828e-05	0.760365
Acinar	ENSG00000141510	TP53	3.55717	89.8961	2.50999e-21	1.40891e-20	0.760143
Acinar	ENSG00000214717	ZBED1	5.00673	65.529	5.72649e-16	2.43873e-15	0.758751
Acinar	ENSG00000203883	SOX18	-0.526651	7.70481	0.00550738	0.00848778	0.75486
Acinar	ENSG00000180884	ZNF792	0.659721	20.1262	7.24979e-06	1.5229e-05	0.75205
Acinar	ENSG00000160113	NR2F6	5.66542	42.6114	6.67703e-11	2.06726e-10	0.750482
Acinar	ENSG00000186350	RXRA	3.92553	73.3839	1.06734e-17	4.98932e-17	-0.75141
Acinar	ENSG00000179981	TSHZ1	4.43354	59.3708	1.30594e-14	5.10247e-14	-0.752485
Acinar	ENSG00000146592	CREB5	1.60579	34.6448	3.95703e-09	1.09056e-08	-0.756728
Acinar	ENSG00000168772	CXXC4	5.64351	82.4731	1.07117e-19	5.56111e-19	-0.759773
Acinar	ENSG00000101493	ZNF516	3.29955	55.7513	8.22455e-14	3.05987e-13	-0.782115
Acinar	ENSG00000198105	ZNF248	4.22552	66.0728	4.34573e-16	1.86598e-15	-0.782897
Acinar	ENSG00000237440	ZNF737	3.49733	97.83	4.55888e-23	2.80158e-22	-0.783782
Acinar	ENSG00000152443	ZNF776	2.88755	63.2872	1.78661e-15	7.36756e-15	-0.786433
Acinar	ENSG00000213973	ZNF99	0.0277088	6.49038	0.010846	0.0160119	-0.797659
Acinar	ENSG00000168874	ATOH8	1.09955	15.5887	7.87249e-05	0.00015027	-0.804324
Acinar	ENSG00000135373	EHF	4.86182	43.7842	3.66647e-11	1.1523e-10	-0.804905
Acinar	ENSG00000197863	ZNF790	3.21684	68.0257	1.61376e-16	7.11436e-16	-0.812238
Acinar	ENSG00000170684	ZNF296	0.715689	22.0511	2.65492e-06	5.78334e-06	-0.819329
Acinar	ENSG00000135625	EGR4	4.70731	12.3113	0.000450222	0.000790712	-0.820402
Acinar	ENSG00000178665	ZNF713	1.93493	37.2782	1.02424e-09	2.93748e-09	-0.826073
Acinar	ENSG00000126603	GLIS2	3.07194	117.11	2.71557e-27	2.02694e-26	-0.826504
Acinar	ENSG00000181007	ZFP82	2.8387	60.8853	6.04984e-15	2.4078e-14	-0.827295
Acinar	ENSG00000184939	ZFP90	4.19745	102.943	3.44923e-24	2.23335e-23	-0.828529
Acinar	ENSG00000178177	LCORL	5.19609	85.9282	1.8659e-20	1.00569e-19	-0.830302
Acinar	ENSG00000127445	PIN1	6.4184	128.602	8.28893e-30	6.92546e-29	-0.83412
Acinar	ENSG00000213967	ZNF726	1.88642	30.2283	3.84063e-08	9.78812e-08	-0.836507
Acinar	ENSG00000188290	HES4	5.04267	14.764	0.000121839	0.000227994	-0.836951
Acinar	ENSG00000196267	ZNF836	2.38737	45.1617	1.81422e-11	5.83942e-11	-0.839544
Acinar	ENSG00000158773	USF1	1.60729	43.8905	3.47274e-11	1.09368e-10	-0.845154
Acinar	ENSG00000115415	STAT1	4.70639	74.1474	7.2495e-18	3.41853e-17	-0.850292
Acinar	ENSG00000185513	L3MBTL1	2.3167	36.1993	1.78136e-09	5.03348e-09	-0.857195
Acinar	ENSG00000176293	ZNF135	2.74104	65.0566	7.27784e-16	3.07826e-15	-0.857252
Acinar	ENSG00000196867	ZFP28	2.1689	47.8825	4.5254e-12	1.51483e-11	-0.857639
Acinar	ENSG00000278129	ZNF8	2.53252	74.4069	6.35667e-18	3.01115e-17	-0.86084
Acinar	ENSG00000269699	ZIM2	0.514197	10.3778	0.00127539	0.00212565	-0.870843
Acinar	ENSG00000120784	ZFP30	3.16543	73.6168	9.48525e-18	4.44388e-17	-0.87195
Acinar	ENSG00000099364	FBXL19	2.37394	74.2714	6.80829e-18	3.2205e-17	-0.874906
Acinar	ENSG00000116990	MYCL	2.07189	22.58	2.01568e-06	4.43844e-06	-0.881072
Acinar	ENSG00000137166	FOXP4	4.63688	166.835	3.63553e-38	4.20903e-37	-0.890089
Acinar	ENSG00000068305	MEF2A	4.75927	112.282	3.09993e-26	2.20328e-25	-0.891178
Acinar	ENSG00000008441	NFIX	1.47015	38.567	5.29054e-10	1.5485e-09	-0.899892
Acinar	ENSG00000196391	ZNF774	1.39517	45.7658	1.33271e-11	4.32656e-11	-0.901673
Acinar	ENSG00000130751	NPAS1	0.136513	23.167	1.48525e-06	3.32138e-06	-0.906438
Acinar	ENSG00000188227	ZNF793	3.79631	81.2918	1.94734e-19	1.00194e-18	-0.907487
Acinar	ENSG00000066697	MSANTD3	3.78374	97.5845	5.16051e-23	3.16081e-22	-0.909057
Acinar	ENSG00000106261	ZKSCAN1	7.43712	107.908	2.81574e-25	1.90692e-24	-0.90969
Acinar	ENSG00000144485	HES6	4.34013	22.4882	2.11442e-06	4.6491e-06	-0.912607
Acinar	ENSG00000197779	ZNF81	1.45281	31.5286	1.96521e-08	5.12048e-08	-0.91626
Acinar	ENSG00000177888	ZBTB41	4.15951	125.793	3.41316e-29	2.76303e-28	-0.91638
Acinar	ENSG00000169981	ZNF35	3.13076	77.3084	1.4624e-18	7.15944e-18	-0.920446
Acinar	ENSG00000178187	ZNF454	2.98774	93.0975	4.97795e-22	2.89671e-21	-0.922787
Acinar	ENSG00000198795	ZNF521	0.967918	6.14727	0.0131615	0.0191955	-0.924153
Acinar	ENSG00000151789	ZNF385D	-0.0467372	14.4169	0.000146481	0.000272	-0.925448
Acinar	ENSG00000188981	MSANTD1	0.912064	18.1926	1.99654e-05	4.0318e-05	-0.929575
Acinar	ENSG00000112182	BACH2	1.84963	26.7364	2.33191e-07	5.58264e-07	-0.937385
Acinar	ENSG00000214029	ZNF891	3.70401	79.0438	6.07486e-19	3.03925e-18	-0.938958
Acinar	ENSG00000100207	TCF20	3.37286	54.7382	1.37701e-13	5.04864e-13	-0.942882
Acinar	ENSG00000157429	ZNF19	2.29644	57.4162	3.52699e-14	1.34369e-13	-0.944006
Acinar	ENSG00000243660	ZNF487	3.00627	77.7858	1.14845e-18	5.65904e-18	-0.956
Acinar	ENSG00000066336	SPI1	-0.664069	16.847	4.05163e-05	7.95524e-05	-0.966069
Acinar	ENSG00000184271	POU6F1	-0.557604	7.74697	0.00538026	0.0083034	-0.973377
Acinar	ENSG00000151702	FLI1	-0.151974	10.3163	0.00131857	0.00219367	-0.979699
Acinar	ENSG00000152926	ZNF117	3.17283	97.8588	4.49314e-23	2.76322e-22	-0.980178
Acinar	ENSG00000184895	SRY	2.09637	17.9614	2.25426e-05	4.527e-05	-1.00403
Acinar	ENSG00000234616	JRK	2.686	86.8495	1.171e-20	6.36505e-20	-1.01129
Acinar	ENSG00000152467	ZSCAN1	2.20287	41.5426	1.15333e-10	3.51721e-10	-1.01685
Acinar	ENSG00000165821	SALL2	3.00846	90.9323	1.4867e-21	8.47364e-21	-1.02419
Acinar	ENSG00000170100	ZNF778	2.19341	50.958	9.43657e-13	3.28623e-12	-1.0368
Acinar	ENSG00000124766	SOX4	8.36685	80.4483	2.98415e-19	1.52176e-18	-1.04524
Acinar	ENSG00000124216	SNAI1	0.821453	22.8198	1.77926e-06	3.94339e-06	-1.0557
Acinar	ENSG00000126705	AHDC1	3.49691	145.626	1.5671e-33	1.52499e-32	-1.06893
Acinar	ENSG00000106536	POU6F2	2.527	45.8819	1.256e-11	4.08372e-11	-1.07456
Acinar	ENSG00000184517	ZFP1	2.72324	66.641	3.25745e-16	1.41179e-15	-1.07471
Acinar	ENSG00000161642	ZNF385A	0.402509	17.5402	2.81303e-05	5.59783e-05	-1.08267
Acinar	ENSG00000197044	ZNF441	3.14889	90.8598	1.54223e-21	8.78022e-21	-1.0995
Acinar	ENSG00000183850	ZNF730	1.38853	44.2571	2.87952e-11	9.13071e-11	-1.10419
Acinar	ENSG00000148143	ZNF462	4.01309	85.747	2.04499e-20	1.09866e-19	-1.10752
Acinar	ENSG00000130675	MNX1	5.51114	86.2081	1.61961e-20	8.75209e-20	-1.11967
Acinar	ENSG00000127124	HIVEP3	2.15792	80.6771	2.65778e-19	1.35824e-18	-1.12852
Acinar	ENSG00000125618	PAX8	0.795749	32.6712	1.09144e-08	2.90007e-08	-1.13744
Acinar	ENSG00000198939	ZFP2	0.681889	32.3052	1.31759e-08	3.47821e-08	-1.14559
Acinar	ENSG00000170903	MSANTD4	4.45542	146.058	1.26057e-33	1.23173e-32	-1.1588
Acinar	ENSG00000124440	HIF3A	4.80525	150.241	1.5359e-34	1.55268e-33	-1.19727
Acinar	ENSG00000174306	ZHX3	3.02522	160.778	7.64982e-37	8.40673e-36	-1.20318
Acinar	ENSG00000112246	SIM1	5.06313	179.792	5.38099e-41	6.91722e-40	-1.20752
Acinar	ENSG00000171817	ZNF540	1.80997	48.3653	3.53768e-12	1.19042e-11	-1.22753
Acinar	ENSG00000171291	ZNF439	3.07822	206.964	6.3147e-47	9.82287e-46	-1.23901
Acinar	ENSG00000228623	ZNF883	3.601	128.311	9.59589e-30	7.98539e-29	-1.2681
Acinar	ENSG00000143067	ZNF697	2.38502	88.0684	6.32297e-21	3.48004e-20	-1.26987
Acinar	ENSG00000136866	ZFP37	2.36803	101.262	8.05687e-24	5.10953e-23	-1.27479
Acinar	ENSG00000176160	HSF5	-1.31973	12.314	0.000449571	0.000789736	-1.29692
Acinar	ENSG00000221818	EBF2	-0.652027	12.1295	0.000496311	0.000866179	-1.32257
Acinar	ENSG00000154655	L3MBTL4	0.859522	37.5397	8.95695e-10	2.57903e-09	-1.32625
Acinar	ENSG00000102984	ZNF821	3.69235	130.921	2.57688e-30	2.19483e-29	-1.32657
Acinar	ENSG00000164107	HAND2	1.28793	55.8559	7.79821e-14	2.9045e-13	-1.32758
Acinar	ENSG00000140009	ESR2	-0.631064	14.8751	0.000114871	0.000215537	-1.33834
Acinar	ENSG00000242852	ZNF709	0.472417	46.0971	1.12535e-11	3.67039e-11	-1.34549
Acinar	ENSG00000074657	ZNF532	3.49392	147.757	5.36031e-34	5.32515e-33	-1.34726
Acinar	ENSG00000111269	CREBL2	3.49635	223.071	1.93484e-50	3.38242e-49	-1.36758
Acinar	ENSG00000099326	MZF1	4.1782	284.381	8.33392e-64	2.02101e-62	-1.37326
Acinar	ENSG00000273274	ZBTB8B	1.42374	29.8958	4.55902e-08	1.15606e-07	-1.37641
Acinar	ENSG00000175832	ETV4	0.0418111	33.9691	5.59953e-09	1.52208e-08	-1.3905
Acinar	ENSG00000088881	EBF4	1.92404	140.429	2.1451e-32	2.00434e-31	-1.39968
Acinar	ENSG00000169083	AR	-0.0476338	14.1043	0.000172945	0.000318618	-1.41296
Acinar	ENSG00000161298	ZNF382	2.19201	83.2499	7.23089e-20	3.79183e-19	-1.48637
Acinar	ENSG00000196092	PAX5	-1.52162	7.01841	0.00806759	0.0121426	-1.51961
Acinar	ENSG00000188070	C11orf95	3.70805	153.342	3.22461e-35	3.33263e-34	-1.5203
Acinar	ENSG00000100146	SOX10	0.345286	26.6717	2.41132e-07	5.76447e-07	-1.52231
Acinar	ENSG00000167081	PBX3	3.23418	173.577	1.22448e-39	1.49668e-38	-1.53731
Acinar	ENSG00000166268	MYRFL	-0.777747	16.2364	5.59092e-05	0.000108346	-1.54624
Acinar	ENSG00000112561	TFEB	1.42493	46.0206	1.17014e-11	3.81052e-11	-1.56436
Acinar	ENSG00000151322	NPAS3	2.73942	116.315	4.05518e-27	3.0013e-26	-1.57394
Acinar	ENSG00000187801	ZFP69B	1.55876	128.867	7.25353e-30	6.06951e-29	-1.58476
Acinar	ENSG00000163623	NKX6-1	4.95621	248.693	5.00575e-56	1.01086e-54	-1.59927
Acinar	ENSG00000150347	ARID5B	5.06267	153.507	2.96759e-35	3.07463e-34	-1.61491
Acinar	ENSG00000158055	GRHL3	-0.0925415	28.057	1.17795e-07	2.88852e-07	-1.62965
Acinar	ENSG00000120693	SMAD9	2.00875	113.822	1.42551e-26	1.02676e-25	-1.63914
Acinar	ENSG00000087903	RFX2	2.66114	160.555	8.55807e-37	9.39245e-36	-1.63977
Acinar	ENSG00000104447	TRPS1	1.90401	176.982	2.21048e-40	2.78568e-39	-1.66675
Acinar	ENSG00000187772	LIN28B	-0.408289	23.856	1.0382e-06	2.35294e-06	-1.67473
Acinar	ENSG00000080298	RFX3	4.34428	235.279	4.20845e-53	7.86018e-52	-1.68355
Acinar	ENSG00000107249	GLIS3	5.05899	363.934	3.9164e-81	1.32347e-79	-1.69977
Acinar	ENSG00000136367	ZFHX2	2.23132	139.497	3.42909e-32	3.17735e-31	-1.70074
Acinar	ENSG00000173258	ZNF483	3.13453	85.5885	2.21556e-20	1.18839e-19	-1.7198
Acinar	ENSG00000196381	ZNF781	2.50842	80.8738	2.40606e-19	1.23224e-18	-1.72299
Acinar	ENSG00000205683	DPF3	0.58999	35.3295	2.7838e-09	7.75812e-09	-1.73181
Acinar	ENSG00000175395	ZNF25	2.25945	150.179	1.58404e-34	1.60037e-33	-1.76833
Acinar	ENSG00000178662	CSRNP3	4.58141	358.05	7.48544e-80	2.43569e-78	-1.78282
Acinar	ENSG00000173825	TIGD3	-0.0835256	53.0783	3.20518e-13	1.15083e-12	-1.78316
Acinar	ENSG00000171786	NHLH1	-0.533113	21.2284	4.07669e-06	8.73989e-06	-1.84251
Acinar	ENSG00000172379	ARNT2	2.78929	199.258	3.03236e-45	4.4866e-44	-1.86085
Acinar	ENSG00000105717	PBX4	0.514757	66.3103	3.85245e-16	1.66145e-15	-1.87143
Acinar	ENSG00000204060	FOXO6	1.60237	101.697	6.46956e-24	4.12172e-23	-1.88473
Acinar	ENSG00000111783	RFX4	-0.970621	22.7488	1.84624e-06	4.08369e-06	-1.90433
Acinar	ENSG00000176887	SOX11	4.05248	63.9431	1.28065e-15	5.32725e-15	-1.91958
Acinar	ENSG00000169989	TIGD4	0.728201	97.8458	4.52264e-23	2.78034e-22	-2.01347
Acinar	ENSG00000178573	MAF	2.93492	76.4646	2.24195e-18	1.08831e-17	-2.02299
Acinar	ENSG00000146285	SCML4	1.06751	66.5981	3.32909e-16	1.44209e-15	-2.03689
Acinar	ENSG00000197385	ZNF860	-0.978185	31.8099	1.70022e-08	4.45022e-08	-2.05203
Acinar	ENSG00000260428	SCX	0.947092	52.1813	5.06055e-13	1.79648e-12	-2.05751
Acinar	ENSG00000043039	BARX2	0.803414	65.634	5.42927e-16	2.31927e-15	-2.06731
Acinar	ENSG00000150907	FOXO1	4.54195	403.63	8.92663e-90	3.58356e-88	-2.07006
Acinar	ENSG00000138378	STAT4	0.701861	89.4151	3.20076e-21	1.78523e-20	-2.1005
Acinar	ENSG00000196628	TCF4	4.73112	228.089	1.55612e-51	2.79062e-50	-2.11302
Acinar	ENSG00000091656	ZFHX4	1.62936	73.9403	8.05158e-18	3.7839e-17	-2.12347
Acinar	ENSG00000179774	ATOH7	-0.747925	31.9593	1.57433e-08	4.13046e-08	-2.16502
Acinar	ENSG00000148516	ZEB1	2.5132	115.824	5.19401e-27	3.81367e-26	-2.18303
Acinar	ENSG00000125850	OVOL2	1.8409	166.88	3.55382e-38	4.12303e-37	-2.21071
Acinar	ENSG00000115112	TFCP2L1	2.26818	123.586	1.03789e-28	8.21826e-28	-2.2468
Acinar	ENSG00000134874	DZIP1	3.31605	370.372	1.55279e-82	5.4462e-81	-2.30585
Acinar	ENSG00000189420	ZFP92	-0.690232	40.8644	1.63164e-10	4.92538e-10	-2.37977
Acinar	ENSG00000118922	KLF12	2.54136	382.524	3.51192e-85	1.31185e-83	-2.38763
Acinar	ENSG00000134138	MEIS2	7.76125	176.524	2.78222e-40	3.49298e-39	-2.39961
Acinar	ENSG00000118513	MYB	0.0891853	71.5625	2.68614e-17	1.22707e-16	-2.43033
Acinar	ENSG00000118263	KLF7	3.23283	168.521	1.55669e-38	1.82252e-37	-2.45473
Acinar	ENSG00000121454	LHX4	1.77618	113.496	1.68043e-26	1.20673e-25	-2.49939
Acinar	ENSG00000128573	FOXP2	3.54856	127.328	1.57512e-29	1.29716e-28	-2.5559
Acinar	ENSG00000012504	NR1H4	-0.739004	57.7012	3.05117e-14	1.16562e-13	-2.65136
Acinar	ENSG00000108924	HLF	0.984506	119.817	6.93834e-28	5.30486e-27	-2.66117
Acinar	ENSG00000172733	PURG	-0.21784	55.0427	1.17942e-13	4.34715e-13	-2.6739
Acinar	ENSG00000102878	HSF4	0.82005	134.144	5.08116e-31	4.47421e-30	-2.70477
Acinar	ENSG00000160321	ZNF208	2.0328	109.26	1.42326e-25	9.75378e-25	-2.74258
Acinar	ENSG00000139352	ASCL1	-0.152498	70.6501	4.26544e-17	1.93472e-16	-2.74523
Acinar	ENSG00000118495	PLAGL1	7.01096	377.591	4.16398e-84	1.50481e-82	-2.80577
Acinar	ENSG00000129654	FOXJ1	2.83695	97.2623	6.07259e-23	3.70584e-22	-2.81055
Acinar	ENSG00000134532	SOX5	3.24075	477.182	8.77042e-106	4.5661e-104	-3.029
Acinar	ENSG00000011332	DPF1	0.289761	115.091	7.51665e-27	5.48041e-26	-3.07563
Acinar	ENSG00000028277	POU2F2	2.04228	216.506	5.22926e-49	8.75572e-48	-3.08659
Acinar	ENSG00000130584	ZBTB46	0.855156	178.92	8.34017e-41	1.0631e-39	-3.12153
Acinar	ENSG00000196482	ESRRG	2.16588	234.244	7.07851e-53	1.31469e-51	-3.20222
Acinar	ENSG00000124664	SPDEF	-0.873239	54.2843	1.73485e-13	6.32165e-13	-3.20825
Acinar	ENSG00000153814	JAZF1	3.03392	508.255	1.51976e-112	8.88391e-111	-3.4303
Acinar	ENSG00000165556	CDX2	1.42647	198.463	4.52204e-45	6.66112e-44	-3.43537
Acinar	ENSG00000009950	MLXIPL	4.70428	445.947	5.49752e-99	2.62432e-97	-3.51026
Acinar	ENSG00000119547	ONECUT2	1.95356	254.905	2.21395e-57	4.61056e-56	-3.58715
Acinar	ENSG00000136944	LMX1B	0.0158933	83.9235	5.14297e-20	2.71833e-19	-3.6461
Acinar	ENSG00000125820	NKX2-2	4.96814	653.395	4.08185e-144	3.50534e-142	-4.03496
Acinar	ENSG00000063438	AHRR	0.878043	147.867	5.07183e-34	5.0476e-33	-4.18787
Acinar	ENSG00000183734	ASCL2	5.53382	416.018	1.79546e-92	7.5346e-91	-4.18911
Acinar	ENSG00000214575	CPEB1	-0.232757	131.821	1.63765e-30	1.40854e-29	-4.32006
Acinar	ENSG00000171532	NEUROD2	-0.0409767	103.125	3.14589e-24	2.04091e-23	-4.41608
Acinar	ENSG00000170396	ZNF804A	0.561744	131.38	2.04483e-30	1.75331e-29	-4.43861
Acinar	ENSG00000105419	MEIS3	2.03346	339.96	6.51107e-76	2.00507e-74	-4.48321
Acinar	ENSG00000134323	MYCN	1.94994	438.82	1.95508e-97	9.12369e-96	-4.50427
Acinar	ENSG00000082175	PGR	-0.310299	87.2548	9.54034e-21	5.20951e-20	-4.53418
Acinar	ENSG00000196132	MYT1	2.82812	398.079	1.44215e-88	5.67994e-87	-4.69704
Acinar	ENSG00000276644	DACH1	4.23741	827.499	5.6681e-182	8.66335e-180	-4.71714
Acinar	ENSG00000103449	SALL1	-0.0174337	152.918	3.99282e-35	4.12146e-34	-4.7756
Acinar	ENSG00000185002	RFX6	4.44672	1226.81	9.0746e-269	3.9785e-266	-4.80981
Acinar	ENSG00000006468	ETV1	3.52668	855.123	5.59665e-188	9.14119e-186	-4.83386
Acinar	ENSG00000198963	RORB	-0.240104	108.865	1.73725e-25	1.18714e-24	-4.83567
Acinar	ENSG00000147488	ST18	4.26825	1322.36	1.56598e-289	8.69639e-287	-5.08611
Acinar	ENSG00000182759	MAFA	4.52588	1255.97	4.18596e-275	2.05112e-272	-5.1955
Acinar	ENSG00000143171	RXRG	1.94132	417.023	1.08519e-92	4.57701e-91	-5.20677
Acinar	ENSG00000126733	DACH2	2.35669	692.32	1.39893e-152	1.36294e-150	-5.21376
Acinar	ENSG00000174576	NPAS4	2.65304	310.04	2.14088e-69	5.81843e-68	-5.25316
Acinar	ENSG00000204103	MAFB	7.27415	1449.55	0	0	-5.29604
Acinar	ENSG00000186487	MYT1L	3.16143	418.921	4.19007e-93	1.78991e-91	-5.29612
Acinar	ENSG00000138311	ZNF365	-0.214587	136.567	1.49953e-31	1.35185e-30	-5.47343
Acinar	ENSG00000122859	NEUROG3	2.20387	560.66	6.04079e-124	4.07448e-122	-5.6145
Acinar	ENSG00000106331	PAX4	2.94538	594.866	2.18993e-131	1.62152e-129	-5.61504
Acinar	ENSG00000175329	ISX	1.71234	428.897	2.82525e-95	1.25852e-93	-5.75292
Acinar	ENSG00000170561	IRX2	4.63474	973.132	1.24327e-213	2.72539e-211	-5.97979
Acinar	ENSG00000163497	FEV	3.64439	814.307	4.18214e-179	6.00642e-177	-5.987
Acinar	ENSG00000173404	INSM1	5.84843	981.76	1.65589e-215	3.77905e-213	-6.09248
Acinar	ENSG00000007372	PAX6	6.79082	1083.81	1.08957e-237	3.36154e-235	-6.11761
Acinar	ENSG00000169297	NR0B1	1.56163	307.526	7.55585e-69	2.0369e-67	-6.16392
Acinar	ENSG00000162992	NEUROD1	7.17411	941.639	8.7143e-207	1.79235e-204	-6.19619
Acinar	ENSG00000016082	ISL1	6.90088	1008.11	3.10639e-221	7.50035e-219	-6.28775
Acinar	ENSG00000170549	IRX1	2.07656	629.242	7.30491e-139	5.96568e-137	-6.34025
Acinar	ENSG00000004848	ARX	4.12094	1054.22	2.94097e-231	8.16609e-229	-6.38464
Acinar	ENSG00000165066	NKX6-3	-0.121875	177.038	2.14889e-40	2.71011e-39	-6.75313
Alpha	ENSG00000170549	IRX1	4.20236	2131.24	0	0	7.37554
Alpha	ENSG00000170561	IRX2	7.33314	1396.92	9.83289e-306	1.4432e-302	6.29566
Alpha	ENSG00000082175	PGR	0.652307	602.912	3.89458e-133	5.23984e-131	4.88247
Alpha	ENSG00000004848	ARX	6.21857	611.396	5.5604e-135	7.73902e-133	4.03207
Alpha	ENSG00000179059	ZFP42	-0.854296	74.2274	6.96158e-18	4.73042e-17	3.53802
Alpha	ENSG00000188981	MSANTD1	1.73588	700.638	2.17299e-154	4.22686e-152	3.09993
Alpha	ENSG00000163497	FEV	4.98886	379.867	1.3305e-84	7.11288e-83	2.88046
Alpha	ENSG00000197385	ZNF860	-0.573967	80.9373	2.32991e-19	1.71295e-18	2.65386
Alpha	ENSG00000196482	ESRRG	3.12341	269.601	1.38658e-60	4.41544e-59	2.53429
Alpha	ENSG00000106536	POU6F2	3.26053	267.978	3.13112e-60	9.85418e-59	2.40755
Alpha	ENSG00000169297	NR0B1	2.25748	106.842	4.8211e-25	4.76072e-24	2.34842
Alpha	ENSG00000138378	STAT4	1.29106	153.073	3.69322e-35	5.5467e-34	2.29747
Alpha	ENSG00000016082	ISL1	8.49244	206.427	8.26668e-47	1.82081e-45	2.07338
Alpha	ENSG00000011332	DPF1	0.792802	140.032	2.61992e-32	3.5426e-31	2.06997
Alpha	ENSG00000185002	RFX6	5.56357	323.72	2.24168e-72	9.40049e-71	1.97041
Alpha	ENSG00000204103	MAFB	8.65929	156.787	5.69845e-36	8.79556e-35	1.85251
Alpha	ENSG00000134532	SOX5	4.05732	284.669	7.21313e-64	2.46207e-62	1.75428
Alpha	ENSG00000147488	ST18	5.2786	224.363	1.0109e-50	2.48795e-49	1.62516
Alpha	ENSG00000007372	PAX6	8.08229	178.069	1.27974e-40	2.33992e-39	1.6074
Alpha	ENSG00000214575	CPEB1	0.185801	53.3329	2.81552e-13	1.42141e-12	1.57173
Alpha	ENSG00000181444	ZNF467	3.37401	240.737	2.71701e-54	7.22672e-53	1.53882
Alpha	ENSG00000138311	ZNF365	0.230603	39.683	2.98713e-10	1.20088e-09	1.51964
Alpha	ENSG00000276644	DACH1	5.19934	192.444	9.30661e-44	1.88526e-42	1.51194
Alpha	ENSG00000029153	ARNTL2	1.29113	68.2176	1.46414e-16	9.16935e-16	1.47772
Alpha	ENSG00000183779	ZNF703	2.90627	163.477	1.96749e-37	3.19891e-36	1.45493
Alpha	ENSG00000102034	ELF4	-0.776424	15.5773	7.91999e-05	0.000186805	1.44336
Alpha	ENSG00000106571	GLI3	0.132813	16.5631	4.70585e-05	0.000114594	1.40752
Alpha	ENSG00000178662	CSRNP3	5.40802	334.944	8.05528e-75	3.55335e-73	1.3688
Alpha	ENSG00000009950	MLXIPL	5.55568	137.554	9.12155e-32	1.20513e-30	1.32225
Alpha	ENSG00000162992	NEUROD1	8.27973	143.723	4.08512e-33	5.67592e-32	1.25024
Alpha	ENSG00000066336	SPI1	-0.323214	11.6	0.000659503	0.00136842	1.24925
Alpha	ENSG00000153814	JAZF1	3.63736	135.847	2.1548e-31	2.79432e-30	1.21242
Alpha	ENSG00000166823	MESP1	2.43983	56.1946	6.56413e-14	3.46559e-13	1.20252
Alpha	ENSG00000111424	VDR	-0.737597	5.24397	0.022023	0.0355633	1.1465
Alpha	ENSG00000111269	CREBL2	4.02233	164.154	1.39977e-37	2.27815e-36	1.12844
Alpha	ENSG00000172379	ARNT2	3.21089	82.2887	1.17591e-19	8.78935e-19	1.08825
Alpha	ENSG00000150907	FOXO1	5.26436	133.645	6.53306e-31	8.28564e-30	1.05494
Alpha	ENSG00000006468	ETV1	4.10598	58.2921	2.25947e-14	1.23366e-13	1.04624
Alpha	ENSG00000129535	NRL	0.998297	24.2114	8.63192e-07	2.56416e-06	1.02319
Alpha	ENSG00000173258	ZNF483	3.65049	110.327	8.3087e-26	8.45268e-25	1.01546
Alpha	ENSG00000105419	MEIS3	2.51492	36.5851	1.46146e-09	5.56622e-09	0.998456
Alpha	ENSG00000102878	HSF4	1.11228	17.8216	2.42613e-05	6.10503e-05	0.993331
Alpha	ENSG00000196132	MYT1	3.42423	43.47	4.30509e-11	1.85448e-10	0.990033
Alpha	ENSG00000152467	ZSCAN1	2.51942	86.0003	1.79908e-20	1.40932e-19	0.982577
Alpha	ENSG00000087903	RFX2	3.10104	91.8305	9.44291e-22	7.96946e-21	0.977598
Alpha	ENSG00000177888	ZBTB41	4.64743	133.482	7.0909e-31	8.97199e-30	0.961684
Alpha	ENSG00000169989	TIGD4	1.06198	30.7029	3.00713e-08	1.02795e-07	0.958814
Alpha	ENSG00000197044	ZNF441	3.61685	68.3881	1.34289e-16	8.42632e-16	0.956821
Alpha	ENSG00000175395	ZNF25	2.62774	66.5973	3.33037e-16	2.03901e-15	0.935459
Alpha	ENSG00000127445	PIN1	7.06625	179.968	4.92468e-41	9.17793e-40	0.926025
Alpha	ENSG00000176723	ZNF843	0.833566	19.612	9.4869e-06	2.51876e-05	0.914567
Alpha	ENSG00000171817	ZNF540	2.22098	65.4238	6.04061e-16	3.6431e-15	0.913918
Alpha	ENSG00000168772	CXXC4	6.24367	214.863	1.19392e-48	2.77751e-47	0.898599
Alpha	ENSG00000148143	ZNF462	4.41863	73.7383	8.91925e-18	6.02264e-17	0.888755
Alpha	ENSG00000108924	HLF	1.40188	16.2534	5.54093e-05	0.00013358	0.869185
Alpha	ENSG00000105698	USF2	5.61844	169.732	8.46681e-39	1.44806e-37	0.861821
Alpha	ENSG00000127124	HIVEP3	2.60278	50.0726	1.48161e-12	7.10652e-12	0.8434
Alpha	ENSG00000099326	MZF1	4.68702	80.8732	2.40681e-19	1.76547e-18	0.835195
Alpha	ENSG00000080298	RFX3	4.91139	77.4722	1.34607e-18	9.48592e-18	0.827343
Alpha	ENSG00000176472	ZNF575	-0.352612	5.70844	0.0168835	0.0278091	0.823587
Alpha	ENSG00000196378	ZNF34	3.21737	78.1229	9.68256e-19	6.8805e-18	0.811647
Alpha	ENSG00000118922	KLF12	3.0219	51.5066	7.13583e-13	3.49857e-12	0.799851
Alpha	ENSG00000125820	NKX2-2	5.6489	42.3832	7.50324e-11	3.18119e-10	0.793571
Alpha	ENSG00000134317	GRHL1	3.24094	66.3138	3.84557e-16	2.34732e-15	0.788337
Alpha	ENSG00000197128	ZNF772	2.10022	22.6723	1.92116e-06	5.49658e-06	0.782761
Alpha	ENSG00000174306	ZHX3	3.46785	35.8415	2.14044e-09	8.05159e-09	0.765263
Alpha	ENSG00000112561	TFEB	1.77179	11.2353	0.000802577	0.00164541	0.760517
Alpha	ENSG00000136603	SKIL	5.48825	64.2883	1.07482e-15	6.38679e-15	-0.753104
Alpha	ENSG00000189298	ZKSCAN3	1.73686	15.5206	8.16089e-05	0.000191871	-0.758309
Alpha	ENSG00000167685	ZNF444	4.53031	60.1234	8.90949e-15	5.00152e-14	-0.763868
Alpha	ENSG00000165804	ZNF219	3.16161	23.2328	1.43526e-06	4.16768e-06	-0.764612
Alpha	ENSG00000256229	ZNF486	1.42034	12.7246	0.000360877	0.000780595	-0.765031
Alpha	ENSG00000118513	MYB	0.270619	5.46097	0.0194459	0.0316805	-0.770143
Alpha	ENSG00000156853	ZNF689	3.57408	53.4209	2.69215e-13	1.36181e-12	-0.77132
Alpha	ENSG00000134954	ETS1	3.75761	48.4922	3.31611e-12	1.55319e-11	-0.771354
Alpha	ENSG00000163623	NKX6-1	5.14523	76.5041	2.19752e-18	1.52926e-17	-0.793678
Alpha	ENSG00000105856	HBP1	5.35728	59.7796	1.06098e-14	5.9292e-14	-0.798341
Alpha	ENSG00000162714	ZNF496	2.59236	34.9422	3.39637e-09	1.26056e-08	-0.798956
Alpha	ENSG00000118689	FOXO3	5.17177	75.7731	3.18209e-18	2.1955e-17	-0.800039
Alpha	ENSG00000125520	SLC2A4RG	5.13827	85.1085	2.8244e-20	2.18495e-19	-0.816203
Alpha	ENSG00000142409	ZNF787	4.26531	78.1903	9.35788e-19	6.65271e-18	-0.822973
Alpha	ENSG00000140382	HMG20A	4.13335	62.0189	3.40173e-15	1.96216e-14	-0.824199
Alpha	ENSG00000001167	NFYA	2.93727	32.925	9.5784e-09	3.41904e-08	-0.829312
Alpha	ENSG00000178386	ZNF223	1.46369	18.759	1.48324e-05	3.84936e-05	-0.830259
Alpha	ENSG00000204611	ZNF616	2.83862	32.9778	9.32157e-09	3.33105e-08	-0.833177
Alpha	ENSG00000135625	EGR4	4.75687	24.942	5.9082e-07	1.78362e-06	-0.845795
Alpha	ENSG00000130522	JUND	8.80293	29.6122	5.2771e-08	1.76358e-07	-0.84873
Alpha	ENSG00000134323	MYCN	2.25115	25.0649	5.54317e-07	1.67939e-06	-0.851608
Alpha	ENSG00000171604	CXXC5	6.20002	159.188	1.70278e-36	2.67686e-35	-0.865307
Alpha	ENSG00000152454	ZNF256	1.93478	24.7744	6.44472e-07	1.93617e-06	-0.868194
Alpha	ENSG00000126368	NR1D1	2.7928	11.7742	0.000600567	0.00125598	-0.871779
Alpha	ENSG00000162924	REL	5.78385	86.3845	1.4814e-20	1.16783e-19	-0.872505
Alpha	ENSG00000167074	TEF	3.16534	39.0985	4.02951e-10	1.60198e-09	-0.877962
Alpha	ENSG00000156273	BACH1	4.56879	96.3205	9.77146e-23	8.66338e-22	-0.87854
Alpha	ENSG00000153234	NR4A2	4.12267	50.2291	1.36803e-12	6.58914e-12	-0.882137
Alpha	ENSG00000171425	ZNF581	4.41955	74.0295	7.69582e-18	5.21178e-17	-0.888566
Alpha	ENSG00000135373	EHF	4.90954	24.8569	6.17484e-07	1.85786e-06	-0.890696
Alpha	ENSG00000140548	ZNF710	3.29493	33.0917	8.79149e-09	3.14929e-08	-0.893036
Alpha	ENSG00000154655	L3MBTL4	1.02915	13.0446	0.000304162	0.000663751	-0.900797
Alpha	ENSG00000198795	ZNF521	0.73051	9.71984	0.00182289	0.00353054	-0.910798
Alpha	ENSG00000137309	HMGA1	5.63537	98.0577	4.06359e-23	3.68577e-22	-0.921752
Alpha	ENSG00000151789	ZNF385D	0.0119487	5.76126	0.0163833	0.0270514	-0.927673
Alpha	ENSG00000187098	MITF	1.92009	21.907	2.86184e-06	8.05936e-06	-0.93008
Alpha	ENSG00000111145	ELK3	1.71663	21.478	3.5791e-06	9.94742e-06	-0.932507
Alpha	ENSG00000166261	ZNF202	1.91454	28.291	1.04382e-07	3.39288e-07	-0.936658
Alpha	ENSG00000185238	PRMT3	2.33032	31.8147	1.69604e-08	5.90959e-08	-0.939475
Alpha	ENSG00000140836	ZFHX3	5.41567	137.352	1.0101e-31	1.32801e-30	-0.952761
Alpha	ENSG00000197933	ZNF823	2.61932	42.6122	6.67418e-11	2.84689e-10	-0.953495
Alpha	ENSG00000143842	SOX13	2.7212	32.3032	1.31893e-08	4.64533e-08	-0.961268
Alpha	ENSG00000144485	HES6	4.46643	48.1274	3.99408e-12	1.86102e-11	-0.966577
Alpha	ENSG00000131408	NR1H2	3.85375	56.1817	6.60751e-14	3.48736e-13	-0.980007
Alpha	ENSG00000158055	GRHL3	0.0781422	7.64162	0.00570368	0.0102329	-0.980077
Alpha	ENSG00000138336	TET1	4.7875	63.7296	1.42724e-15	8.42516e-15	-0.982611
Alpha	ENSG00000130675	MNX1	5.52238	100.264	1.33378e-23	1.23616e-22	-0.997844
Alpha	ENSG00000189190	ZNF600	1.51232	23.0335	1.59203e-06	4.60056e-06	-1.01988
Alpha	ENSG00000180884	ZNF792	0.65253	12.124	0.000497777	0.00105398	-1.02165
Alpha	ENSG00000107249	GLIS3	5.13791	52.0854	5.31389e-13	2.63006e-12	-1.05391
Alpha	ENSG00000213347	MXD3	2.39936	23.8608	1.0356e-06	3.05328e-06	-1.05836
Alpha	ENSG00000111206	FOXM1	1.14638	6.67961	0.00975218	0.0167856	-1.05845
Alpha	ENSG00000116990	MYCL	2.10816	40.8301	1.66053e-10	6.82691e-10	-1.05893
Alpha	ENSG00000198039	ZNF273	2.55856	46.239	1.04673e-11	4.73641e-11	-1.06329
Alpha	ENSG00000148200	NR6A1	3.89577	79.2109	5.58219e-19	4.02162e-18	-1.06415
Alpha	ENSG00000197647	ZNF433	3.13899	44.9612	2.00978e-11	8.89469e-11	-1.06823
Alpha	ENSG00000078900	TP73	0.0681794	9.04295	0.0026371	0.00498431	-1.08465
Alpha	ENSG00000025434	NR1H3	2.62476	44.7332	2.25798e-11	9.9441e-11	-1.09207
Alpha	ENSG00000214189	ZNF788	0.450318	12.1967	0.000478741	0.00101701	-1.09404
Alpha	ENSG00000212993	POU5F1B	-0.238698	6.30085	0.012068	0.020464	-1.10678
Alpha	ENSG00000198298	ZNF485	1.49143	25.2078	5.14731e-07	1.56474e-06	-1.10901
Alpha	ENSG00000277462	ZNF670	2.15009	34.9977	3.30096e-09	1.22741e-08	-1.11096
Alpha	ENSG00000166349	RAG1	-0.466341	5.44182	0.0196601	0.031994	-1.11192
Alpha	ENSG00000136944	LMX1B	0.075798	10.3494	0.00129514	0.00256691	-1.13162
Alpha	ENSG00000112658	SRF	4.41663	37.4437	9.40892e-10	3.64373e-09	-1.13477
Alpha	ENSG00000213988	ZNF90	2.3599	38.8176	4.6532e-10	1.83997e-09	-1.1385
Alpha	ENSG00000071564	TCF3	4.43392	139.221	3.93975e-32	5.26986e-31	-1.16206
Alpha	ENSG00000105722	ERF	3.81756	109.381	1.33895e-25	1.35362e-24	-1.18543
Alpha	ENSG00000197279	ZNF165	2.97716	21.1155	4.32414e-06	1.19257e-05	-1.19114
Alpha	ENSG00000180938	ZNF572	0.665257	13.442	0.000246047	0.000543944	-1.19746
Alpha	ENSG00000171223	JUNB	8.19276	40.7318	1.74621e-10	7.16821e-10	-1.20751
Alpha	ENSG00000179388	EGR3	3.88119	76.3279	2.40266e-18	1.66699e-17	-1.23304
Alpha	ENSG00000144655	CSRNP1	4.47234	46.2	1.06776e-11	4.82478e-11	-1.23492
Alpha	ENSG00000141510	TP53	3.41471	93.7946	3.50023e-22	3.01554e-21	-1.23636
Alpha	ENSG00000165891	E2F7	0.063049	8.63761	0.00329293	0.00613057	-1.23764
Alpha	ENSG00000213973	ZNF99	-0.0928039	10.5954	0.00113367	0.00226832	-1.23882
Alpha	ENSG00000120738	EGR1	8.24793	98.2154	3.75269e-23	3.40952e-22	-1.27933
Alpha	ENSG00000143578	CREB3L4	3.50255	101.075	8.85627e-24	8.265e-23	-1.28826
Alpha	ENSG00000267041	ZNF850	1.5904	34.7427	3.76279e-09	1.39017e-08	-1.28949
Alpha	ENSG00000171056	SOX7	0.0305911	9.92794	0.00162789	0.00317841	-1.31283
Alpha	ENSG00000166888	STAT6	3.06283	59.9772	9.59625e-15	5.3777e-14	-1.31423
Alpha	ENSG00000175745	NR2F1	0.720256	15.5048	8.22974e-05	0.000193433	-1.33237
Alpha	ENSG00000155090	KLF10	5.44118	185.027	3.8709e-42	7.45772e-41	-1.35039
Alpha	ENSG00000010818	HIVEP2	2.51364	73.0702	1.25118e-17	8.38185e-17	-1.35761
Alpha	ENSG00000127528	KLF2	2.89851	48.8407	2.77624e-12	1.30716e-11	-1.36457
Alpha	ENSG00000178764	ZHX2	3.04678	44.3175	2.79205e-11	1.21864e-10	-1.37633
Alpha	ENSG00000170345	FOS	10.2845	64.6271	9.05033e-16	5.39577e-15	-1.3791
Alpha	ENSG00000275410	HNF1B	4.16767	84.9732	3.02441e-20	2.33521e-19	-1.43172
Alpha	ENSG00000147862	NFIB	5.37019	177.589	1.62888e-40	2.9682e-39	-1.43957
Alpha	ENSG00000101096	NFATC2	1.98985	37.9491	7.26158e-10	2.83116e-09	-1.44178
Alpha	ENSG00000140262	TCF12	5.46498	82.6143	9.97328e-20	7.4997e-19	-1.4454
Alpha	ENSG00000165030	NFIL3	4.50776	93.2451	4.6203e-22	3.96149e-21	-1.46475
Alpha	ENSG00000077092	RARB	0.530086	14.7722	0.000121309	0.000278754	-1.47049
Alpha	ENSG00000229676	ZNF492	0.816271	24.1812	8.76838e-07	2.60326e-06	-1.48721
Alpha	ENSG00000164749	HNF4G	0.458956	18.539	1.66461e-05	4.28631e-05	-1.49167
Alpha	ENSG00000102554	KLF5	3.57271	175.935	3.74097e-40	6.74838e-39	-1.49967
Alpha	ENSG00000105516	DBP	3.16199	79.8178	4.10571e-19	2.98052e-18	-1.50698
Alpha	ENSG00000235109	ZSCAN31	2.48983	69.8888	6.27445e-17	4.0359e-16	-1.5283
Alpha	ENSG00000109906	ZBTB16	2.63622	37.5835	8.75821e-10	3.39662e-09	-1.53851
Alpha	ENSG00000173894	CBX2	2.41932	62.2163	3.07733e-15	1.78013e-14	-1.56375
Alpha	ENSG00000162599	NFIA	4.84723	107.826	2.93386e-25	2.92752e-24	-1.56826
Alpha	ENSG00000143171	RXRG	2.13722	50.8405	1.00183e-12	4.866e-12	-1.56911
Alpha	ENSG00000090447	TFAP4	3.93576	129.828	4.4682e-30	5.46922e-29	-1.57457
Alpha	ENSG00000184635	ZNF93	4.05029	78.9641	6.3249e-19	4.5425e-18	-1.58195
Alpha	ENSG00000124766	SOX4	8.0144	132.939	9.32279e-31	1.17499e-29	-1.61684
Alpha	ENSG00000185404	SP140L	1.39725	25.6809	4.02789e-07	1.23844e-06	-1.62874
Alpha	ENSG00000196843	ARID5A	2.2415	53.6679	2.37414e-13	1.20612e-12	-1.63248
Alpha	ENSG00000146592	CREB5	1.61841	53.8905	2.11977e-13	1.08063e-12	-1.64731
Alpha	ENSG00000100625	SIX4	1.66167	45.9766	1.19675e-11	5.38807e-11	-1.66305
Alpha	ENSG00000175329	ISX	1.87561	70.3463	4.97563e-17	3.22229e-16	-1.67478
Alpha	ENSG00000198517	MAFK	3.03937	99.9377	1.5727e-23	1.45508e-22	-1.68235
Alpha	ENSG00000148737	TCF7L2	5.07557	286.271	3.22943e-64	1.10934e-62	-1.75718
Alpha	ENSG00000077150	NFKB2	3.36115	190.233	2.82782e-43	5.62949e-42	-1.76484
Alpha	ENSG00000100219	XBP1	7.55808	149.003	2.8634e-34	4.1536e-33	-1.76745
Alpha	ENSG00000115163	CENPA	1.01556	24.6871	6.74351e-07	2.02218e-06	-1.771
Alpha	ENSG00000163435	ELF3	6.69884	233.234	1.17486e-52	3.00129e-51	-1.79221
Alpha	ENSG00000109787	KLF3	5.43803	383.971	1.69958e-85	9.23897e-84	-1.79766
Alpha	ENSG00000184828	ZBTB7C	1.57621	53.1984	3.01512e-13	1.51932e-12	-1.81317
Alpha	ENSG00000198429	ZNF69	2.28454	73.8921	8.25048e-18	5.58273e-17	-1.81796
Alpha	ENSG00000101115	SALL4	1.87628	42.1344	8.52121e-11	3.59861e-10	-1.82906
Alpha	ENSG00000164683	HEY1	4.39299	124.271	7.34967e-29	8.47574e-28	-1.83154
Alpha	ENSG00000121297	TSHZ3	1.56279	61.494	4.44087e-15	2.54338e-14	-1.84993
Alpha	ENSG00000125347	IRF1	5.67926	90.7627	1.61982e-21	1.34319e-20	-1.86172
Alpha	ENSG00000177606	JUN	10.3921	106.802	4.91847e-25	4.85383e-24	-1.87157
Alpha	ENSG00000136826	KLF4	2.91116	156.006	8.44071e-36	1.29293e-34	-1.88254
Alpha	ENSG00000005513	SOX8	0.890723	32.7891	1.02721e-08	3.65535e-08	-1.88663
Alpha	ENSG00000067082	KLF6	7.35669	96.4803	9.01368e-23	8.00913e-22	-1.895
Alpha	ENSG00000179348	GATA2	-0.0285559	6.56733	0.0103867	0.0177982	-1.91616
Alpha	ENSG00000106546	AHR	3.51083	139.349	3.69399e-32	4.94842e-31	-1.95307
Alpha	ENSG00000123358	NR4A1	6.7742	151.798	7.01451e-35	1.0486e-33	-1.97354
Alpha	ENSG00000164684	ZNF704	5.44625	470.299	2.75883e-104	2.01544e-102	-1.97699
Alpha	ENSG00000139352	ASCL1	0.0495744	11.8899	0.000564391	0.00118431	-2.02147
Alpha	ENSG00000106331	PAX4	3.1426	138.462	5.77517e-32	7.69308e-31	-2.03995
Alpha	ENSG00000149922	TBX6	2.17604	76.0283	2.79627e-18	1.9351e-17	-2.05743
Alpha	ENSG00000067066	SP100	3.5369	219.813	9.93738e-50	2.3804e-48	-2.09028
Alpha	ENSG00000008441	NFIX	1.56329	39.7978	2.81667e-10	1.13546e-09	-2.10218
Alpha	ENSG00000182759	MAFA	4.6612	381.184	6.87417e-85	3.71182e-83	-2.1361
Alpha	ENSG00000125740	FOSB	7.85168	235.155	4.47948e-53	1.15714e-51	-2.1498
Alpha	ENSG00000167034	NKX3-1	0.925932	53.4649	2.63257e-13	1.33238e-12	-2.19423
Alpha	ENSG00000142611	PRDM16	3.55683	185.808	2.6149e-42	5.06814e-41	-2.21948
Alpha	ENSG00000102935	ZNF423	2.20157	82.4884	1.06294e-19	7.97079e-19	-2.23814
Alpha	ENSG00000115112	TFCP2L1	2.43867	69.1326	9.2061e-17	5.86322e-16	-2.29211
Alpha	ENSG00000116016	EPAS1	3.91835	338.916	1.09893e-75	4.88766e-74	-2.32688
Alpha	ENSG00000245848	CEBPA	1.29827	65.1103	7.08206e-16	4.25372e-15	-2.39983
Alpha	ENSG00000129173	E2F8	1.12024	45.763	1.33464e-11	5.98714e-11	-2.40078
Alpha	ENSG00000135899	SP110	0.956199	45.2498	1.73439e-11	7.71397e-11	-2.41665
Alpha	ENSG00000172819	RARG	1.09537	47.6746	5.03165e-12	2.32435e-11	-2.42982
Alpha	ENSG00000104856	RELB	1.76674	75.9097	2.96936e-18	2.05224e-17	-2.4349
Alpha	ENSG00000063438	AHRR	1.18607	79.5191	4.77591e-19	3.45462e-18	-2.44019
Alpha	ENSG00000122877	EGR2	4.03835	372.567	5.16798e-83	2.69152e-81	-2.4531
Alpha	ENSG00000140044	JDP2	1.17266	61.0341	5.60954e-15	3.18895e-14	-2.46056
Alpha	ENSG00000139515	PDX1	5.80939	607.936	3.14592e-134	4.26813e-132	-2.48519
Alpha	ENSG00000118707	TGIF2	3.99625	339.015	1.04572e-75	4.66384e-74	-2.52479
Alpha	ENSG00000075426	FOSL2	3.50058	212.59	3.73889e-48	8.5502e-47	-2.58614
Alpha	ENSG00000179627	ZBTB42	1.95212	107.774	3.01276e-25	3.00068e-24	-2.60754
Alpha	ENSG00000113916	BCL6	2.73159	173.295	1.41093e-39	2.48412e-38	-2.60857
Alpha	ENSG00000172216	CEBPB	5.18186	259.204	2.55813e-58	7.66253e-57	-2.62409
Alpha	ENSG00000007866	TEAD3	2.72439	156.232	7.53182e-36	1.15701e-34	-2.63597
Alpha	ENSG00000165655	ZNF503	5.52486	367.717	5.87874e-82	2.97531e-80	-2.65268
Alpha	ENSG00000127152	BCL11B	2.59381	95.1955	1.7248e-22	1.50931e-21	-2.66105
Alpha	ENSG00000176399	DMRTA1	2.27841	150.847	1.132e-34	1.6798e-33	-2.68058
Alpha	ENSG00000164107	HAND2	1.42428	69.7038	6.89137e-17	4.4239e-16	-2.71922
Alpha	ENSG00000157557	ETS2	3.67782	398.639	1.08956e-88	6.35052e-87	-2.72714
Alpha	ENSG00000123405	NFE2	0.668632	39.0747	4.07899e-10	1.62006e-09	-2.82049
Alpha	ENSG00000100146	SOX10	0.0788848	26.8909	2.15275e-07	6.80692e-07	-2.86032
Alpha	ENSG00000178150	ZNF114	0.394502	38.3055	6.04924e-10	2.37512e-09	-2.89393
Alpha	ENSG00000170485	NPAS2	3.65695	262.408	5.12361e-59	1.57563e-57	-2.90289
Alpha	ENSG00000197472	ZNF695	0.586798	48.8726	2.73133e-12	1.28676e-11	-2.92951
Alpha	ENSG00000119508	NR4A3	4.42186	411.361	1.85323e-91	1.12483e-89	-2.93479
Alpha	ENSG00000177045	SIX5	3.01441	224.59	9.02023e-51	2.22338e-49	-2.95361
Alpha	ENSG00000173068	BNC2	0.55094	40.7164	1.76008e-10	7.22146e-10	-2.96518
Alpha	ENSG00000159216	RUNX1	1.53193	77.6342	1.24007e-18	8.77727e-18	-2.99621
Alpha	ENSG00000085276	MECOM	3.65258	414.788	3.32531e-92	2.05698e-90	-3.01439
Alpha	ENSG00000060138	YBX3	6.55557	766.872	8.60794e-169	2.31625e-166	-3.10793
Alpha	ENSG00000221869	CEBPD	5.62556	523.947	5.859e-116	5.40535e-114	-3.19396
Alpha	ENSG00000152284	TCF7L1	3.85734	295.45	3.22868e-66	1.16355e-64	-3.21537
Alpha	ENSG00000119138	KLF9	1.0711	97.3243	5.88549e-23	5.28483e-22	-3.23882
Alpha	ENSG00000162772	ATF3	8.47635	137.539	9.1934e-32	1.21363e-30	-3.30026
Alpha	ENSG00000185022	MAFF	5.74284	372.533	5.25624e-83	2.72868e-81	-3.36475
Alpha	ENSG00000168214	RBPJ	8.86936	562.011	3.06988e-124	3.26074e-122	-3.36977
Alpha	ENSG00000165495	PKNOX2	1.72829	103.873	2.1574e-24	2.07205e-23	-3.3847
Alpha	ENSG00000171532	NEUROD2	0.194374	51.3278	7.81627e-13	3.82521e-12	-3.39869
Alpha	ENSG00000050344	NFE2L3	2.84752	169.443	9.78976e-39	1.6655e-37	-3.39989
Alpha	ENSG00000134107	BHLHE40	1.89596	116.641	3.43985e-27	3.73229e-26	-3.41918
Alpha	ENSG00000168874	ATOH8	1.17937	82.3663	1.13064e-19	8.46276e-19	-3.51171
Alpha	ENSG00000165556	CDX2	1.4634	94.9852	1.91813e-22	1.67125e-21	-3.53
Alpha	ENSG00000168062	BATF2	0.964819	61.9445	3.53276e-15	2.03629e-14	-3.53932
Alpha	ENSG00000186777	ZNF732	-0.613667	19.4566	1.02913e-05	2.71937e-05	-3.55727
Alpha	ENSG00000101057	MYBL2	2.21759	180.888	3.10156e-41	5.82263e-40	-3.5923
Alpha	ENSG00000125398	SOX9	5.55708	680.46	5.30719e-150	9.52051e-148	-3.65079
Alpha	ENSG00000149948	HMGA2	4.95163	592.294	7.942e-131	1.02579e-128	-3.67876
Alpha	ENSG00000166949	SMAD3	3.63055	450.439	5.78779e-100	3.94278e-98	-3.74516
Alpha	ENSG00000178860	MSC	0.329582	47.1058	6.72557e-12	3.08041e-11	-3.75573
Alpha	ENSG00000185669	SNAI3	1.15401	75.7478	3.22317e-18	2.22195e-17	-3.77161
Alpha	ENSG00000188290	HES4	4.94733	752.077	1.41829e-165	3.46943e-163	-3.89953
Alpha	ENSG00000083307	GRHL2	2.86634	261.022	1.02721e-58	3.11736e-57	-3.90085
Alpha	ENSG00000175832	ETV4	0.177256	36.3884	1.61663e-09	6.13553e-09	-3.92858
Alpha	ENSG00000123095	BHLHE41	1.89958	159.765	1.27325e-36	2.01141e-35	-3.95816
Alpha	ENSG00000019549	SNAI2	1.27215	78.8315	6.76392e-19	4.85349e-18	-3.96651
Alpha	ENSG00000135374	ELF5	4.53167	575.155	4.24692e-127	4.89761e-125	-3.98118
Alpha	ENSG00000084093	REST	4.98845	955.881	6.98877e-210	3.4192e-207	-4.01793
Alpha	ENSG00000175592	FOSL1	1.35814	76.5274	2.17178e-18	1.512e-17	-4.05522
Alpha	ENSG00000114315	HES1	6.61389	1091.17	2.74712e-239	2.01601e-236	-4.1128
Alpha	ENSG00000074219	TEAD2	3.96455	534.305	3.26817e-118	3.1038e-116	-4.20332
Alpha	ENSG00000074047	GLI2	0.548099	65.2165	6.71051e-16	4.03806e-15	-4.34452
Alpha	ENSG00000136997	MYC	4.7707	756.522	1.53247e-166	3.86589e-164	-4.34687
Alpha	ENSG00000257446	ZNF878	-0.551951	24.5524	7.23152e-07	2.16089e-06	-4.39223
Alpha	ENSG00000163909	HEYL	2.69467	224.969	7.45573e-51	1.84338e-49	-4.4603
Alpha	ENSG00000116833	NR5A2	5.18221	739.691	6.99894e-163	1.56941e-160	-4.47454
Alpha	ENSG00000136574	GATA4	2.92884	326.166	6.57486e-73	2.80082e-71	-4.59926
Alpha	ENSG00000043039	BARX2	0.896032	70.422	4.78839e-17	3.10601e-16	-4.62056
Alpha	ENSG00000163884	KLF15	0.374876	55.9419	7.46464e-14	3.92051e-13	-4.6304
Alpha	ENSG00000177426	TGIF1	4.55791	714.573	2.02623e-157	4.19403e-155	-4.70554
Alpha	ENSG00000124232	RBPJL	6.28623	723.568	2.24253e-159	4.7639e-157	-4.77296
Alpha	ENSG00000197905	TEAD4	1.91867	171.533	3.42331e-39	5.93019e-38	-5.0758
Alpha	ENSG00000152804	HHEX	5.35474	1207.01	1.83181e-264	1.84841e-261	-5.22601
Alpha	ENSG00000144331	ZNF385B	3.73225	499.244	1.38794e-110	1.12605e-108	-5.36242
Alpha	ENSG00000103449	SALL1	0.195696	56.7638	4.91426e-14	2.62457e-13	-5.61911
Alpha	ENSG00000157613	CREB3L1	1.07659	92.2962	7.46267e-22	6.32466e-21	-5.62759
Alpha	ENSG00000168267	PTF1A	4.97515	945.483	1.27233e-207	5.86907e-205	-5.68464
Alpha	ENSG00000172818	OVOL1	3.43261	375.311	1.30603e-83	6.8908e-82	-5.72916
Alpha	ENSG00000169856	ONECUT1	4.84926	904.387	1.09156e-198	4.76304e-196	-6.21977
Alpha	ENSG00000162676	GFI1	0.844928	101.652	6.61861e-24	6.21626e-23	-6.44106
Beta	ENSG00000182759	MAFA	5.9619	1316.17	3.46477e-288	1.71343e-285	5.16278
Beta	ENSG00000063438	AHRR	1.71501	650.378	1.84929e-143	1.26398e-141	4.76856
Beta	ENSG00000105261	OVOL3	-0.469934	213.273	2.65384e-48	3.09015e-47	4.16254
Beta	ENSG00000134323	MYCN	2.86793	1181.01	8.19129e-259	2.86934e-256	4.14916
Beta	ENSG00000215397	SCRT2	-1.37645	65.9902	4.53178e-16	1.84096e-15	3.71752
Beta	ENSG00000118495	PLAGL1	8.42689	943.575	3.30711e-207	5.73256e-205	3.61627
Beta	ENSG00000175329	ISX	2.4637	482.102	7.45177e-107	2.83471e-105	3.61386
Beta	ENSG00000170396	ZNF804A	1.1648	265.73	9.67174e-60	1.54582e-58	3.40143
Beta	ENSG00000198963	RORB	0.273639	242.211	1.29619e-54	1.8299e-53	3.33731
Beta	ENSG00000121454	LHX4	2.44895	239.124	6.10464e-54	8.46195e-53	3.21772
Beta	ENSG00000158055	GRHL3	0.313431	250.222	2.32351e-56	3.42398e-55	3.07969
Beta	ENSG00000128573	FOXP2	4.41265	257.791	5.20164e-58	8.0092e-57	2.96288
Beta	ENSG00000126733	DACH2	3.18967	315.011	1.76851e-70	3.51901e-69	2.86079
Beta	ENSG00000260428	SCX	1.55166	184.577	4.85539e-42	4.79662e-41	2.84689
Beta	ENSG00000007372	PAX6	8.11028	235.624	3.5394e-53	4.79545e-52	2.83198
Beta	ENSG00000102878	HSF4	1.31058	191.769	1.3066e-43	1.34698e-42	2.77397
Beta	ENSG00000115112	TFCP2L1	2.90266	403.008	1.21939e-89	3.62241e-88	2.68875
Beta	ENSG00000204103	MAFB	8.55396	226.333	3.75997e-51	4.78941e-50	2.6601
Beta	ENSG00000182348	ZNF804B	-1.58322	27.8715	1.29643e-07	3.22078e-07	2.62443
Beta	ENSG00000178573	MAF	3.61281	296.127	2.29964e-66	4.24903e-65	2.49036
Beta	ENSG00000169297	NR0B1	2.14253	89.3666	3.28024e-21	1.66026e-20	2.37876
Beta	ENSG00000186487	MYT1L	3.89629	258.477	3.68503e-58	5.71061e-57	2.25027
Beta	ENSG00000173404	INSM1	6.96774	349.458	5.56026e-78	1.30028e-76	2.24741
Beta	ENSG00000134138	MEIS2	8.83067	1007.76	3.6875e-221	7.94892e-219	2.23669
Beta	ENSG00000139352	ASCL1	0.25807	65.2907	6.46271e-16	2.60273e-15	2.19635
Beta	ENSG00000189420	ZFP92	-0.359796	101.184	8.38316e-24	4.67355e-23	2.13346
Beta	ENSG00000179774	ATOH7	-0.41133	82.7814	9.16503e-20	4.3816e-19	2.11756
Beta	ENSG00000147117	ZNF157	-1.03978	46.2842	1.02287e-11	3.32596e-11	2.08197
Beta	ENSG00000105419	MEIS3	2.58869	88.8728	4.21041e-21	2.12275e-20	2.05018
Beta	ENSG00000108924	HLF	1.43101	190.71	2.22547e-43	2.28026e-42	2.02434
Beta	ENSG00000184486	POU3F2	-0.985806	8.836	0.00295345	0.00487143	2.01507
Beta	ENSG00000009950	MLXIPL	5.52124	425.975	1.22159e-94	3.93483e-93	1.97048
Beta	ENSG00000130751	NPAS1	0.478478	91.0297	1.41535e-21	7.28204e-21	1.88395
Beta	ENSG00000183734	ASCL2	6.52456	325.389	9.70705e-73	2.02248e-71	1.8365
Beta	ENSG00000135625	EGR4	5.33034	101.454	7.31536e-24	4.08639e-23	1.82655
Beta	ENSG00000174576	NPAS4	3.28768	45.998	1.18372e-11	3.83859e-11	1.81887
Beta	ENSG00000187772	LIN28B	0.233665	23.6701	1.14342e-06	2.64487e-06	1.79838
Beta	ENSG00000162992	NEUROD1	8.15012	184.495	5.05963e-42	4.9896e-41	1.78915
Beta	ENSG00000130584	ZBTB46	1.33508	118.405	1.41398e-27	9.02262e-27	1.77164
Beta	ENSG00000113580	NR3C1	5.64535	398.529	1.1514e-88	3.34363e-87	1.75481
Beta	ENSG00000204060	FOXO6	2.12412	127.365	1.54575e-29	1.05523e-28	1.75087
Beta	ENSG00000196132	MYT1	3.45413	285.323	5.19518e-64	9.10863e-63	1.73828
Beta	ENSG00000151702	FLI1	0.125786	55.0084	1.20019e-13	4.32954e-13	1.73067
Beta	ENSG00000163623	NKX6-1	5.72093	605.821	9.07224e-134	5.27822e-132	1.69997
Beta	ENSG00000188070	C11orf95	4.27756	389.992	8.30887e-87	2.33231e-85	1.68127
Beta	ENSG00000125820	NKX2-2	5.75522	173.304	1.40468e-39	1.29771e-38	1.68069
Beta	ENSG00000225614	ZNF469	-0.979656	16.9745	3.7885e-05	7.71839e-05	1.66169
Beta	ENSG00000147488	ST18	4.98781	153.428	3.08798e-35	2.51192e-34	1.64079
Beta	ENSG00000129654	FOXJ1	3.37844	79.4849	4.85934e-19	2.25642e-18	1.63883
Beta	ENSG00000221818	EBF2	-0.437146	23.1204	1.52168e-06	3.48718e-06	1.63312
Beta	ENSG00000148516	ZEB1	3.05829	154.556	1.75097e-35	1.43895e-34	1.61857
Beta	ENSG00000118263	KLF7	3.82435	200.678	1.48534e-45	1.61022e-44	1.58596
Beta	ENSG00000150907	FOXO1	5.22377	201.95	7.83989e-46	8.57087e-45	1.57668
Beta	ENSG00000177551	NHLH2	-2.04929	5.32434	0.0210295	0.0308086	1.56244
Beta	ENSG00000016082	ISL1	7.87565	83.0826	7.86969e-20	3.77305e-19	1.5134
Beta	ENSG00000214575	CPEB1	0.042293	38.555	5.32315e-10	1.55712e-09	1.49758
Beta	ENSG00000138311	ZNF365	0.0914311	28.8417	7.85428e-08	1.98649e-07	1.46844
Beta	ENSG00000153814	JAZF1	3.53129	165.594	6.78367e-38	5.98743e-37	1.46063
Beta	ENSG00000276644	DACH1	4.93334	239.958	4.01648e-54	5.60441e-53	1.45583
Beta	ENSG00000143067	ZNF697	2.8158	226.899	2.82906e-51	3.60908e-50	1.45125
Beta	ENSG00000134532	SOX5	3.87025	250.469	2.05259e-56	3.03005e-55	1.44491
Beta	ENSG00000185002	RFX6	5.15608	125.661	3.64805e-29	2.46042e-28	1.43791
Beta	ENSG00000169989	TIGD4	1.11319	100.189	1.38524e-23	7.66669e-23	1.40679
Beta	ENSG00000099326	MZF1	4.73265	245.364	2.66229e-55	3.83252e-54	1.39165
Beta	ENSG00000170684	ZNF296	1.06268	77.0728	1.64773e-18	7.46967e-18	1.38573
Beta	ENSG00000104447	TRPS1	2.40054	122.537	1.76068e-28	1.15686e-27	1.37572
Beta	ENSG00000143171	RXRG	2.36618	24.8711	6.12953e-07	1.44974e-06	1.3422
Beta	ENSG00000196628	TCF4	5.43865	218.871	1.59477e-49	1.92218e-48	1.3324
Beta	ENSG00000160321	ZNF208	2.41944	76.3221	2.40977e-18	1.08366e-17	1.31974
Beta	ENSG00000134874	DZIP1	3.89944	139.389	3.62046e-32	2.67815e-31	1.29298
Beta	ENSG00000150347	ARID5B	5.6854	154.185	2.11037e-35	1.72923e-34	1.28382
Beta	ENSG00000118513	MYB	0.444425	29.9792	4.36699e-08	1.12669e-07	1.27697
Beta	ENSG00000198026	ZNF335	3.30226	102.319	4.72619e-24	2.66397e-23	1.27652
Beta	ENSG00000088881	EBF4	2.3335	98.6786	2.96989e-23	1.62287e-22	1.26718
Beta	ENSG00000049768	FOXP3	-0.153428	33.7885	6.14424e-09	1.6771e-08	1.24862
Beta	ENSG00000118922	KLF12	3.02791	107.323	3.78304e-25	2.22406e-24	1.24697
Beta	ENSG00000136826	KLF4	3.25715	54.4229	1.61666e-13	5.79338e-13	1.24478
Beta	ENSG00000173258	ZNF483	3.63482	168.548	1.53553e-38	1.37845e-37	1.21983
Beta	ENSG00000196381	ZNF781	2.9209	110.725	6.79644e-26	4.07544e-25	1.20677
Beta	ENSG00000121297	TSHZ3	2.0763	43.2072	4.92379e-11	1.53312e-10	1.19758
Beta	ENSG00000187801	ZFP69B	2.02345	95.0024	1.90154e-22	1.00638e-21	1.17383
Beta	ENSG00000102984	ZNF821	4.1662	145.083	2.05969e-33	1.58497e-32	1.16311
Beta	ENSG00000137166	FOXP4	5.15665	359.288	4.02459e-80	9.77881e-79	1.15673
Beta	ENSG00000179981	TSHZ1	4.89515	357.389	1.0427e-79	2.52259e-78	1.1451
Beta	ENSG00000171817	ZNF540	2.1687	95.4989	1.47977e-22	7.87618e-22	1.13694
Beta	ENSG00000198300	PEG3	5.49583	200.676	1.48682e-45	1.61079e-44	1.13639
Beta	ENSG00000197044	ZNF441	3.56807	239.594	4.82174e-54	6.70577e-53	1.11456
Beta	ENSG00000170903	MSANTD4	4.94842	142.546	7.3889e-33	5.59878e-32	1.10052
Beta	ENSG00000205683	DPF3	0.967858	38.0344	6.95092e-10	2.02062e-09	1.0969
Beta	ENSG00000135100	HNF1A	2.8917	160.745	7.77799e-37	6.6622e-36	1.08863
Beta	ENSG00000182463	TSHZ2	5.64606	166.202	4.99834e-38	4.43027e-37	1.07796
Beta	ENSG00000198046	ZNF667	4.37697	307.887	6.30363e-69	1.21967e-67	1.07546
Beta	ENSG00000151789	ZNF385D	0.160698	13.1887	0.000281639	0.000523837	1.05834
Beta	ENSG00000269699	ZIM2	0.823649	30.6866	3.03255e-08	7.91883e-08	1.05062
Beta	ENSG00000186350	RXRA	4.30403	287.106	2.12385e-64	3.74716e-63	1.01972
Beta	ENSG00000136367	ZFHX2	2.65044	89.213	3.54508e-21	1.79108e-20	1.00764
Beta	ENSG00000111269	CREBL2	3.88541	126.298	2.64592e-29	1.79173e-28	0.997791
Beta	ENSG00000172733	PURG	0.213068	22.9008	1.7058e-06	3.89639e-06	0.996913
Beta	ENSG00000006468	ETV1	4.01328	63.0859	1.97883e-15	7.79386e-15	0.985893
Beta	ENSG00000175395	ZNF25	2.60829	61.324	4.84131e-15	1.87432e-14	0.969386
Beta	ENSG00000164330	EBF1	0.665838	30.6436	3.10053e-08	8.09005e-08	0.968671
Beta	ENSG00000228623	ZNF883	3.99401	141.555	1.21698e-32	9.1636e-32	0.957083
Beta	ENSG00000174306	ZHX3	3.416	134.664	3.91093e-31	2.79585e-30	0.934835
Beta	ENSG00000126603	GLIS2	3.38801	96.4152	9.31512e-23	4.99759e-22	0.932917
Beta	ENSG00000178662	CSRNP3	5.13789	129.64	4.91371e-30	3.39997e-29	0.930519
Beta	ENSG00000221944	TIGD1	2.83615	95.6493	1.37148e-22	7.31138e-22	0.930256
Beta	ENSG00000123411	IKZF4	3.05911	46.0498	1.15288e-11	3.74073e-11	0.925739
Beta	ENSG00000236609	ZNF853	3.4487	114.642	9.42659e-27	5.84004e-26	0.915413
Beta	ENSG00000184517	ZFP1	3.11872	103.091	3.20146e-24	1.82163e-23	0.913268
Beta	ENSG00000177374	HIC1	0.547192	31.1973	2.33092e-08	6.14393e-08	0.901396
Beta	ENSG00000072310	SREBF1	3.88126	115.799	5.25999e-27	3.29024e-26	0.889269
Beta	ENSG00000169981	ZNF35	3.55356	100.639	1.10369e-23	6.13265e-23	0.888925
Beta	ENSG00000116017	ARID3A	5.91036	277.624	2.47339e-62	4.18807e-61	0.887865
Beta	ENSG00000178187	ZNF454	3.39284	119.893	6.6755e-28	4.31036e-27	0.87257
Beta	ENSG00000102034	ELF4	-0.851916	5.53143	0.0186779	0.0275942	0.862377
Beta	ENSG00000198105	ZNF248	4.63176	181.329	2.4845e-41	2.4175e-40	0.839285
Beta	ENSG00000165066	NKX6-3	0.0619404	9.24345	0.0023634	0.00394855	0.836507
Beta	ENSG00000124440	HIF3A	5.22952	77.1724	1.56664e-18	7.10973e-18	0.832089
Beta	ENSG00000188033	ZNF490	1.32643	30.766	2.91094e-08	7.61665e-08	0.827865
Beta	ENSG00000120693	SMAD9	2.41483	34.6685	3.90898e-09	1.08251e-08	0.811527
Beta	ENSG00000129911	KLF16	3.21368	68.9556	1.00708e-16	4.20487e-16	0.804967
Beta	ENSG00000160199	PKNOX1	4.70139	160.622	8.27586e-37	7.07784e-36	0.772492
Beta	ENSG00000107249	GLIS3	5.5714	39.6152	3.09265e-10	9.17103e-10	0.770518
Beta	ENSG00000141905	NFIC	5.78315	96.4288	9.25128e-23	4.96492e-22	0.76778
Beta	ENSG00000196437	ZNF569	2.90616	53.9534	2.053e-13	7.30872e-13	0.75941
Beta	ENSG00000136866	ZFP37	2.74268	59.3388	1.32733e-14	5.02312e-14	0.753026
Beta	ENSG00000165684	SNAPC4	2.76244	104.622	1.47773e-24	8.49746e-24	0.751978
Beta	ENSG00000130675	MNX1	6.06993	19.3524	1.08682e-05	2.3252e-05	0.750375
Beta	ENSG00000006704	GTF2IRD1	2.29629	31.7787	1.72773e-08	4.5958e-08	-0.750869
Beta	ENSG00000213928	IRF9	1.55915	31.0862	2.46824e-08	6.48756e-08	-0.752155
Beta	ENSG00000181472	ZBTB2	2.75981	50.6423	1.10833e-12	3.79076e-12	-0.753791
Beta	ENSG00000028277	POU2F2	2.32896	13.8156	0.000201653	0.000381437	-0.756708
Beta	ENSG00000100219	XBP1	7.69108	33.4739	7.22249e-09	1.96567e-08	-0.764428
Beta	ENSG00000105856	HBP1	5.37765	69.6248	7.17283e-17	3.01058e-16	-0.773765
Beta	ENSG00000188313	PLSCR1	4.25998	94.6505	2.27145e-22	1.20101e-21	-0.793405
Beta	ENSG00000125520	SLC2A4RG	5.18345	95.9291	1.1907e-22	6.36376e-22	-0.795605
Beta	ENSG00000196597	ZNF782	2.09231	44.5907	2.42845e-11	7.7187e-11	-0.799066
Beta	ENSG00000171786	NHLH1	-0.27729	5.87136	0.0153891	0.0230044	-0.804324
Beta	ENSG00000124782	RREB1	4.41803	88.4086	5.32375e-21	2.67125e-20	-0.821274
Beta	ENSG00000131408	NR1H2	3.82439	111.659	4.24428e-26	2.5735e-25	-0.830949
Beta	ENSG00000175787	ZNF169	0.776797	15.6964	7.43675e-05	0.000146952	-0.831421
Beta	ENSG00000165556	CDX2	1.7253	20.7718	5.17388e-06	1.1345e-05	-0.882777
Beta	ENSG00000140836	ZFHX3	5.47933	141.48	1.26332e-32	9.49548e-32	-0.890513
Beta	ENSG00000144655	CSRNP1	4.42739	49.2837	2.215e-12	7.45606e-12	-0.891441
Beta	ENSG00000183647	ZNF530	0.254462	15.118	0.000100995	0.000196999	-0.896699
Beta	ENSG00000182568	SATB1	4.92054	122.203	2.08359e-28	1.36743e-27	-0.897456
Beta	ENSG00000167074	TEF	3.18471	91.3594	1.19809e-21	6.17745e-21	-0.906738
Beta	ENSG00000159588	CCDC17	-1.04591	6.12823	0.013304	0.020064	-0.914271
Beta	ENSG00000109320	NFKB1	4.30405	130.777	2.7704e-30	1.92964e-29	-0.916614
Beta	ENSG00000144485	HES6	4.49056	102.032	5.46403e-24	3.06957e-23	-0.918123
Beta	ENSG00000185630	PBX1	6.51479	222.597	2.45403e-50	3.03844e-49	-0.92413
Beta	ENSG00000171223	JUNB	8.2073	73.4962	1.00831e-17	4.40928e-17	-0.933906
Beta	ENSG00000117707	PROX1	6.67859	89.2828	3.42214e-21	1.73052e-20	-0.934442
Beta	ENSG00000069667	RORA	4.25056	117.91	1.81477e-27	1.15451e-26	-0.940302
Beta	ENSG00000067082	KLF6	7.51139	35.36	2.74056e-09	7.66463e-09	-0.940437
Beta	ENSG00000168874	ATOH8	1.19983	5.27607	0.0216205	0.0316138	-0.941793
Beta	ENSG00000081059	TCF7	3.29236	85.641	2.15753e-20	1.06072e-19	-0.952479
Beta	ENSG00000110777	POU2AF1	-0.537397	9.98284	0.00158006	0.00269143	-0.955717
Beta	ENSG00000101544	ADNP2	3.7638	66.7174	3.13357e-16	1.27914e-15	-0.963375
Beta	ENSG00000170365	SMAD1	3.60176	108.941	1.6723e-25	9.90422e-25	-0.964419
Beta	ENSG00000167685	ZNF444	4.4864	154.234	2.05857e-35	1.68843e-34	-0.974194
Beta	ENSG00000143578	CREB3L4	3.57502	95.982	1.15932e-22	6.20395e-22	-0.974411
Beta	ENSG00000131196	NFATC1	-0.591911	4.92539	0.0264648	0.0381237	-0.977341
Beta	ENSG00000124920	MYRF	2.78884	74.8287	5.13388e-18	2.2788e-17	-0.977805
Beta	ENSG00000116990	MYCL	2.30045	53.3399	2.80556e-13	9.92065e-13	-0.995438
Beta	ENSG00000188981	MSANTD1	0.95075	18.0009	2.20799e-05	4.59698e-05	-0.998681
Beta	ENSG00000235109	ZSCAN31	2.52211	73.5663	9.73129e-18	4.25877e-17	-0.999824
Beta	ENSG00000212993	POU5F1B	-0.22148	13.4597	0.000243739	0.000456628	-1.04515
Beta	ENSG00000229676	ZNF492	1.14397	24.2764	8.34556e-07	1.95154e-06	-1.06012
Beta	ENSG00000197360	ZNF98	2.21504	36.0384	1.93468e-09	5.46994e-09	-1.06196
Beta	ENSG00000165030	NFIL3	4.5864	163.921	1.57369e-37	1.37312e-36	-1.06913
Beta	ENSG00000162714	ZNF496	2.63068	79.8968	3.94488e-19	1.84094e-18	-1.07297
Beta	ENSG00000197134	ZNF257	1.58361	60.0166	9.40596e-15	3.58783e-14	-1.08257
Beta	ENSG00000120738	EGR1	8.36075	92.6611	6.20605e-22	3.22961e-21	-1.08639
Beta	ENSG00000110693	SOX6	5.962	105.24	1.08227e-24	6.26415e-24	-1.09425
Beta	ENSG00000198597	ZNF536	-0.449194	8.20848	0.00416952	0.00673451	-1.09501
Beta	ENSG00000213988	ZNF90	2.46691	61.4337	4.57908e-15	1.77607e-14	-1.096
Beta	ENSG00000166823	MESP1	1.9573	42.7799	6.1257e-11	1.89752e-10	-1.10239
Beta	ENSG00000126368	NR1D1	2.66462	42.6624	6.50514e-11	2.01283e-10	-1.12659
Beta	ENSG00000112658	SRF	4.32405	89.349	3.3096e-21	1.67462e-20	-1.13131
Beta	ENSG00000111704	NANOG	0.599442	20.1356	7.21429e-06	1.56518e-05	-1.13419
Beta	ENSG00000197647	ZNF433	3.16346	103.295	2.88764e-24	1.64474e-23	-1.13476
Beta	ENSG00000125850	OVOL2	2.03971	18.1544	2.03693e-05	4.254e-05	-1.13789
Beta	ENSG00000189190	ZNF600	1.54991	54.3343	1.69122e-13	6.05153e-13	-1.15052
Beta	ENSG00000106624	AEBP1	2.45344	74.614	5.72363e-18	2.53522e-17	-1.16652
Beta	ENSG00000163497	FEV	3.8622	17.6066	2.71638e-05	5.60133e-05	-1.1846
Beta	ENSG00000179348	GATA2	0.0839826	19.3138	1.10903e-05	2.36972e-05	-1.19231
Beta	ENSG00000140262	TCF12	5.72378	71.8764	2.2911e-17	9.85234e-17	-1.19741
Beta	ENSG00000151623	NR3C2	1.87445	36.8189	1.2963e-09	3.70997e-09	-1.21199
Beta	ENSG00000214717	ZBED1	4.86539	228.649	1.17481e-51	1.51598e-50	-1.21935
Beta	ENSG00000090447	TFAP4	3.92597	114.156	1.20446e-26	7.43733e-26	-1.22639
Beta	ENSG00000170608	FOXA3	4.47808	209.772	1.54011e-47	1.75324e-46	-1.28573
Beta	ENSG00000125740	FOSB	8.0857	65.1363	6.98924e-16	2.80873e-15	-1.29793
Beta	ENSG00000111145	ELK3	1.71196	66.8437	2.93913e-16	1.20152e-15	-1.30112
Beta	ENSG00000123095	BHLHE41	1.88423	27.2446	1.79277e-07	4.40955e-07	-1.31527
Beta	ENSG00000146592	CREB5	1.70966	45.5496	1.48825e-11	4.80203e-11	-1.32194
Beta	ENSG00000119919	NKX2-3	-1.27423	6.04079	0.013979	0.0210217	-1.347
Beta	ENSG00000167766	ZNF83	4.73615	142.553	7.36154e-33	5.58056e-32	-1.3494
Beta	ENSG00000125347	IRF1	5.72189	56.404	5.901e-14	2.16542e-13	-1.36989
Beta	ENSG00000112182	BACH2	2.07222	69.9375	6.12129e-17	2.57566e-16	-1.39233
Beta	ENSG00000077150	NFKB2	3.40054	141.221	1.43967e-32	1.07825e-31	-1.39843
Beta	ENSG00000177606	JUN	10.5938	60.0586	9.20732e-15	3.51446e-14	-1.41284
Beta	ENSG00000139083	ETV6	3.52798	137.09	1.15268e-31	8.37922e-31	-1.42249
Beta	ENSG00000198429	ZNF69	2.56054	89.9522	2.43986e-21	1.24089e-20	-1.42595
Beta	ENSG00000183779	ZNF703	2.51951	93.0731	5.03982e-22	2.6333e-21	-1.42762
Beta	ENSG00000105516	DBP	3.10448	132.21	1.34587e-30	9.48029e-30	-1.43501
Beta	ENSG00000082175	PGR	-0.242964	26.4755	2.66898e-07	6.48875e-07	-1.43927
Beta	ENSG00000184635	ZNF93	4.08177	102.688	3.92283e-24	2.22007e-23	-1.45744
Beta	ENSG00000104856	RELB	1.77601	96.5428	8.73375e-23	4.69317e-22	-1.46998
Beta	ENSG00000074047	GLI2	0.475208	32.3368	1.29633e-08	3.47909e-08	-1.47046
Beta	ENSG00000147862	NFIB	5.36093	252.762	6.49175e-57	9.70243e-56	-1.47152
Beta	ENSG00000267041	ZNF850	1.87104	59.1228	1.48134e-14	5.58334e-14	-1.49879
Beta	ENSG00000123358	NR4A1	6.80934	218.073	2.38029e-49	2.84856e-48	-1.50301
Beta	ENSG00000102554	KLF5	3.63663	187.869	9.28084e-43	9.34419e-42	-1.56808
Beta	ENSG00000109787	KLF3	5.60274	379.82	1.36213e-84	3.694e-83	-1.56833
Beta	ENSG00000122877	EGR2	4.06098	79.0831	5.95529e-19	2.75315e-18	-1.57186
Beta	ENSG00000154655	L3MBTL4	0.9687	54.4294	1.61134e-13	5.77598e-13	-1.57321
Beta	ENSG00000244405	ETV5	1.15439	79.6225	4.53243e-19	2.10811e-18	-1.58197
Beta	ENSG00000152784	PRDM8	-0.797293	16.2115	5.66481e-05	0.000113162	-1.59378
Beta	ENSG00000166888	STAT6	3.1103	164.635	1.0993e-37	9.63694e-37	-1.59606
Beta	ENSG00000165804	ZNF219	3.23303	190.492	2.48223e-43	2.53716e-42	-1.59937
Beta	ENSG00000214189	ZNF788	0.469671	39.4746	3.3236e-10	9.84233e-10	-1.61464
Beta	ENSG00000105722	ERF	3.77672	295.365	3.37012e-66	6.18615e-65	-1.64143
Beta	ENSG00000148200	NR6A1	4.00605	312.687	5.67448e-70	1.12248e-68	-1.71338
Beta	ENSG00000025434	NR1H3	2.52528	176.432	2.91476e-40	2.74559e-39	-1.73443
Beta	ENSG00000164107	HAND2	1.32372	33.8335	6.00366e-09	1.64086e-08	-1.74928
Beta	ENSG00000005513	SOX8	1.17439	68.5715	1.22362e-16	5.08753e-16	-1.81615
Beta	ENSG00000148411	NACC2	1.23179	86.6687	1.28313e-20	6.36607e-20	-1.86656
Beta	ENSG00000184828	ZBTB7C	1.4505	61.7898	3.82156e-15	1.48668e-14	-1.86955
Beta	ENSG00000171940	ZNF217	3.65702	248.507	5.49435e-56	8.01927e-55	-1.90415
Beta	ENSG00000138738	PRDM5	2.95591	216.151	6.25103e-49	7.40697e-48	-1.91331
Beta	ENSG00000181444	ZNF467	2.86017	190.837	2.08706e-43	2.14105e-42	-1.94255
Beta	ENSG00000178764	ZHX2	3.10612	170.694	5.21865e-39	4.73537e-38	-1.95956
Beta	ENSG00000129514	FOXA1	-1.40795	8.6627	0.0032479	0.00532783	-1.96084
Beta	ENSG00000162599	NFIA	4.83104	327.469	3.41936e-73	7.18664e-72	-1.996
Beta	ENSG00000165655	ZNF503	5.63719	107.352	3.72758e-25	2.19222e-24	-2.00778
Beta	ENSG00000173894	CBX2	2.77745	185.235	3.48754e-42	3.45956e-41	-2.0128
Beta	ENSG00000164684	ZNF704	5.58317	367.426	6.80106e-82	1.73e-80	-2.04434
Beta	ENSG00000164683	HEY1	4.34873	148.307	4.06447e-34	3.18305e-33	-2.05053
Beta	ENSG00000119508	NR4A3	4.36884	164.686	1.07108e-37	9.39935e-37	-2.09209
Beta	ENSG00000275410	HNF1B	4.22508	250.473	2.04811e-56	3.02609e-55	-2.09238
Beta	ENSG00000077092	RARB	0.483129	43.0509	5.33341e-11	1.65637e-10	-2.10593
Beta	ENSG00000198517	MAFK	3.01414	242.357	1.20435e-54	1.70167e-53	-2.11305
Beta	ENSG00000172000	ZNF556	-0.643952	30.8957	2.72275e-08	7.13816e-08	-2.14266
Beta	ENSG00000124664	SPDEF	-0.817947	23.1996	1.46028e-06	3.35334e-06	-2.14575
Beta	ENSG00000141448	GATA6	4.97163	504.185	1.16813e-111	4.72137e-110	-2.18021
Beta	ENSG00000186777	ZNF732	-0.279885	24.2641	8.39893e-07	1.96329e-06	-2.23022
Beta	ENSG00000170561	IRX2	4.6939	54.011	1.99373e-13	7.11128e-13	-2.23813
Beta	ENSG00000172216	CEBPB	5.2164	574.534	5.79478e-127	2.97961e-125	-2.23861
Beta	ENSG00000135899	SP110	0.911376	52.0065	5.53171e-13	1.92727e-12	-2.28163
Beta	ENSG00000116016	EPAS1	3.8745	352.278	1.35225e-78	3.21141e-77	-2.28218
Beta	ENSG00000185697	MYBL1	0.161025	40.9143	1.59055e-10	4.81172e-10	-2.34726
Beta	ENSG00000149922	TBX6	2.07509	197.541	7.18709e-45	7.65803e-44	-2.35397
Beta	ENSG00000050344	NFE2L3	3.22379	248.676	5.04808e-56	7.37431e-55	-2.39066
Beta	ENSG00000185404	SP140L	1.28795	146.668	9.27362e-34	7.20215e-33	-2.40604
Beta	ENSG00000100625	SIX4	1.78416	142.977	5.94545e-33	4.51521e-32	-2.44021
Beta	ENSG00000172819	RARG	1.09216	51.6167	6.74645e-13	2.3379e-12	-2.49609
Beta	ENSG00000148737	TCF7L2	5.0512	458.452	1.04406e-101	3.71137e-100	-2.49909
Beta	ENSG00000019549	SNAI2	1.19988	61.2154	5.11609e-15	1.97842e-14	-2.52607
Beta	ENSG00000142611	PRDM16	3.63574	263.123	3.57882e-59	5.65017e-58	-2.54193
Beta	ENSG00000177045	SIX5	3.00127	333.974	1.31006e-74	2.83127e-73	-2.55537
Beta	ENSG00000067066	SP100	3.41972	354.933	3.57243e-79	8.54436e-78	-2.55564
Beta	ENSG00000162772	ATF3	8.5592	151.88	6.72927e-35	5.42406e-34	-2.57984
Beta	ENSG00000213347	MXD3	2.27754	236.255	2.57868e-53	3.50225e-52	-2.61824
Beta	ENSG00000101115	SALL4	2.05099	139.431	3.54446e-32	2.62309e-31	-2.63491
Beta	ENSG00000075426	FOSL2	3.43979	305.744	1.84654e-68	3.54023e-67	-2.65083
Beta	ENSG00000118707	TGIF2	4.0821	684.393	7.4057e-151	5.7119e-149	-2.65245
Beta	ENSG00000064195	DLX3	-0.379536	12.714	0.000362924	0.000665961	-2.71897
Beta	ENSG00000111249	CUX2	-0.867376	12.1125	0.00050085	0.000905417	-2.73483
Beta	ENSG00000173068	BNC2	0.423774	83.9866	4.9814e-20	2.40544e-19	-2.74488
Beta	ENSG00000161642	ZNF385A	0.501734	70.2711	5.16906e-17	2.18648e-16	-2.77523
Beta	ENSG00000163435	ELF3	6.60257	702.221	9.83208e-155	7.98631e-153	-2.80495
Beta	ENSG00000165244	ZNF367	0.581325	90.0438	2.32942e-21	1.18616e-20	-2.82607
Beta	ENSG00000113196	HAND1	-1.61832	5.0273	0.0249508	0.0361128	-2.85012
Beta	ENSG00000111206	FOXM1	1.21515	138.904	4.62209e-32	3.40262e-31	-2.86022
Beta	ENSG00000169946	ZFPM2	-0.693406	20.7617	5.20115e-06	1.14004e-05	-2.89078
Beta	ENSG00000029153	ARNTL2	1.00361	126.521	2.36538e-29	1.60563e-28	-2.89102
Beta	ENSG00000197472	ZNF695	0.790164	82.0602	1.32002e-19	6.2715e-19	-2.89763
Beta	ENSG00000116819	TFAP2E	-0.954515	28.9826	7.30299e-08	1.85124e-07	-2.97922
Beta	ENSG00000221869	CEBPD	5.53906	655.859	1.18832e-144	8.39511e-143	-3.03744
Beta	ENSG00000101096	NFATC2	1.91477	197.89	6.02934e-45	6.43635e-44	-3.07377
Beta	ENSG00000167034	NKX3-1	0.903972	124.697	5.93018e-29	3.97409e-28	-3.12407
Beta	ENSG00000007968	E2F2	-0.274213	41.6419	1.09621e-10	3.34697e-10	-3.13902
Beta	ENSG00000157613	CREB3L1	0.962743	71.9668	2.18844e-17	9.4205e-17	-3.14964
Beta	ENSG00000101057	MYBL2	2.2318	279.487	9.71521e-63	1.66515e-61	-3.16397
Beta	ENSG00000175592	FOSL1	1.27035	315.07	1.71679e-70	3.42016e-69	-3.17759
Beta	ENSG00000060138	YBX3	6.62978	975.287	4.22784e-214	7.81175e-212	-3.25585
Beta	ENSG00000197935	ZNF311	-0.296131	54.4292	1.61146e-13	5.77598e-13	-3.35302
Beta	ENSG00000135373	EHF	4.81708	539.271	2.71609e-119	1.27565e-117	-3.38031
Beta	ENSG00000187098	MITF	1.72944	198.826	3.76733e-45	4.03722e-44	-3.48433
Beta	ENSG00000188290	HES4	4.98068	1059.78	1.82347e-232	4.57608e-230	-3.49098
Beta	ENSG00000119138	KLF9	0.971169	171.032	4.40286e-39	4.00377e-38	-3.50975
Beta	ENSG00000116833	NR5A2	5.28696	691.507	2.10198e-152	1.64384e-150	-3.52058
Beta	ENSG00000165891	E2F7	0.323542	69.784	6.61671e-17	2.77925e-16	-3.52558
Beta	ENSG00000138378	STAT4	0.743819	149.568	2.15462e-34	1.70323e-33	-3.54788
Beta	ENSG00000100146	SOX10	0.754638	69.8201	6.49685e-17	2.73163e-16	-3.55877
Beta	ENSG00000232237	ASCL5	-0.18142	78.0847	9.87147e-19	4.52012e-18	-3.58085
Beta	ENSG00000007866	TEAD3	2.80056	459.451	6.33057e-102	2.25992e-100	-3.60594
Beta	ENSG00000171532	NEUROD2	0.064679	95.339	1.60425e-22	8.51715e-22	-3.62364
Beta	ENSG00000113916	BCL6	2.70764	206.162	9.44737e-47	1.05547e-45	-3.64251
Beta	ENSG00000127152	BCL11B	2.66438	355.221	3.09213e-79	7.40613e-78	-3.71691
Beta	ENSG00000175832	ETV4	0.17452	77.6222	1.24762e-18	5.68649e-18	-3.75001
Beta	ENSG00000159216	RUNX1	1.44711	196.201	1.40893e-44	1.48618e-43	-3.76964
Beta	ENSG00000106536	POU6F2	2.53348	348.654	8.32053e-78	1.93501e-76	-3.77561
Beta	ENSG00000185022	MAFF	5.72883	1327.09	1.46473e-290	7.69625e-288	-3.77919
Beta	ENSG00000168214	RBPJ	8.89092	1117.39	5.47349e-245	1.58675e-242	-3.78389
Beta	ENSG00000168062	BATF2	0.828043	171.771	3.03652e-39	2.77327e-38	-3.83583
Beta	ENSG00000163884	KLF15	0.263424	122.754	1.57884e-28	1.04023e-27	-3.86833
Beta	ENSG00000165495	PKNOX2	1.78123	273.066	2.43593e-61	4.02731e-60	-3.89051
Beta	ENSG00000074219	TEAD2	4.09465	807.977	9.94923e-178	1.07235e-175	-3.901
Beta	ENSG00000083307	GRHL2	3.0527	374.642	1.82573e-83	4.78906e-82	-3.95789
Beta	ENSG00000163909	HEYL	2.65313	452.511	2.04929e-100	7.16358e-99	-3.97592
Beta	ENSG00000084093	REST	5.14453	1783.05	0	0	-4.023
Beta	ENSG00000166949	SMAD3	3.62899	795.993	4.01176e-175	4.18967e-173	-4.03054
Beta	ENSG00000109906	ZBTB16	2.46031	361.54	1.30067e-80	3.19263e-79	-4.0705
Beta	ENSG00000149948	HMGA2	5.31351	990.713	1.87482e-217	3.75276e-215	-4.1
Beta	ENSG00000151090	THRB	1.58599	266.23	7.52712e-60	1.2088e-58	-4.16614
Beta	ENSG00000178860	MSC	0.186749	75.9432	2.91946e-18	1.30692e-17	-4.1991
Beta	ENSG00000129173	E2F8	1.43403	159.056	1.81915e-36	1.54014e-35	-4.22569
Beta	ENSG00000114315	HES1	6.70326	1515.55	0	0	-4.22683
Beta	ENSG00000170549	IRX1	2.09806	437.68	3.46215e-97	1.15961e-95	-4.40912
Beta	ENSG00000078900	TP73	0.0318006	95.3675	1.58129e-22	8.40056e-22	-4.41394
Beta	ENSG00000152284	TCF7L1	3.93697	668.036	2.67192e-147	1.92814e-145	-4.42445
Beta	ENSG00000108813	DLX4	-0.846048	27.4374	1.62259e-07	4.0062e-07	-4.43961
Beta	ENSG00000164749	HNF4G	0.41663	125.259	4.46606e-29	3.00851e-28	-4.47898
Beta	ENSG00000177426	TGIF1	4.82346	1110.7	1.56176e-243	4.37657e-241	-4.5554
Beta	ENSG00000185669	SNAI3	1.01149	212.132	4.70776e-48	5.44404e-47	-4.62861
Beta	ENSG00000123405	NFE2	1.10841	138.878	4.6843e-32	3.44691e-31	-4.67962
Beta	ENSG00000140044	JDP2	1.26337	187.331	1.21575e-42	1.22259e-41	-4.69126
Beta	ENSG00000136997	MYC	4.67701	967.127	2.51048e-212	4.58817e-210	-4.76864
Beta	ENSG00000152804	HHEX	5.37776	909.115	1.02407e-199	1.56534e-197	-4.82996
Beta	ENSG00000172818	OVOL1	3.31982	739.916	6.25221e-163	5.84026e-161	-4.83365
Beta	ENSG00000170485	NPAS2	3.71644	426.633	8.78241e-95	2.83431e-93	-4.91219
Beta	ENSG00000144331	ZNF385B	4.01833	966.441	3.53834e-212	6.39716e-210	-4.91427
Beta	ENSG00000004848	ARX	4.14236	384.905	1.06446e-85	2.92928e-84	-5.054
Beta	ENSG00000136574	GATA4	2.77556	487.73	4.44476e-108	1.72198e-106	-5.08016
Beta	ENSG00000115163	CENPA	1.0113	171.474	3.52613e-39	3.2152e-38	-5.11001
Beta	ENSG00000125398	SOX9	5.71055	891.962	5.4846e-196	7.62133e-194	-5.22447
Beta	ENSG00000124232	RBPJL	6.23102	503.797	1.41836e-111	5.71904e-110	-5.22953
Beta	ENSG00000178150	ZNF114	0.545385	120.477	4.97359e-28	3.22507e-27	-5.23915
Beta	ENSG00000103449	SALL1	0.0209687	121.722	2.65565e-28	1.73811e-27	-5.26106
Beta	ENSG00000162676	GFI1	0.67265	202.446	6.11131e-46	6.70728e-45	-5.35741
Beta	ENSG00000257446	ZNF878	-0.0747092	74.5612	5.87859e-18	2.6018e-17	-5.44827
Beta	ENSG00000169856	ONECUT1	5.01078	1668.41	0	0	-5.57657
Beta	ENSG00000197905	TEAD4	1.86682	348.498	8.99756e-78	2.08957e-76	-5.88988
Beta	ENSG00000135374	ELF5	4.58599	1386.09	2.21767e-303	1.38103e-300	-6.12707
Beta	ENSG00000168267	PTF1A	4.92265	907.533	2.26064e-199	3.39379e-197	-6.17397
Beta	ENSG00000043039	BARX2	0.842346	169.108	1.15859e-38	1.0423e-37	-6.21247
Delta	ENSG00000103449	SALL1	1.2589	1477.25	0	0	7.52814
Delta	ENSG00000143171	RXRG	3.40451	963.802	1.32631e-211	8.72021e-209	4.61099
Delta	ENSG00000165066	NKX6-3	0.719864	288.469	1.07198e-64	5.45808e-63	4.39023
Delta	ENSG00000170577	SIX2	-1.45006	51.273	8.03717e-13	5.16304e-12	4.16635
Delta	ENSG00000152804	HHEX	7.23095	554.748	1.16699e-122	1.80074e-120	3.02659
Delta	ENSG00000028277	POU2F2	2.90082	314.39	2.41474e-70	1.44331e-68	2.87519
Delta	ENSG00000123095	BHLHE41	2.5018	102.84	3.63344e-24	4.6524e-23	2.60859
Delta	ENSG00000185668	POU3F1	0.41968	28.1475	1.12414e-07	4.50549e-07	2.32378
Delta	ENSG00000016082	ISL1	8.57431	291.232	2.67959e-65	1.39247e-63	2.06435
Delta	ENSG00000112561	TFEB	1.94933	158.001	3.09296e-36	6.88832e-35	2.01937
Delta	ENSG00000167081	PBX3	3.77397	219.484	1.17207e-49	4.11229e-48	1.94038
Delta	ENSG00000138311	ZNF365	0.231577	49.0454	2.50108e-12	1.54625e-11	1.90895
Delta	ENSG00000151322	NPAS3	3.38502	331.086	5.57467e-74	3.68123e-72	1.75533
Delta	ENSG00000105419	MEIS3	2.54515	130.532	3.13502e-30	5.49337e-29	1.74683
Delta	ENSG00000146285	SCML4	1.52061	112.83	2.35084e-26	3.34426e-25	1.74139
Delta	ENSG00000166823	MESP1	2.4777	69.5063	7.61727e-17	6.50414e-16	1.58071
Delta	ENSG00000087903	RFX2	3.15982	180.023	4.79091e-41	1.25126e-39	1.53463
Delta	ENSG00000147488	ST18	5.22005	179.408	6.52797e-41	1.69034e-39	1.48496
Delta	ENSG00000006468	ETV1	4.22788	118.604	1.27864e-27	1.96301e-26	1.47856
Delta	ENSG00000276644	DACH1	5.089	137.854	7.84408e-32	1.45188e-30	1.42785
Delta	ENSG00000162992	NEUROD1	8.44402	169.563	9.21917e-39	2.23776e-37	1.39182
Delta	ENSG00000130940	CASZ1	2.73441	151.03	1.03216e-34	2.12938e-33	1.38032
Delta	ENSG00000153814	JAZF1	3.61066	114.237	1.15654e-26	1.67041e-25	1.29961
Delta	ENSG00000011332	DPF1	0.549381	18.806	1.44711e-05	4.46595e-05	1.28592
Delta	ENSG00000150907	FOXO1	5.30057	202.709	5.35372e-46	1.64217e-44	1.26598
Delta	ENSG00000168772	CXXC4	6.35164	232.67	1.55999e-52	5.85364e-51	1.22061
Delta	ENSG00000118263	KLF7	3.71871	77.445	1.36473e-18	1.29795e-17	1.21482
Delta	ENSG00000173917	HOXB2	-0.380945	6.05942	0.0138323	0.0256779	1.18089
Delta	ENSG00000198205	ZXDA	0.969394	29.865	4.63197e-08	1.94785e-07	1.16025
Delta	ENSG00000244405	ETV5	1.35222	15.9045	6.66203e-05	0.000187151	1.14449
Delta	ENSG00000029153	ARNTL2	1.10808	26.8709	2.17506e-07	8.46622e-07	1.12366
Delta	ENSG00000186487	MYT1L	3.81498	96.4449	9.17617e-23	1.09954e-21	1.09088
Delta	ENSG00000178662	CSRNP3	5.24025	127.261	1.62865e-29	2.75795e-28	1.09052
Delta	ENSG00000214575	CPEB1	0.0891319	12.3566	0.000439427	0.00108908	1.08772
Delta	ENSG00000173404	INSM1	6.7921	106.364	6.13596e-25	8.21132e-24	1.08414
Delta	ENSG00000127124	HIVEP3	2.60539	60.4408	7.58234e-15	5.59864e-14	1.08237
Delta	ENSG00000182463	TSHZ2	5.64605	235.976	2.96586e-53	1.13544e-51	1.06249
Delta	ENSG00000184271	POU6F1	-0.376584	6.28077	0.0122055	0.0229453	1.05386
Delta	ENSG00000119547	ONECUT2	2.32562	19.1861	1.18576e-05	3.70476e-05	1.04817
Delta	ENSG00000185002	RFX6	5.18232	86.5193	1.3838e-20	1.46233e-19	1.04796
Delta	ENSG00000205683	DPF3	0.732162	12.5871	0.000388421	0.000970219	1.02973
Delta	ENSG00000181444	ZNF467	3.03883	40.7236	1.75358e-10	9.39007e-10	0.929785
Delta	ENSG00000091656	ZFHX4	1.78109	24.2054	8.65888e-07	3.12729e-06	0.901789
Delta	ENSG00000184895	SRY	2.03037	17.9565	2.26011e-05	6.81094e-05	0.860173
Delta	ENSG00000196132	MYT1	3.36225	41.1799	1.38841e-10	7.49575e-10	0.850266
Delta	ENSG00000111269	CREBL2	3.90148	64.3832	1.02428e-15	8.10106e-15	0.848867
Delta	ENSG00000106624	AEBP1	2.44431	25.4491	4.54199e-07	1.69465e-06	0.842864
Delta	ENSG00000204103	MAFB	8.19222	43.8994	3.45699e-11	1.955e-10	0.839692
Delta	ENSG00000148516	ZEB1	2.95429	47.6091	5.20277e-12	3.12084e-11	0.828104
Delta	ENSG00000118922	KLF12	2.93967	25.9421	3.51805e-07	1.32701e-06	0.80381
Delta	ENSG00000126733	DACH2	2.86136	25.1969	5.1765e-07	1.9219e-06	0.803591
Delta	ENSG00000109906	ZBTB16	2.84256	41.96	9.31615e-11	5.09876e-10	0.803295
Delta	ENSG00000125850	OVOL2	1.86097	13.1359	0.000289696	0.000738003	0.786188
Delta	ENSG00000152467	ZSCAN1	2.34185	26.8729	2.17281e-07	8.45964e-07	0.774897
Delta	ENSG00000143178	TBX19	-0.0481899	5.01943	0.0250645	0.0438192	0.765513
Delta	ENSG00000178177	LCORL	5.63666	117.243	2.54002e-27	3.80676e-26	0.751196
Delta	ENSG00000196597	ZNF782	2.08044	13.7202	0.000212156	0.000552569	-0.763716
Delta	ENSG00000119574	ZBTB45	2.04536	14.1871	0.000165502	0.000438536	-0.765186
Delta	ENSG00000227124	ZNF717	3.07928	24.9349	5.92997e-07	2.18395e-06	-0.766209
Delta	ENSG00000170345	FOS	10.3177	18.9957	1.31014e-05	4.07234e-05	-0.766534
Delta	ENSG00000139515	PDX1	5.91168	97.6656	4.95351e-23	6.00697e-22	-0.767597
Delta	ENSG00000101115	SALL4	1.66579	6.00215	0.0142884	0.0264629	-0.773106
Delta	ENSG00000127528	KLF2	2.94075	8.24322	0.00409045	0.00850134	-0.774675
Delta	ENSG00000186026	ZNF284	0.905527	5.90805	0.0150718	0.0277641	-0.777522
Delta	ENSG00000278318	ZNF229	1.95018	11.059	0.000882584	0.00207275	-0.778735
Delta	ENSG00000134046	MBD2	4.49455	33.5631	6.89891e-09	3.17774e-08	-0.778907
Delta	ENSG00000131408	NR1H2	3.87959	52.1492	5.14389e-13	3.34707e-12	-0.786278
Delta	ENSG00000196357	ZNF565	1.72133	10.9934	0.000914347	0.0021407	-0.788505
Delta	ENSG00000127903	ZNF835	1.85668	10.7676	0.00103293	0.00239718	-0.791896
Delta	ENSG00000183850	ZNF730	0.943236	6.25315	0.0123972	0.0232652	-0.797284
Delta	ENSG00000171425	ZNF581	4.41158	39.6584	3.02498e-10	1.58667e-09	-0.80014
Delta	ENSG00000184481	FOXO4	1.58899	9.78309	0.00176124	0.00393288	-0.815656
Delta	ENSG00000143842	SOX13	2.73385	16.8707	4.00139e-05	0.000116475	-0.817772
Delta	ENSG00000109320	NFKB1	4.16984	55.861	7.77791e-14	5.33655e-13	-0.825169
Delta	ENSG00000130522	JUND	8.70985	29.4191	5.83014e-08	2.42473e-07	-0.827523
Delta	ENSG00000169957	ZNF768	3.51018	31.1942	2.33468e-08	1.00814e-07	-0.838715
Delta	ENSG00000196453	ZNF777	1.88622	13.1152	0.000292914	0.000745803	-0.844392
Delta	ENSG00000124920	MYRF	2.82747	26.2767	2.95843e-07	1.1303e-06	-0.845041
Delta	ENSG00000118689	FOXO3	5.13885	71.3892	2.93278e-17	2.58749e-16	-0.852227
Delta	ENSG00000176399	DMRTA1	2.24232	10.3172	0.00131799	0.00300206	-0.85904
Delta	ENSG00000180938	ZNF572	0.600397	5.69378	0.0170251	0.0309727	-0.864435
Delta	ENSG00000146592	CREB5	1.52551	11.9854	0.000536192	0.00130857	-0.868371
Delta	ENSG00000144655	CSRNP1	4.43804	11.3954	0.00073625	0.00175415	-0.876507
Delta	ENSG00000138378	STAT4	0.890421	6.63909	0.00997648	0.0191452	-0.877818
Delta	ENSG00000197647	ZNF433	3.11057	34.3575	4.58635e-09	2.14389e-08	-0.887211
Delta	ENSG00000213347	MXD3	2.28678	21.7113	3.16919e-06	1.06689e-05	-0.906313
Delta	ENSG00000267041	ZNF850	1.45392	12.1736	0.000484715	0.00119185	-0.924769
Delta	ENSG00000189190	ZNF600	1.43523	12.5287	0.000400757	0.000999052	-0.927337
Delta	ENSG00000152475	ZNF837	1.44285	10.4157	0.00124948	0.00286065	-0.938858
Delta	ENSG00000173894	CBX2	2.26321	12.4929	0.000408492	0.00101716	-0.951008
Delta	ENSG00000115112	TFCP2L1	2.59041	23.2975	1.38777e-06	4.88613e-06	-0.951999
Delta	ENSG00000001167	NFYA	2.84688	33.6181	6.70643e-09	3.0938e-08	-0.954704
Delta	ENSG00000125520	SLC2A4RG	4.96408	77.1397	1.59286e-18	1.50922e-17	-0.957151
Delta	ENSG00000178935	ZNF552	3.14358	33.8368	5.99348e-09	2.77932e-08	-0.967825
Delta	ENSG00000167685	ZNF444	4.33562	76.7731	1.91776e-18	1.80687e-17	-0.999474
Delta	ENSG00000171295	ZNF440	1.92453	17.8681	2.3676e-05	7.11645e-05	-1.00693
Delta	ENSG00000151090	THRB	1.86349	12.3228	0.00044745	0.00110796	-1.02348
Delta	ENSG00000109787	KLF3	5.34651	105.887	7.80603e-25	1.03728e-23	-1.03337
Delta	ENSG00000182983	ZNF662	2.63696	29.7803	4.83881e-08	2.02919e-07	-1.04218
Delta	ENSG00000102554	KLF5	3.57052	62.3884	2.81972e-15	2.14486e-14	-1.06671
Delta	ENSG00000114853	ZBTB47	1.4349	15.3141	9.10363e-05	0.000251122	-1.06823
Delta	ENSG00000143578	CREB3L4	3.42086	60.928	5.92021e-15	4.40795e-14	-1.09656
Delta	ENSG00000106948	AKNA	0.861865	10.2137	0.00139402	0.00316142	-1.09919
Delta	ENSG00000143365	RORC	3.45042	39.428	3.40379e-10	1.77429e-09	-1.10368
Delta	ENSG00000185238	PRMT3	2.25998	28.4151	9.79012e-08	3.95528e-07	-1.10371
Delta	ENSG00000100219	XBP1	7.67413	74.8647	5.04092e-18	4.66516e-17	-1.11547
Delta	ENSG00000197134	ZNF257	1.36918	13.9284	0.000189909	0.000498633	-1.12263
Delta	ENSG00000138336	TET1	4.60218	81.1544	2.08755e-19	2.07003e-18	-1.14063
Delta	ENSG00000175322	ZNF519	1.72276	19.523	9.93969e-06	3.14386e-05	-1.14438
Delta	ENSG00000139083	ETV6	3.43648	48.653	3.05498e-12	1.87261e-11	-1.15063
Delta	ENSG00000124766	SOX4	7.94644	145.601	1.58686e-33	3.15329e-32	-1.15739
Delta	ENSG00000071564	TCF3	4.32624	117.139	2.67671e-27	3.99577e-26	-1.15998
Delta	ENSG00000112242	E2F3	2.78528	45.5028	1.52418e-11	8.84783e-11	-1.17075
Delta	ENSG00000188981	MSANTD1	1.00485	12.2633	0.000461957	0.00114015	-1.17194
Delta	ENSG00000118495	PLAGL1	7.24595	95.5138	1.46861e-22	1.74319e-21	-1.18952
Delta	ENSG00000138738	PRDM5	2.96567	53.7059	2.32861e-13	1.5492e-12	-1.19053
Delta	ENSG00000256229	ZNF486	1.23322	17.2511	3.27514e-05	9.64117e-05	-1.19402
Delta	ENSG00000183779	ZNF703	2.5076	31.877	1.6425e-08	7.21613e-08	-1.21908
Delta	ENSG00000077092	RARB	0.43736	7.69386	0.00554091	0.0111913	-1.22206
Delta	ENSG00000170396	ZNF804A	0.759025	11.587	0.000664143	0.00159491	-1.22399
Delta	ENSG00000119138	KLF9	1.11469	15.9195	6.60941e-05	0.000185741	-1.24579
Delta	ENSG00000140262	TCF12	5.33471	72.4344	1.72676e-17	1.54693e-16	-1.24937
Delta	ENSG00000171223	JUNB	8.00313	52.4006	4.52584e-13	2.96662e-12	-1.25732
Delta	ENSG00000197472	ZNF695	0.333504	8.47117	0.00360819	0.00757714	-1.25761
Delta	ENSG00000140548	ZNF710	3.28631	65.433	6.01224e-16	4.83344e-15	-1.27413
Delta	ENSG00000166888	STAT6	3.05104	48.1906	3.8674e-12	2.34777e-11	-1.28221
Delta	ENSG00000105516	DBP	3.11968	52.2712	4.83414e-13	3.15639e-12	-1.28259
Delta	ENSG00000184635	ZNF93	3.99999	58.7165	1.82104e-14	1.30821e-13	-1.29048
Delta	ENSG00000141448	GATA6	4.84378	183.114	1.01266e-41	2.71515e-40	-1.29631
Delta	ENSG00000148200	NR6A1	3.79751	97.7805	4.67422e-23	5.67283e-22	-1.30484
Delta	ENSG00000112658	SRF	4.41728	59.6031	1.16051e-14	8.44524e-14	-1.30681
Delta	ENSG00000164107	HAND2	1.44895	16.2167	5.64927e-05	0.000160726	-1.31199
Delta	ENSG00000196843	ARID5A	2.25423	18.5514	1.65381e-05	5.06767e-05	-1.31441
Delta	ENSG00000140044	JDP2	1.00482	12.1624	0.000487627	0.00119823	-1.33007
Delta	ENSG00000136603	SKIL	5.28788	121.383	3.14974e-28	4.98225e-27	-1.33629
Delta	ENSG00000123358	NR4A1	6.77389	36.4096	1.59914e-09	7.831e-09	-1.36802
Delta	ENSG00000197279	ZNF165	3.0348	40.5724	1.89462e-10	1.0106e-09	-1.37058
Delta	ENSG00000182568	SATB1	4.73972	166.175	5.06624e-38	1.20648e-36	-1.37679
Delta	ENSG00000155090	KLF10	5.35559	146.865	8.39872e-34	1.69115e-32	-1.39077
Delta	ENSG00000178573	MAF	3.09764	65.6648	5.34533e-16	4.30416e-15	-1.39689
Delta	ENSG00000122859	NEUROG3	2.42825	38.087	6.76605e-10	3.41852e-09	-1.40976
Delta	ENSG00000119508	NR4A3	4.51804	29.5064	5.57316e-08	2.32425e-07	-1.41021
Delta	ENSG00000141510	TP53	3.42164	90.1936	2.15958e-21	2.41368e-20	-1.44473
Delta	ENSG00000134323	MYCN	2.24148	43.7897	3.65623e-11	2.06381e-10	-1.45489
Delta	ENSG00000177045	SIX5	2.97758	71.5748	2.66942e-17	2.36202e-16	-1.51107
Delta	ENSG00000125740	FOSB	7.80804	46.0444	1.15603e-11	6.77577e-11	-1.51708
Delta	ENSG00000165030	NFIL3	4.45187	89.0128	3.92264e-21	4.31719e-20	-1.52186
Delta	ENSG00000148737	TCF7L2	5.03326	130.498	3.18775e-30	5.5793e-29	-1.55373
Delta	ENSG00000275410	HNF1B	4.11819	132.636	1.08616e-30	1.94608e-29	-1.57842
Delta	ENSG00000134107	BHLHE40	2.03701	34.4639	4.3423e-09	2.0361e-08	-1.58745
Delta	ENSG00000198429	ZNF69	2.14501	43.6557	3.9154e-11	2.20599e-10	-1.58985
Delta	ENSG00000130675	MNX1	5.26232	221.35	4.59076e-50	1.6373e-48	-1.59074
Delta	ENSG00000178764	ZHX2	2.98063	57.4257	3.50999e-14	2.4745e-13	-1.59149
Delta	ENSG00000102935	ZNF423	2.12278	33.0692	8.89362e-09	4.04723e-08	-1.59153
Delta	ENSG00000198795	ZNF521	0.542587	12.7459	0.000356787	0.000896532	-1.5929
Delta	ENSG00000170561	IRX2	4.88885	36.8213	1.29467e-09	6.38554e-09	-1.59749
Delta	ENSG00000180884	ZNF792	0.620806	13.8206	0.000201118	0.000525905	-1.60669
Delta	ENSG00000163497	FEV	3.75865	64.3493	1.04206e-15	8.2373e-15	-1.61187
Delta	ENSG00000147862	NFIB	5.32193	307.661	7.05974e-69	3.99841e-67	-1.61289
Delta	ENSG00000197360	ZNF98	2.10182	36.3833	1.62082e-09	7.9295e-09	-1.62316
Delta	ENSG00000106536	POU6F2	2.56994	34.0473	5.37892e-09	2.50508e-08	-1.65967
Delta	ENSG00000170549	IRX1	2.30782	26.4559	2.6962e-07	1.03561e-06	-1.67169
Delta	ENSG00000167034	NKX3-1	0.810494	18.4704	1.72559e-05	5.27373e-05	-1.68223
Delta	ENSG00000198517	MAFK	3.02463	58.4018	2.13691e-14	1.52624e-13	-1.68776
Delta	ENSG00000177606	JUN	10.2015	81.8489	1.46901e-19	1.46824e-18	-1.70102
Delta	ENSG00000229676	ZNF492	0.593142	16.9001	3.93996e-05	0.000114798	-1.71775
Delta	ENSG00000164684	ZNF704	5.37754	296.025	2.42039e-66	1.28877e-64	-1.71995
Delta	ENSG00000113916	BCL6	2.71389	71.8095	2.37006e-17	2.10083e-16	-1.72102
Delta	ENSG00000107249	GLIS3	4.98333	265.167	1.28311e-59	5.80933e-58	-1.75966
Delta	ENSG00000164749	HNF4G	0.422301	14.2188	0.000162741	0.000431824	-1.77878
Delta	ENSG00000077150	NFKB2	3.25847	78.9663	6.31797e-19	6.12045e-18	-1.78655
Delta	ENSG00000063438	AHRR	1.25461	28.9973	7.24785e-08	2.98074e-07	-1.78844
Delta	ENSG00000125398	SOX9	5.52861	140.1	2.53103e-32	4.79627e-31	-1.8248
Delta	ENSG00000025434	NR1H3	2.60461	64.5963	9.19275e-16	7.29343e-15	-1.85913
Delta	ENSG00000067082	KLF6	7.31221	73.6834	9.17049e-18	8.34394e-17	-1.8593
Delta	ENSG00000187098	MITF	1.93359	38.1728	6.47493e-10	3.2769e-09	-1.86354
Delta	ENSG00000148411	NACC2	1.21193	23.7806	1.07965e-06	3.85423e-06	-1.86496
Delta	ENSG00000125347	IRF1	5.52875	49.951	1.5763e-12	9.90314e-12	-1.86908
Delta	ENSG00000050344	NFE2L3	2.64507	69.5597	7.41353e-17	6.34092e-16	-1.87555
Delta	ENSG00000171940	ZNF217	3.26245	111.803	3.94736e-26	5.56309e-25	-1.90581
Delta	ENSG00000075426	FOSL2	3.53603	82.7517	9.30378e-20	9.39825e-19	-1.91605
Delta	ENSG00000085276	MECOM	3.72239	96.4521	9.14299e-23	1.09643e-21	-1.91921
Delta	ENSG00000260428	SCX	1.08316	25.9934	3.42594e-07	1.29518e-06	-1.97041
Delta	ENSG00000122877	EGR2	4.03835	146.081	1.24608e-33	2.49578e-32	-1.97301
Delta	ENSG00000129173	E2F8	0.722028	22.4452	2.16227e-06	7.44318e-06	-1.99054
Delta	ENSG00000165655	ZNF503	5.51359	360.3	2.42188e-80	1.76926e-78	-2.02462
Delta	ENSG00000157613	CREB3L1	1.19314	30.2339	3.82965e-08	1.62037e-07	-2.06563
Delta	ENSG00000149922	TBX6	2.22804	56.906	4.57138e-14	3.18711e-13	-2.0712
Delta	ENSG00000172216	CEBPB	5.03221	240.225	3.51263e-54	1.37256e-52	-2.09122
Delta	ENSG00000019549	SNAI2	1.24593	28.1743	1.10868e-07	4.44706e-07	-2.09283
Delta	ENSG00000269404	SPIB	-0.507803	7.24182	0.00712249	0.0141014	-2.13347
Delta	ENSG00000090447	TFAP4	3.96297	177.548	1.66297e-40	4.24072e-39	-2.16328
Delta	ENSG00000118707	TGIF2	3.85909	219.387	1.23081e-49	4.29845e-48	-2.20694
Delta	ENSG00000004848	ARX	4.36029	89.7946	2.6422e-21	2.94005e-20	-2.26486
Delta	ENSG00000162599	NFIA	4.80003	304.702	3.1142e-68	1.74418e-66	-2.26781
Delta	ENSG00000164683	HEY1	4.30648	241.535	1.81992e-54	7.24234e-53	-2.2697
Delta	ENSG00000198298	ZNF485	1.36295	40.7386	1.74018e-10	9.32826e-10	-2.33634
Delta	ENSG00000142611	PRDM16	3.49956	157.477	4.02695e-36	8.87689e-35	-2.36842
Delta	ENSG00000170485	NPAS2	3.63164	190.43	2.56189e-43	7.32343e-42	-2.46225
Delta	ENSG00000135899	SP110	0.968397	32.1247	1.44591e-08	6.38395e-08	-2.52013
Delta	ENSG00000179627	ZBTB42	1.95176	69.1524	9.11417e-17	7.74295e-16	-2.56111
Delta	ENSG00000101057	MYBL2	2.19059	74.003	7.79968e-18	7.11809e-17	-2.59406
Delta	ENSG00000157557	ETS2	3.65104	228.74	1.12245e-51	4.15004e-50	-2.67596
Delta	ENSG00000185404	SP140L	1.39697	48.227	3.79625e-12	2.3055e-11	-2.83611
Delta	ENSG00000116833	NR5A2	5.15002	346.955	1.95098e-77	1.34716e-75	-2.85586
Delta	ENSG00000182759	MAFA	4.62597	269.065	1.81426e-60	8.3137e-59	-2.86656
Delta	ENSG00000221869	CEBPD	5.5655	302.02	1.19571e-67	6.57512e-66	-2.90584
Delta	ENSG00000007866	TEAD3	2.64807	123.692	9.83863e-29	1.59293e-27	-2.92509
Delta	ENSG00000163435	ELF3	6.54198	360.183	2.56885e-80	1.8676e-78	-2.92783
Delta	ENSG00000005513	SOX8	0.642099	31.789	1.71867e-08	7.53542e-08	-2.96736
Delta	ENSG00000162772	ATF3	8.47153	152.152	5.8708e-35	1.22962e-33	-2.98059
Delta	ENSG00000165556	CDX2	1.3559	45.0181	1.95226e-11	1.1238e-10	-2.98244
Delta	ENSG00000067066	SP100	3.59503	256.698	9.00071e-58	3.93378e-56	-3.05592
Delta	ENSG00000168874	ATOH8	1.09458	45.444	1.57063e-11	9.107e-11	-3.08582
Delta	ENSG00000185022	MAFF	5.78151	284.599	7.47063e-64	3.70396e-62	-3.08637
Delta	ENSG00000074219	TEAD2	3.96783	303.889	4.68334e-68	2.60373e-66	-3.09512
Delta	ENSG00000152284	TCF7L1	3.77406	255.022	2.08712e-57	8.9663e-56	-3.09623
Delta	ENSG00000165495	PKNOX2	1.67951	66.9535	2.77982e-16	2.2784e-15	-3.15818
Delta	ENSG00000154655	L3MBTL4	0.998133	42.1591	8.41435e-11	4.62866e-10	-3.18321
Delta	ENSG00000179348	GATA2	-0.0866506	16.9375	3.86308e-05	0.000112699	-3.32517
Delta	ENSG00000104856	RELB	1.71624	75.8756	3.02104e-18	2.82699e-17	-3.34147
Delta	ENSG00000120693	SMAD9	2.0705	89.7518	2.69995e-21	3.00211e-20	-3.35342
Delta	ENSG00000163909	HEYL	2.73158	141.859	1.04384e-32	2.01595e-31	-3.40709
Delta	ENSG00000159216	RUNX1	1.56889	62.6071	2.52336e-15	1.92816e-14	-3.42584
Delta	ENSG00000060138	YBX3	6.50866	680.961	4.13011e-150	1.04093e-147	-3.4307
Delta	ENSG00000149948	HMGA2	4.68919	381.233	6.70676e-85	5.22782e-83	-3.45962
Delta	ENSG00000188290	HES4	4.68448	426.047	1.1785e-94	1.09333e-92	-3.47447
Delta	ENSG00000083307	GRHL2	2.75448	158.051	3.01592e-36	6.7366e-35	-3.50233
Delta	ENSG00000168214	RBPJ	8.80041	687.202	1.81466e-151	4.65106e-149	-3.54644
Delta	ENSG00000127152	BCL11B	2.4743	115.546	5.97594e-27	8.73966e-26	-3.57381
Delta	ENSG00000245848	CEBPA	1.26835	57.034	4.28344e-14	2.99881e-13	-3.58372
Delta	ENSG00000177426	TGIF1	4.43571	436.298	6.92175e-97	6.84123e-95	-3.61758
Delta	ENSG00000043039	BARX2	0.924364	37.0999	1.12227e-09	5.56975e-09	-3.83526
Delta	ENSG00000175592	FOSL1	1.37581	75.7231	3.26375e-18	3.04657e-17	-3.95095
Delta	ENSG00000166949	SMAD3	3.66376	283.351	1.39748e-63	6.83908e-62	-4.02956
Delta	ENSG00000114315	HES1	6.5114	899.029	1.59543e-197	8.04201e-195	-4.21397
Delta	ENSG00000084093	REST	4.81239	713.21	4.01006e-157	1.18902e-154	-4.61775
Delta	ENSG00000123405	NFE2	0.459551	36.8959	1.2461e-09	6.156e-09	-4.82147
Delta	ENSG00000197905	TEAD4	1.97031	108.452	2.13988e-25	2.92315e-24	-4.84702
Delta	ENSG00000135374	ELF5	4.40811	544.558	1.92279e-120	2.90765e-118	-4.88673
Delta	ENSG00000136997	MYC	4.79177	692.625	1.20078e-152	3.13072e-150	-4.99526
Delta	ENSG00000162676	GFI1	0.909835	48.2326	3.78547e-12	2.3008e-11	-5.26162
Delta	ENSG00000169856	ONECUT1	4.6186	624.075	9.71441e-138	1.98515e-135	-5.34678
Delta	ENSG00000136574	GATA4	2.99792	231.144	3.35557e-52	1.25601e-50	-5.42098
Delta	ENSG00000124232	RBPJL	6.34968	1043.15	7.51046e-229	6.30962e-226	-5.52039
Delta	ENSG00000185669	SNAI3	1.21008	66.1432	4.19323e-16	3.39636e-15	-6.0258
Delta	ENSG00000144331	ZNF385B	3.58417	374.018	2.49656e-83	1.90672e-81	-6.04549
Delta	ENSG00000168267	PTF1A	4.96411	797.271	2.11582e-175	7.99884e-173	-6.33582
Delta	ENSG00000172818	OVOL1	3.30481	307.887	6.30345e-69	3.58349e-67	-6.46706
Ductal	ENSG00000012504	NR1H4	0.514126	429.929	1.68396e-95	1.47986e-93	5.48721
Ductal	ENSG00000043039	BARX2	2.01441	241.608	1.75408e-54	6.54558e-53	4.53772
Ductal	ENSG00000124664	SPDEF	0.130812	132.24	1.32583e-30	2.02105e-29	3.71511
Ductal	ENSG00000129173	E2F8	2.43629	351.067	2.48228e-78	1.62793e-76	3.14697
Ductal	ENSG00000188290	HES4	6.70623	219.272	1.30373e-49	4.19676e-48	2.95214
Ductal	ENSG00000116819	TFAP2E	-0.109935	118.793	1.16272e-27	1.52736e-26	2.84328
Ductal	ENSG00000165556	CDX2	2.64056	153.516	2.95507e-35	5.54304e-34	2.78193
Ductal	ENSG00000164107	HAND2	2.25225	171.431	3.6033e-39	8.01666e-38	2.77877
Ductal	ENSG00000175832	ETV4	1.22167	86.9742	1.09945e-20	9.68136e-20	2.60011
Ductal	ENSG00000164683	HEY1	5.58491	352.787	1.04769e-78	6.97508e-77	2.47171
Ductal	ENSG00000186777	ZNF732	0.398076	87.9945	6.56359e-21	5.87082e-20	2.31461
Ductal	ENSG00000115163	CENPA	1.9101	61.0682	5.51302e-15	3.37385e-14	2.29748
Ductal	ENSG00000111206	FOXM1	2.01133	163.648	1.80552e-37	3.73339e-36	2.23817
Ductal	ENSG00000165891	E2F7	1.08451	83.5259	6.28854e-20	5.29345e-19	2.21606
Ductal	ENSG00000135373	EHF	6.12971	165.105	8.67801e-38	1.81888e-36	2.17721
Ductal	ENSG00000185697	MYBL1	0.843679	123.454	1.10953e-28	1.54036e-27	2.16706
Ductal	ENSG00000146592	CREB5	2.59492	124.545	6.4014e-29	9.02254e-28	2.12323
Ductal	ENSG00000196350	ZNF729	-0.51318	17.4752	2.91078e-05	7.56915e-05	2.02748
Ductal	ENSG00000185404	SP140L	2.05881	118.95	1.07401e-27	1.41399e-26	2.02637
Ductal	ENSG00000140044	JDP2	2.1186	110.797	6.5537e-26	7.84658e-25	1.99382
Ductal	ENSG00000188095	MESP2	-1.14835	6.32849	0.0118814	0.0215574	1.91261
Ductal	ENSG00000077092	RARB	1.11699	102.004	5.54052e-24	6.00371e-23	1.88039
Ductal	ENSG00000275410	HNF1B	5.4485	106.768	5.00501e-25	5.69004e-24	1.82807
Ductal	ENSG00000165244	ZNF367	1.21605	56.9185	4.54247e-14	2.61423e-13	1.81873
Ductal	ENSG00000125850	OVOL2	2.84478	103.177	3.06578e-24	3.36566e-23	1.7964
Ductal	ENSG00000140009	ESR2	0.111171	56.6426	5.22668e-14	2.99134e-13	1.77855
Ductal	ENSG00000102554	KLF5	4.56717	138.291	6.29306e-32	1.00369e-30	1.77844
Ductal	ENSG00000100146	SOX10	1.70048	37.3719	9.7617e-10	3.99468e-09	1.76317
Ductal	ENSG00000197472	ZNF695	1.56348	68.2487	1.4412e-16	9.73875e-16	1.74251
Ductal	ENSG00000101115	SALL4	3.04818	56.3119	6.18413e-14	3.52211e-13	1.67496
Ductal	ENSG00000149948	HMGA2	6.45426	174.627	7.22107e-40	1.65689e-38	1.6649
Ductal	ENSG00000204531	POU5F1	0.850556	15.6272	7.71382e-05	0.000190901	1.65289
Ductal	ENSG00000114315	HES1	8.11316	122.393	1.89345e-28	2.59386e-27	1.64395
Ductal	ENSG00000007968	E2F2	0.51229	23.1647	1.48706e-06	4.47696e-06	1.6068
Ductal	ENSG00000154655	L3MBTL4	1.61783	27.1709	1.86242e-07	6.15993e-07	1.6066
Ductal	ENSG00000064195	DLX3	0.304062	22.7184	1.87564e-06	5.59223e-06	1.57449
Ductal	ENSG00000138795	LEF1	0.390322	23.2552	1.41864e-06	4.27686e-06	1.5107
Ductal	ENSG00000198517	MAFK	3.7687	99.7887	1.69554e-23	1.78021e-22	1.50229
Ductal	ENSG00000213347	MXD3	3.06208	54.4691	1.57909e-13	8.73317e-13	1.49546
Ductal	ENSG00000115415	STAT1	5.75921	170.802	4.94211e-39	1.09124e-37	1.49386
Ductal	ENSG00000169083	AR	0.586633	29.2292	6.43025e-08	2.22214e-07	1.49108
Ductal	ENSG00000187098	MITF	2.35723	100.795	1.02021e-23	1.08542e-22	1.47036
Ductal	ENSG00000148411	NACC2	1.83312	53.1684	3.0615e-13	1.65821e-12	1.46079
Ductal	ENSG00000131196	NFATC1	0.0354965	14.6606	0.000128706	0.000310052	1.43504
Ductal	ENSG00000168874	ATOH8	1.83825	41.9158	9.52876e-11	4.23565e-10	1.42191
Ductal	ENSG00000179528	LBX2	-0.978901	4.95082	0.0260783	0.0440851	1.41075
Ductal	ENSG00000267041	ZNF850	2.62971	135.651	2.37819e-31	3.72873e-30	1.39034
Ductal	ENSG00000140262	TCF12	6.66583	96.3335	9.70731e-23	9.73834e-22	1.36204
Ductal	ENSG00000171940	ZNF217	4.44331	100.241	1.34929e-23	1.42776e-22	1.35464
Ductal	ENSG00000178764	ZHX2	3.92559	95.2667	1.6639e-22	1.64666e-21	1.35411
Ductal	ENSG00000256463	SALL3	-0.526522	5.72705	0.0167056	0.0294294	1.31963
Ductal	ENSG00000083307	GRHL2	3.91546	68.4444	1.30504e-16	8.8459e-16	1.31961
Ductal	ENSG00000269404	SPIB	-0.0273361	8.33031	0.00389891	0.00766609	1.31731
Ductal	ENSG00000172819	RARG	1.7782	51.4299	7.4198e-13	3.90802e-12	1.2749
Ductal	ENSG00000107249	GLIS3	6.0649	163.588	1.86069e-37	3.83843e-36	1.27109
Ductal	ENSG00000125398	SOX9	6.92601	64.9905	7.52593e-16	4.86845e-15	1.2698
Ductal	ENSG00000138378	STAT4	1.32251	43.4673	4.31114e-11	1.97273e-10	1.2615
Ductal	ENSG00000159216	RUNX1	2.06089	35.5667	2.46463e-09	9.71482e-09	1.25144
Ductal	ENSG00000106546	AHR	4.28432	166.527	4.24285e-38	9.08283e-37	1.23382
Ductal	ENSG00000229676	ZNF492	1.79503	90.0633	2.30661e-21	2.12925e-20	1.2275
Ductal	ENSG00000135547	HEY2	-0.329861	7.86755	0.00503298	0.00971338	1.20354
Ductal	ENSG00000197134	ZNF257	2.18622	88.5974	4.83917e-21	4.3617e-20	1.18648
Ductal	ENSG00000163435	ELF3	7.6809	53.6768	2.36343e-13	1.29286e-12	1.18324
Ductal	ENSG00000166268	MYRFL	-0.05395	21.4148	3.69896e-06	1.06789e-05	1.15828
Ductal	ENSG00000147862	NFIB	6.20823	161.762	4.66249e-37	9.48471e-36	1.15125
Ductal	ENSG00000142611	PRDM16	4.50739	108.838	1.76069e-25	2.05757e-24	1.1399
Ductal	ENSG00000165495	PKNOX2	2.66452	41.2021	1.37278e-10	6.03032e-10	1.12665
Ductal	ENSG00000213973	ZNF99	1.05723	35.9071	2.06955e-09	8.21465e-09	1.12047
Ductal	ENSG00000101412	E2F1	2.21102	46.0073	1.17811e-11	5.6344e-11	1.10196
Ductal	ENSG00000177426	TGIF1	5.8863	84.517	3.80931e-20	3.25644e-19	1.09496
Ductal	ENSG00000084093	REST	6.1965	60.0984	9.023e-15	5.44229e-14	1.08031
Ductal	ENSG00000213967	ZNF726	2.64151	64.2757	1.08172e-15	6.92616e-15	1.06625
Ductal	ENSG00000175787	ZNF169	1.34078	23.8166	1.05966e-06	3.23682e-06	1.06247
Ductal	ENSG00000244405	ETV5	1.68695	40.0679	2.45287e-10	1.05769e-09	1.0616
Ductal	ENSG00000152804	HHEX	6.32791	110.826	6.45978e-26	7.74468e-25	1.03405
Ductal	ENSG00000112182	BACH2	2.8227	23.372	1.3351e-06	4.03676e-06	1.0184
Ductal	ENSG00000008441	NFIX	1.95529	43.1985	4.94589e-11	2.2503e-10	1.01722
Ductal	ENSG00000256229	ZNF486	2.5778	30.471	3.38891e-08	1.20064e-07	1.01615
Ductal	ENSG00000074657	ZNF532	4.42524	76.406	2.30945e-18	1.77796e-17	1.01104
Ductal	ENSG00000129514	FOXA1	-0.30056	7.84547	0.00509483	0.00982627	1.00798
Ductal	ENSG00000178935	ZNF552	3.8622	63.6456	1.4894e-15	9.4744e-15	1.00587
Ductal	ENSG00000167766	ZNF83	5.51689	87.0058	1.08203e-20	9.53268e-20	0.9786
Ductal	ENSG00000167081	PBX3	3.97642	40.133	2.37248e-10	1.02454e-09	0.961271
Ductal	ENSG00000183850	ZNF730	2.47851	51.1232	8.67476e-13	4.53368e-12	0.919018
Ductal	ENSG00000173894	CBX2	3.7247	53.2185	2.98439e-13	1.61781e-12	0.914959
Ductal	ENSG00000188313	PLSCR1	4.87896	98.4233	3.37864e-23	3.48901e-22	0.909347
Ductal	ENSG00000118513	MYB	0.895246	10.2176	0.00139106	0.00293122	0.903979
Ductal	ENSG00000105717	PBX4	1.15228	37.8057	7.81528e-10	3.2252e-09	0.901391
Ductal	ENSG00000213988	ZNF90	3.16362	51.1286	8.65069e-13	4.52244e-12	0.898101
Ductal	ENSG00000198429	ZNF69	3.22908	40.4911	1.97513e-10	8.58006e-10	0.876697
Ductal	ENSG00000160229	ZNF66	2.59338	37.2281	1.05088e-09	4.28644e-09	0.860144
Ductal	ENSG00000212993	POU5F1B	0.35871	14.085	0.000174732	0.000413616	0.847145
Ductal	ENSG00000175322	ZNF519	2.5676	94.0174	3.12768e-22	3.05401e-21	0.843996
Ductal	ENSG00000162599	NFIA	5.56306	84.1537	4.57768e-20	3.8812e-19	0.834219
Ductal	ENSG00000077150	NFKB2	3.97147	24.7793	6.42848e-07	2.01618e-06	0.831171
Ductal	ENSG00000118707	TGIF2	4.94928	61.845	3.71589e-15	2.29401e-14	0.831116
Ductal	ENSG00000101190	TCFL5	1.94305	27.2143	1.8211e-07	6.03235e-07	0.81618
Ductal	ENSG00000172216	CEBPB	6.072	35.2179	2.94804e-09	1.15426e-08	0.812459
Ductal	ENSG00000141448	GATA6	5.87217	52.0238	5.48322e-13	2.91245e-12	0.805531
Ductal	ENSG00000178150	ZNF114	1.24663	14.1638	0.00016756	0.000397601	0.804462
Ductal	ENSG00000198795	ZNF521	1.92901	15.2386	9.47475e-05	0.000232063	0.804224
Ductal	ENSG00000165804	ZNF219	3.87862	48.7872	2.85296e-12	1.43596e-11	0.795909
Ductal	ENSG00000197933	ZNF823	3.24899	38.0493	6.89809e-10	2.85811e-09	0.781033
Ductal	ENSG00000148200	NR6A1	4.82823	62.4019	2.80046e-15	1.74357e-14	0.777327
Ductal	ENSG00000124920	MYRF	3.36586	70.6844	4.19189e-17	2.93649e-16	0.771461
Ductal	ENSG00000067066	SP100	4.03878	39.6051	3.10862e-10	1.33034e-09	0.770555
Ductal	ENSG00000188868	ZNF563	2.27511	19.6576	9.26362e-06	2.55538e-05	0.761909
Ductal	ENSG00000130675	MNX1	6.30236	66.5339	3.4393e-16	2.27252e-15	0.750962
Ductal	ENSG00000134138	MEIS2	7.95401	30.0014	4.31739e-08	1.51311e-07	-0.760304
Ductal	ENSG00000179361	ARID3B	2.95174	39.3917	3.46759e-10	1.47749e-09	-0.77438
Ductal	ENSG00000072310	SREBF1	3.68509	32.8129	1.01467e-08	3.78077e-08	-0.782733
Ductal	ENSG00000129911	KLF16	3.11023	24.0904	9.19172e-07	2.8303e-06	-0.783708
Ductal	ENSG00000059728	MXD1	4.92326	64.5432	9.44384e-16	6.07114e-15	-0.786683
Ductal	ENSG00000126368	NR1D1	2.73524	28.5252	9.24876e-08	3.14787e-07	-0.790698
Ductal	ENSG00000177374	HIC1	0.772825	9.43869	0.00212455	0.00435363	-0.799741
Ductal	ENSG00000111704	NANOG	1.04697	8.13366	0.00434509	0.00847606	-0.806348
Ductal	ENSG00000138073	PREB	4.11234	57.1859	3.96499e-14	2.28637e-13	-0.813825
Ductal	ENSG00000137166	FOXP4	4.94688	53.4494	2.65334e-13	1.44515e-12	-0.815241
Ductal	ENSG00000169926	KLF13	4.64747	79.0631	6.0158e-19	4.80608e-18	-0.815763
Ductal	ENSG00000204060	FOXO6	1.78598	12.7524	0.000355545	0.000809779	-0.825157
Ductal	ENSG00000080298	RFX3	4.72067	72.4471	1.71568e-17	1.23992e-16	-0.856304
Ductal	ENSG00000175395	ZNF25	2.58322	35.3202	2.79719e-09	1.09764e-08	-0.866585
Ductal	ENSG00000188171	ZNF626	3.62521	54.0711	1.9336e-13	1.06203e-12	-0.873026
Ductal	ENSG00000099326	MZF1	4.41842	93.4638	4.13701e-22	4.01281e-21	-0.878866
Ductal	ENSG00000179588	ZFPM1	4.03815	52.2371	4.91879e-13	2.62375e-12	-0.885058
Ductal	ENSG00000174306	ZHX3	3.26298	71.1639	3.28744e-17	2.32235e-16	-0.893718
Ductal	ENSG00000123933	MXD4	5.55657	91.2565	1.26205e-21	1.18177e-20	-0.898515
Ductal	ENSG00000260428	SCX	1.1271	20.167	7.09664e-06	1.98615e-05	-0.898531
Ductal	ENSG00000170608	FOXA3	4.69178	63.5109	1.59478e-15	1.01191e-14	-0.919772
Ductal	ENSG00000185420	SMYD3	4.3741	166.862	3.58615e-38	7.68661e-37	-0.928174
Ductal	ENSG00000050344	NFE2L3	3.72118	60.6463	6.83073e-15	4.15422e-14	-0.932436
Ductal	ENSG00000171223	JUNB	8.38696	34.9222	3.43142e-09	1.3346e-08	-0.939262
Ductal	ENSG00000173258	ZNF483	3.42632	53.2145	2.9904e-13	1.6202e-12	-0.941385
Ductal	ENSG00000164330	EBF1	0.771357	16.465	4.95577e-05	0.000125562	-0.954112
Ductal	ENSG00000102935	ZNF423	2.78474	44.9338	2.03807e-11	9.58042e-11	-0.964565
Ductal	ENSG00000178662	CSRNP3	4.87884	77.4195	1.38241e-18	1.07988e-17	-0.980565
Ductal	ENSG00000135100	HNF1A	2.79314	66.9107	2.84088e-16	1.88491e-15	-0.983647
Ductal	ENSG00000053254	FOXN3	4.55284	128.128	1.05249e-29	1.54154e-28	-0.989939
Ductal	ENSG00000129535	NRL	0.955761	17.5413	2.81139e-05	7.33349e-05	-0.997141
Ductal	ENSG00000078900	TP73	0.443003	22.9051	1.70195e-06	5.09601e-06	-1.01012
Ductal	ENSG00000166823	MESP1	2.02654	17.7795	2.48042e-05	6.50394e-05	-1.02361
Ductal	ENSG00000188981	MSANTD1	1.15974	27.3575	1.69109e-07	5.62396e-07	-1.03278
Ductal	ENSG00000123405	NFE2	1.78348	25.7176	3.9521e-07	1.26617e-06	-1.04416
Ductal	ENSG00000123095	BHLHE41	1.90959	21.2906	3.94655e-06	1.13694e-05	-1.05262
Ductal	ENSG00000245848	CEBPA	1.4246	15.9476	6.51194e-05	0.000162785	-1.07374
Ductal	ENSG00000149922	TBX6	2.39812	54.3392	1.68704e-13	9.29805e-13	-1.08905
Ductal	ENSG00000111269	CREBL2	3.69521	88.9158	4.11989e-21	3.73639e-20	-1.10465
Ductal	ENSG00000122034	GTF3A	5.74538	157.082	4.91152e-36	9.57039e-35	-1.11131
Ductal	ENSG00000130940	CASZ1	2.54562	66.3169	3.83947e-16	2.52649e-15	-1.19139
Ductal	ENSG00000112561	TFEB	1.57803	22.8452	1.75587e-06	5.25118e-06	-1.19903
Ductal	ENSG00000149054	ZNF215	-0.328102	15.1597	9.87882e-05	0.000241388	-1.20309
Ductal	ENSG00000153814	JAZF1	3.23632	51.4173	7.46789e-13	3.92981e-12	-1.20668
Ductal	ENSG00000176723	ZNF843	0.831003	30.0416	4.22882e-08	1.48503e-07	-1.21506
Ductal	ENSG00000005513	SOX8	1.77257	53.0041	3.32844e-13	1.7945e-12	-1.22398
Ductal	ENSG00000269699	ZIM2	0.823495	21.9214	2.84053e-06	8.30703e-06	-1.24736
Ductal	ENSG00000140548	ZNF710	3.32489	85.9853	1.81274e-20	1.57727e-19	-1.26552
Ductal	ENSG00000169946	ZFPM2	-0.0980419	17.9503	2.26745e-05	5.97671e-05	-1.287
Ductal	ENSG00000118526	TCF21	-0.348246	7.14322	0.00752481	0.0141375	-1.30851
Ductal	ENSG00000136997	MYC	4.93667	43.8439	3.55642e-11	1.64234e-10	-1.30909
Ductal	ENSG00000136630	HLX	-0.381499	5.69117	0.0170505	0.0299679	-1.31296
Ductal	ENSG00000182463	TSHZ2	5.36133	266.206	7.61703e-60	3.32201e-58	-1.39064
Ductal	ENSG00000113580	NR3C1	4.983	132.806	9.96997e-31	1.52774e-29	-1.39225
Ductal	ENSG00000171817	ZNF540	2.022	40.4187	2.04966e-10	8.89504e-10	-1.40362
Ductal	ENSG00000127124	HIVEP3	2.29219	60.8446	6.17625e-15	3.76923e-14	-1.42841
Ductal	ENSG00000172818	OVOL1	3.60597	47.9021	4.48041e-12	2.21513e-11	-1.47594
Ductal	ENSG00000179348	GATA2	0.372769	19.7899	8.64372e-06	2.39549e-05	-1.50514
Ductal	ENSG00000130584	ZBTB46	1.30477	64.3378	1.04814e-15	6.72094e-15	-1.58416
Ductal	ENSG00000126561	STAT5A	0.527068	26.8997	2.14289e-07	7.05177e-07	-1.59103
Ductal	ENSG00000100219	XBP1	7.60721	179.358	6.69377e-41	1.59417e-39	-1.67026
Ductal	ENSG00000153234	NR4A2	3.95603	47.7519	4.83705e-12	2.38675e-11	-1.69414
Ductal	ENSG00000134532	SOX5	3.50582	113.027	2.12835e-26	2.62696e-25	-1.69908
Ductal	ENSG00000121454	LHX4	1.9498	43.9289	3.40532e-11	1.57464e-10	-1.71167
Ductal	ENSG00000108924	HLF	1.11436	39.3445	3.55255e-10	1.51222e-09	-1.78783
Ductal	ENSG00000139352	ASCL1	0.350284	18.0799	2.11825e-05	5.60108e-05	-1.79842
Ductal	ENSG00000148516	ZEB1	2.77774	88.3109	5.59348e-21	5.02613e-20	-1.822
Ductal	ENSG00000198300	PEG3	5.12911	187.356	1.20089e-42	3.06341e-41	-1.84625
Ductal	ENSG00000134323	MYCN	2.3362	31.3906	2.11004e-08	7.6246e-08	-1.84993
Ductal	ENSG00000150907	FOXO1	4.69962	213.476	2.39577e-48	7.36156e-47	-1.89676
Ductal	ENSG00000276644	DACH1	4.44576	184.264	5.68284e-42	1.40283e-40	-1.90425
Ductal	ENSG00000101096	NFATC2	2.14909	72.1241	2.02078e-17	1.45622e-16	-1.94046
Ductal	ENSG00000118263	KLF7	3.46481	82.6651	9.72027e-20	8.07771e-19	-1.95009
Ductal	ENSG00000144331	ZNF385B	4.44439	218.346	2.07597e-49	6.58616e-48	-1.9837
Ductal	ENSG00000144485	HES6	4.65441	501.123	5.41426e-111	5.91062e-109	-1.98471
Ductal	ENSG00000106004	HOXA5	-0.826913	7.44537	0.00635999	0.0120951	-1.98802
Ductal	ENSG00000178573	MAF	3.11969	117.661	2.05686e-27	2.66799e-26	-1.99853
Ductal	ENSG00000179059	ZFP42	-0.259621	5.70286	0.0169373	0.0297839	-2.0463
Ductal	ENSG00000011332	DPF1	0.777346	31.5057	1.9886e-08	7.20504e-08	-2.14082
Ductal	ENSG00000165061	ZMAT4	1.17233	70.2312	5.27445e-17	3.66708e-16	-2.16671
Ductal	ENSG00000135625	EGR4	4.48423	165.104	8.68253e-38	1.81888e-36	-2.21058
Ductal	ENSG00000074047	GLI2	0.593081	66.3531	3.76962e-16	2.48331e-15	-2.2365
Ductal	ENSG00000185669	SNAI3	1.24355	71.2341	3.17253e-17	2.24388e-16	-2.28589
Ductal	ENSG00000103449	SALL1	0.360645	28.1906	1.09938e-07	3.7166e-07	-2.39971
Ductal	ENSG00000173068	BNC2	0.570283	51.6962	6.47891e-13	3.42889e-12	-2.47282
Ductal	ENSG00000085276	MECOM	3.78214	323.848	2.10204e-72	1.21932e-70	-2.4885
Ductal	ENSG00000168772	CXXC4	5.66703	475.934	1.6385e-105	1.67432e-103	-2.51499
Ductal	ENSG00000151322	NPAS3	2.84676	146.572	9.73213e-34	1.70201e-32	-2.61398
Ductal	ENSG00000175329	ISX	1.89899	53.6226	2.42953e-13	1.32654e-12	-2.66687
Ductal	ENSG00000168267	PTF1A	5.11161	204.962	1.72632e-46	4.95781e-45	-2.69807
Ductal	ENSG00000118495	PLAGL1	6.96854	179.16	7.39424e-41	1.75386e-39	-2.70318
Ductal	ENSG00000105419	MEIS3	2.10069	119.037	1.0281e-27	1.35558e-26	-2.86371
Ductal	ENSG00000063438	AHRR	1.12847	84.921	3.10534e-20	2.67154e-19	-2.90061
Ductal	ENSG00000196132	MYT1	3.05616	245.973	1.96074e-55	7.55743e-54	-2.90563
Ductal	ENSG00000184828	ZBTB7C	1.52511	131.008	2.46623e-30	3.72072e-29	-2.92835
Ductal	ENSG00000109906	ZBTB16	2.69036	256.443	1.02319e-57	4.18222e-56	-2.94493
Ductal	ENSG00000136944	LMX1B	0.61146	103.71	2.34175e-24	2.5821e-23	-2.95546
Ductal	ENSG00000028277	POU2F2	2.52411	172.211	2.43362e-39	5.47674e-38	-2.95776
Ductal	ENSG00000162676	GFI1	0.780925	108.723	1.86605e-25	2.17781e-24	-3.04837
Ductal	ENSG00000168062	BATF2	0.931858	91.9127	9.05875e-22	8.57848e-21	-3.18721
Ductal	ENSG00000136574	GATA4	2.93914	286.487	2.89786e-64	1.40698e-62	-3.24189
Ductal	ENSG00000009950	MLXIPL	4.77302	522.893	9.93417e-116	1.16402e-113	-3.28254
Ductal	ENSG00000006468	ETV1	3.73448	281.025	4.48914e-63	2.10966e-61	-3.31864
Ductal	ENSG00000124232	RBPJL	6.41191	393.409	1.49916e-87	1.17108e-85	-3.39293
Ductal	ENSG00000122859	NEUROG3	2.59942	330.754	6.58618e-74	3.97796e-72	-3.63922
Ductal	ENSG00000171786	NHLH1	-0.141548	100.965	9.36335e-24	1.00165e-22	-3.77096
Ductal	ENSG00000102878	HSF4	0.841935	97.2583	6.08474e-23	6.18181e-22	-3.77561
Ductal	ENSG00000170396	ZNF804A	0.630358	89.7774	2.66525e-21	2.44363e-20	-3.95513
Ductal	ENSG00000171532	NEUROD2	0.172669	85.8916	1.90077e-20	1.65223e-19	-4.05898
Ductal	ENSG00000198963	RORB	-0.085438	56.7193	5.02668e-14	2.88345e-13	-4.07634
Ductal	ENSG00000214575	CPEB1	-0.0500659	53.1156	3.14486e-13	1.70126e-12	-4.26355
Ductal	ENSG00000128573	FOXP2	3.59395	400.425	4.44987e-89	3.58765e-87	-4.82106
Ductal	ENSG00000126733	DACH2	2.59884	392.965	1.87285e-87	1.45652e-85	-4.85861
Ductal	ENSG00000174576	NPAS4	2.63399	186.972	1.45654e-42	3.68347e-41	-4.87299
Ductal	ENSG00000182759	MAFA	4.46455	434.63	1.59651e-96	1.41719e-94	-4.90983
Ductal	ENSG00000125820	NKX2-2	5.08933	1363.56	1.73892e-298	2.03755e-295	-4.99688
Ductal	ENSG00000138311	ZNF365	-0.052402	76.7145	1.97547e-18	1.52753e-17	-5.02967
Ductal	ENSG00000204103	MAFB	7.11438	362.908	6.55154e-81	4.62449e-79	-5.24193
Ductal	ENSG00000185002	RFX6	4.61007	1214.99	3.37331e-266	1.85279e-263	-5.29181
Ductal	ENSG00000186487	MYT1L	3.27878	548.347	2.88189e-121	3.67044e-119	-5.30944
Ductal	ENSG00000143171	RXRG	2.1043	298.673	6.41016e-67	3.25621e-65	-5.31068
Ductal	ENSG00000170549	IRX1	2.17538	300.559	2.48829e-67	1.27878e-65	-5.71195
Ductal	ENSG00000106331	PAX4	3.34472	700.95	1.85818e-154	3.54994e-152	-5.97259
Ductal	ENSG00000173404	INSM1	5.92202	1441.97	0	0	-6.10178
Ductal	ENSG00000147488	ST18	4.37808	940.743	1.36488e-206	4.20861e-204	-6.22506
Ductal	ENSG00000162992	NEUROD1	7.14607	781.307	6.25602e-172	1.34092e-169	-6.28182
Ductal	ENSG00000016082	ISL1	6.89898	688.11	1.15172e-151	2.1086e-149	-6.38136
Ductal	ENSG00000170561	IRX2	4.63692	1171.9	7.79996e-257	4.03212e-254	-6.39792
Ductal	ENSG00000007372	PAX6	6.74734	2221.79	0	0	-6.45098
Ductal	ENSG00000004848	ARX	4.22337	1036.37	2.23421e-227	8.72631e-225	-6.4987
Ductal	ENSG00000163497	FEV	3.89453	1017.88	2.3303e-223	8.53278e-221	-6.77971
Ductal	ENSG00000169297	NR0B1	1.59205	220.308	7.74875e-50	2.52208e-48	-6.96703
EP	ENSG00000143006	DMRTB1	-0.56781	307.666	7.04156e-69	4.83978e-67	7.07508
EP	ENSG00000171532	NEUROD2	1.34865	901.426	4.80691e-198	1.09028e-194	6.45644
EP	ENSG00000106331	PAX4	5.33558	913.706	1.02877e-200	2.72229e-197	5.07629
EP	ENSG00000122859	NEUROG3	4.02575	628.354	1.13963e-138	4.02086e-136	4.90051
EP	ENSG00000136944	LMX1B	1.36533	461.734	2.01578e-102	3.59601e-100	4.89087
EP	ENSG00000171786	NHLH1	0.627859	216.095	6.4299e-49	2.39642e-47	4.49788
EP	ENSG00000186051	TAL2	-0.144343	154.305	1.98611e-35	4.11664e-34	4.1898
EP	ENSG00000163497	FEV	5.95389	349.48	5.50114e-78	4.96259e-76	3.88167
EP	ENSG00000144485	HES6	6.73667	789.451	1.06091e-173	8.42207e-171	3.75746
EP	ENSG00000028277	POU2F2	3.63381	351.932	1.60861e-78	1.4763e-76	3.36165
EP	ENSG00000125878	TCF15	-0.693646	87.2856	9.39291e-21	8.6503e-20	2.97748
EP	ENSG00000105880	DLX5	-1.17561	39.1384	3.94804e-10	1.69459e-09	2.97152
EP	ENSG00000116990	MYCL	3.51322	350.161	3.90928e-78	3.54672e-76	2.80956
EP	ENSG00000119547	ONECUT2	3.17833	116.147	4.41376e-27	6.01006e-26	2.74384
EP	ENSG00000181449	SOX2	-1.0056	41.6587	1.0868e-10	4.93145e-10	2.62035
EP	ENSG00000251493	FOXD1	-1.56583	17.2854	3.21642e-05	8.27265e-05	2.54377
EP	ENSG00000125820	NKX2-2	6.55784	177.715	1.52863e-40	3.97218e-39	2.41555
EP	ENSG00000173404	INSM1	7.6602	129.157	6.26631e-30	9.81166e-29	2.35742
EP	ENSG00000124766	SOX4	10.1417	219.986	9.10744e-50	3.57918e-48	2.30304
EP	ENSG00000162992	NEUROD1	8.83077	114.781	8.78979e-27	1.1757e-25	2.09644
EP	ENSG00000196132	MYT1	3.85357	97.4858	5.4243e-23	5.65473e-22	2.09623
EP	ENSG00000152784	PRDM8	-0.380555	19.5188	9.96123e-06	2.73387e-05	2.01481
EP	ENSG00000078900	TP73	0.536416	71.3232	3.03251e-17	2.24358e-16	1.87346
EP	ENSG00000161642	ZNF385A	1.11246	44.9272	2.04493e-11	9.89257e-11	1.85366
EP	ENSG00000185002	RFX6	5.70554	76.2821	2.45908e-18	1.94146e-17	1.84174
EP	ENSG00000154655	L3MBTL4	1.56539	45.4149	1.59414e-11	7.79976e-11	1.84091
EP	ENSG00000069812	HES2	-1.38096	9.46799	0.00209088	0.00414392	1.77024
EP	ENSG00000165556	CDX2	2.42229	53.9303	2.07727e-13	1.17999e-12	1.68484
EP	ENSG00000006468	ETV1	4.38124	57.8685	2.80242e-14	1.69954e-13	1.67736
EP	ENSG00000009950	MLXIPL	5.7054	102.25	4.89343e-24	5.46749e-23	1.67008
EP	ENSG00000129514	FOXA1	-1.04056	15.7749	7.13438e-05	0.000175073	1.6588
EP	ENSG00000276644	DACH1	5.35742	82.4817	1.06653e-19	9.18294e-19	1.58993
EP	ENSG00000168772	CXXC4	6.83502	373.501	3.23556e-83	3.51856e-81	1.58562
EP	ENSG00000173825	TIGD3	0.585152	32.4026	1.25316e-08	4.68373e-08	1.55029
EP	ENSG00000124216	SNAI1	1.88381	49.5779	1.90651e-12	1.0043e-11	1.53386
EP	ENSG00000080298	RFX3	5.48667	333.836	1.40371e-74	1.15475e-72	1.51194
EP	ENSG00000160321	ZNF208	2.69503	139.818	2.91809e-32	5.21739e-31	1.49057
EP	ENSG00000124664	SPDEF	-0.528789	12.1854	0.000481655	0.00105203	1.46177
EP	ENSG00000204060	FOXO6	2.23036	141.018	1.59475e-32	2.8871e-31	1.42656
EP	ENSG00000004848	ARX	5.13065	37.5711	8.81411e-10	3.66339e-09	1.40616
EP	ENSG00000130584	ZBTB46	1.50634	30.6625	3.07038e-08	1.10166e-07	1.38505
EP	ENSG00000179456	ZBTB18	4.66379	102.883	3.55529e-24	4.00904e-23	1.35694
EP	ENSG00000130940	CASZ1	2.96012	44.4282	2.63864e-11	1.26529e-10	1.35077
EP	ENSG00000164330	EBF1	0.791791	15.2174	9.58152e-05	0.000230878	1.32131
EP	ENSG00000007372	PAX6	8.03064	88.6753	4.65245e-21	4.35024e-20	1.29965
EP	ENSG00000115041	KCNIP3	0.0760106	8.82992	0.00296332	0.00572855	1.28642
EP	ENSG00000126733	DACH2	3.2163	19.1166	1.22971e-05	3.34316e-05	1.28313
EP	ENSG00000163623	NKX6-1	6.05774	237.638	1.28731e-53	5.67739e-52	1.26662
EP	ENSG00000008441	NFIX	2.04406	27.6009	1.49109e-07	4.96415e-07	1.26305
EP	ENSG00000118263	KLF7	4.03329	130.104	3.88791e-30	6.17902e-29	1.24857
EP	ENSG00000151322	NPAS3	3.40779	26.7398	2.32779e-07	7.56278e-07	1.19537
EP	ENSG00000187801	ZFP69B	2.40594	73.8439	8.45471e-18	6.44886e-17	1.18738
EP	ENSG00000147488	ST18	5.15909	36.918	1.23202e-09	5.05577e-09	1.17904
EP	ENSG00000148516	ZEB1	3.17582	36.4945	1.53096e-09	6.23577e-09	1.16606
EP	ENSG00000151789	ZNF385D	0.460141	5.68098	0.0171498	0.0289853	1.14693
EP	ENSG00000165061	ZMAT4	1.33841	42.3776	7.52453e-11	3.46281e-10	1.12875
EP	ENSG00000149054	ZNF215	-0.217766	6.08419	0.0136397	0.0234853	1.11651
EP	ENSG00000134532	SOX5	4.09022	38.3442	5.93031e-10	2.5048e-09	1.10834
EP	ENSG00000120693	SMAD9	2.81981	113.627	1.57258e-26	2.06872e-25	1.08307
EP	ENSG00000136367	ZFHX2	2.9548	90.2921	2.05468e-21	1.96282e-20	1.06172
EP	ENSG00000186487	MYT1L	3.90861	18.5763	1.63238e-05	4.36303e-05	1.05477
EP	ENSG00000174576	NPAS4	3.32179	34.0254	5.43959e-09	2.1003e-08	1.05428
EP	ENSG00000158773	USF1	2.33593	54.2584	1.75782e-13	1.00682e-12	1.03321
EP	ENSG00000016082	ISL1	8.04559	38.5557	5.32145e-10	2.25544e-09	1.02754
EP	ENSG00000196418	ZNF124	3.41437	77.4201	1.382e-18	1.10706e-17	1.02355
EP	ENSG00000179774	ATOH7	-0.257754	10.465	0.00121657	0.00250493	1.0152
EP	ENSG00000100968	NFATC4	2.67124	74.3217	6.63687e-18	5.09051e-17	1.01077
EP	ENSG00000112246	SIM1	6.12411	205.316	1.44465e-46	4.8698e-45	1.0046
EP	ENSG00000198945	L3MBTL3	3.89655	102.843	3.62799e-24	4.08812e-23	0.977976
EP	ENSG00000187607	ZNF286A	2.87579	41.1667	1.39783e-10	6.26577e-10	0.973921
EP	ENSG00000053254	FOXN3	5.01037	183.878	6.8978e-42	1.8785e-40	0.970378
EP	ENSG00000249459	ZNF286B	1.42105	31.8647	1.65294e-08	6.10603e-08	0.969352
EP	ENSG00000169926	KLF13	5.22456	111.755	4.04285e-26	5.17648e-25	0.948207
EP	ENSG00000125798	FOXA2	6.62323	167.625	2.44244e-38	5.91137e-37	0.924479
EP	ENSG00000172379	ARNT2	3.46932	76.2099	2.55061e-18	2.0124e-17	0.905672
EP	ENSG00000085276	MECOM	4.26066	66.516	3.47072e-16	2.40842e-15	0.902906
EP	ENSG00000140968	IRF8	-0.392851	5.26328	0.0217799	0.0360809	0.900683
EP	ENSG00000145908	ZNF300	3.58674	70.4473	4.72732e-17	3.45719e-16	0.900075
EP	ENSG00000165259	HDX	3.72231	79.2671	5.42555e-19	4.46329e-18	0.880449
EP	ENSG00000028839	TBPL1	5.20719	137.297	1.03841e-31	1.79206e-30	0.867602
EP	ENSG00000118922	KLF12	3.23478	46.2334	1.04972e-11	5.22622e-11	0.859459
EP	ENSG00000011332	DPF1	0.910828	18.8977	1.37917e-05	3.72463e-05	0.850765
EP	ENSG00000197863	ZNF790	3.84491	73.5584	9.77015e-18	7.41849e-17	0.848485
EP	ENSG00000188295	ZNF669	4.09896	148.123	4.45907e-34	8.75112e-33	0.847545
EP	ENSG00000152926	ZNF117	4.09958	58.9029	1.65649e-14	1.02775e-13	0.84573
EP	ENSG00000178665	ZNF713	2.5993	49.6777	1.81198e-12	9.57684e-12	0.84435
EP	ENSG00000176371	ZSCAN2	3.59353	89.4885	3.08424e-21	2.92349e-20	0.839376
EP	ENSG00000106571	GLI3	0.16884	8.22383	0.00413439	0.00781169	0.808708
EP	ENSG00000169981	ZNF35	3.95443	89.7153	2.75025e-21	2.61315e-20	0.807704
EP	ENSG00000180035	ZNF48	3.43743	70.0511	5.77874e-17	4.21834e-16	0.800267
EP	ENSG00000176887	SOX11	5.242	49.2093	2.30061e-12	1.20352e-11	0.798796
EP	ENSG00000196812	ZSCAN16	3.43807	58.3145	2.23389e-14	1.36781e-13	0.798417
EP	ENSG00000100426	ZBED4	3.94834	86.9656	1.10424e-20	1.01224e-19	0.789857
EP	ENSG00000237440	ZNF737	4.49914	93.6198	3.82344e-22	3.81311e-21	0.787043
EP	ENSG00000162664	ZNF326	7.07246	160.045	1.10599e-36	2.45591e-35	0.767035
EP	ENSG00000167840	ZNF232	3.2415	67.0504	2.64659e-16	1.8511e-15	0.761584
EP	ENSG00000126705	AHDC1	4.08697	57.7018	3.05028e-14	1.84563e-13	0.756591
EP	ENSG00000129654	FOXJ1	3.2724	43.4682	4.30895e-11	2.03127e-10	-0.75443
EP	ENSG00000121454	LHX4	2.17635	18.3487	1.83949e-05	4.8798e-05	-0.757393
EP	ENSG00000185420	SMYD3	4.42763	61.1581	5.26717e-15	3.3775e-14	-0.758253
EP	ENSG00000186350	RXRA	4.20078	63.0136	2.05284e-15	1.35691e-14	-0.773969
EP	ENSG00000213973	ZNF99	0.903459	8.9345	0.00279835	0.00543715	-0.774022
EP	ENSG00000197497	ZNF665	1.85549	14.9325	0.000111426	0.000266151	-0.785779
EP	ENSG00000102554	KLF5	3.98902	45.4715	1.54873e-11	7.60098e-11	-0.787494
EP	ENSG00000102935	ZNF423	2.6904	27.3476	1.69974e-07	5.60706e-07	-0.796303
EP	ENSG00000177426	TGIF1	5.42271	49.3457	2.14605e-12	1.12526e-11	-0.797998
EP	ENSG00000197647	ZNF433	3.51969	52.9465	3.42758e-13	1.90879e-12	-0.803765
EP	ENSG00000177606	JUN	10.8815	71.651	2.56836e-17	1.90373e-16	-0.80624
EP	ENSG00000105722	ERF	4.15949	80.5309	2.8619e-19	2.39654e-18	-0.812092
EP	ENSG00000178935	ZNF552	3.45561	51.3848	7.59259e-13	4.11847e-12	-0.814997
EP	ENSG00000176222	ZNF404	1.00621	8.86646	0.00290457	0.00562732	-0.816506
EP	ENSG00000187098	MITF	2.08621	19.1844	1.18678e-05	3.23253e-05	-0.825904
EP	ENSG00000136603	SKIL	5.88101	105.105	1.15857e-24	1.35155e-23	-0.826886
EP	ENSG00000181690	PLAG1	4.55619	53.1891	3.02932e-13	1.69533e-12	-0.84112
EP	ENSG00000109320	NFKB1	4.63373	71.8034	2.37738e-17	1.76629e-16	-0.849696
EP	ENSG00000163435	ELF3	7.08849	41.2105	1.36687e-10	6.13566e-10	-0.870592
EP	ENSG00000165030	NFIL3	4.95617	122.982	1.40711e-28	2.04397e-27	-0.884931
EP	ENSG00000109787	KLF3	6.10601	71.0431	3.49497e-17	2.57612e-16	-0.885574
EP	ENSG00000177873	ZNF619	1.56164	17.6751	2.6204e-05	6.81141e-05	-0.888932
EP	ENSG00000106624	AEBP1	2.83991	38.5683	5.28708e-10	2.24147e-09	-0.901637
EP	ENSG00000197619	ZNF615	2.96878	29.9214	4.49919e-08	1.58495e-07	-0.905749
EP	ENSG00000007866	TEAD3	3.26225	61.2631	4.99365e-15	3.20988e-14	-0.920285
EP	ENSG00000142611	PRDM16	4.05647	64.7511	8.49831e-16	5.75876e-15	-0.941617
EP	ENSG00000152433	ZNF547	1.71441	19.301	1.11646e-05	3.04727e-05	-0.94486
EP	ENSG00000171443	ZNF524	4.02643	40.1553	2.34558e-10	1.03274e-09	-0.952217
EP	ENSG00000162599	NFIA	5.18104	102.522	4.26563e-24	4.78286e-23	-0.956813
EP	ENSG00000105672	ETV2	3.16693	29.2418	6.3885e-08	2.21318e-07	-0.959714
EP	ENSG00000115415	STAT1	5.18174	109.895	1.03347e-25	1.29608e-24	-0.96079
EP	ENSG00000196466	ZNF799	2.21793	28.771	8.14608e-08	2.79402e-07	-0.96449
EP	ENSG00000067082	KLF6	7.67701	49.6453	1.84213e-12	9.72003e-12	-0.982229
EP	ENSG00000275410	HNF1B	4.67904	58.1484	2.43068e-14	1.48145e-13	-0.986028
EP	ENSG00000186951	PPARA	4.3683	137.754	8.25057e-32	1.43163e-30	-0.998872
EP	ENSG00000260428	SCX	1.2786	14.8073	0.000119076	0.00028319	-0.999087
EP	ENSG00000167766	ZNF83	5.1	113.067	2.08598e-26	2.72586e-25	-1.0013
EP	ENSG00000179627	ZBTB42	2.29156	35.1815	3.00356e-09	1.19189e-08	-1.00708
EP	ENSG00000165891	E2F7	0.750094	12.464	0.000414877	0.000915625	-1.01833
EP	ENSG00000186496	ZNF396	1.94043	30.1953	3.90661e-08	1.38666e-07	-1.03079
EP	ENSG00000140548	ZNF710	3.45267	52.4694	4.37e-13	2.41499e-12	-1.0325
EP	ENSG00000126561	STAT5A	0.482671	8.15177	0.00430191	0.0081041	-1.04681
EP	ENSG00000175197	DDIT3	5.7345	160.758	7.72725e-37	1.74269e-35	-1.0594
EP	ENSG00000185404	SP140L	1.62436	15.6577	7.59018e-05	0.000185684	-1.06683
EP	ENSG00000187772	LIN28B	0.63787	11.2657	0.000789519	0.00167493	-1.08128
EP	ENSG00000171223	JUNB	8.37834	62.4122	2.78585e-15	1.82396e-14	-1.0904
EP	ENSG00000162924	REL	6.0361	180.569	3.64003e-41	9.71306e-40	-1.09057
EP	ENSG00000134323	MYCN	2.36435	20.5921	5.68294e-06	1.6032e-05	-1.11421
EP	ENSG00000119508	NR4A3	4.77152	41.5198	1.16685e-10	5.27961e-10	-1.11944
EP	ENSG00000090447	TFAP4	4.16024	74.8343	5.11936e-18	3.95523e-17	-1.13959
EP	ENSG00000167074	TEF	3.42952	80.6341	2.71627e-19	2.2782e-18	-1.14345
EP	ENSG00000143842	SOX13	2.97203	54.3793	1.65294e-13	9.48457e-13	-1.1544
EP	ENSG00000019549	SNAI2	1.48087	18.4716	1.72458e-05	4.5926e-05	-1.162
EP	ENSG00000124440	HIF3A	5.05425	185.348	3.2942e-42	9.08021e-41	-1.19079
EP	ENSG00000213988	ZNF90	2.82678	40.6115	1.85711e-10	8.23842e-10	-1.21803
EP	ENSG00000188868	ZNF563	2.12119	30.7361	2.95614e-08	1.06259e-07	-1.21829
EP	ENSG00000257446	ZNF878	0.419303	12.5675	0.000392505	0.000869878	-1.22028
EP	ENSG00000213928	IRF9	1.80233	31.1742	2.35876e-08	8.57175e-08	-1.22143
EP	ENSG00000157613	CREB3L1	1.16021	10.9572	0.000932389	0.00195375	-1.22401
EP	ENSG00000245848	CEBPA	1.60004	21.85	2.9482e-06	8.53589e-06	-1.23062
EP	ENSG00000166888	STAT6	3.41507	103.18	3.06041e-24	3.46083e-23	-1.27484
EP	ENSG00000111704	NANOG	0.812169	15.1602	9.87638e-05	0.000237443	-1.29692
EP	ENSG00000025434	NR1H3	2.79159	59.0116	1.56746e-14	9.73655e-14	-1.3044
EP	ENSG00000148411	NACC2	1.56583	24.0662	9.30815e-07	2.83875e-06	-1.32114
EP	ENSG00000122877	EGR2	4.40971	106.757	5.0333e-25	6.02213e-24	-1.34504
EP	ENSG00000214189	ZNF788	0.816401	18.8564	1.40937e-05	3.80165e-05	-1.35328
EP	ENSG00000178764	ZHX2	3.47599	132.611	1.09997e-30	1.80602e-29	-1.36586
EP	ENSG00000152804	HHEX	5.82601	107.483	3.48913e-25	4.21911e-24	-1.36724
EP	ENSG00000213347	MXD3	2.64241	42.6062	6.69459e-11	3.09252e-10	-1.37368
EP	ENSG00000151090	THRB	1.82398	20.9444	4.72803e-06	1.34192e-05	-1.3781
EP	ENSG00000050344	NFE2L3	3.76034	70.5994	4.37652e-17	3.20803e-16	-1.37817
EP	ENSG00000125347	IRF1	6.0147	96.0946	1.09524e-22	1.12333e-21	-1.38069
EP	ENSG00000175832	ETV4	0.480834	16.0076	6.30904e-05	0.000156269	-1.39856
EP	ENSG00000123358	NR4A1	7.09783	176.159	3.34277e-40	8.6018e-39	-1.40379
EP	ENSG00000162772	ATF3	8.89845	91.7017	1.00777e-21	9.79505e-21	-1.41788
EP	ENSG00000100625	SIX4	2.26746	51.2	8.342e-13	4.51571e-12	-1.41999
EP	ENSG00000100219	XBP1	7.73325	98.5262	3.20759e-23	3.39286e-22	-1.4255
EP	ENSG00000178573	MAF	3.22897	60.1662	8.71757e-15	5.52089e-14	-1.43854
EP	ENSG00000104856	RELB	2.0749	49.4622	2.02229e-12	1.06282e-11	-1.43999
EP	ENSG00000172216	CEBPB	5.64929	198.749	3.91583e-45	1.24095e-43	-1.44578
EP	ENSG00000165495	PKNOX2	2.16365	43.8249	3.59114e-11	1.70453e-10	-1.45171
EP	ENSG00000010818	HIVEP2	2.82916	76.3925	2.32529e-18	1.83858e-17	-1.458
EP	ENSG00000198517	MAFK	3.33099	107.652	3.20334e-25	3.88536e-24	-1.47316
EP	ENSG00000112182	BACH2	2.47472	70.5138	4.57054e-17	3.34562e-16	-1.47377
EP	ENSG00000077150	NFKB2	3.69559	97.9247	4.34606e-23	4.56064e-22	-1.50637
EP	ENSG00000172819	RARG	1.42934	33.1184	8.67161e-09	3.28433e-08	-1.51716
EP	ENSG00000110693	SOX6	6.28333	256.935	7.99301e-58	4.05447e-56	-1.51932
EP	ENSG00000075426	FOSL2	3.77055	106.093	7.03579e-25	8.32394e-24	-1.53476
EP	ENSG00000148737	TCF7L2	5.42922	242.81	9.59488e-55	4.41559e-53	-1.55163
EP	ENSG00000125740	FOSB	8.17835	241.821	1.57596e-54	7.20733e-53	-1.57104
EP	ENSG00000188313	PLSCR1	4.46726	191.057	1.86859e-43	5.535e-42	-1.58657
EP	ENSG00000126368	NR1D1	2.84709	71.014	3.54698e-17	2.61324e-16	-1.59282
EP	ENSG00000188981	MSANTD1	1.26366	35.2566	2.89e-09	1.14797e-08	-1.60094
EP	ENSG00000114853	ZBTB47	1.87052	53.929	2.07872e-13	1.18039e-12	-1.62665
EP	ENSG00000185022	MAFF	6.10237	160.792	7.59811e-37	1.71601e-35	-1.62976
EP	ENSG00000083307	GRHL2	3.53572	116.363	3.95751e-27	5.39806e-26	-1.67533
EP	ENSG00000169083	AR	0.23733	14.0593	0.000177132	0.00041176	-1.68625
EP	ENSG00000101096	NFATC2	2.23303	47.9178	4.44474e-12	2.27349e-11	-1.68863
EP	ENSG00000267041	ZNF850	2.29188	52.2001	5.01228e-13	2.76127e-12	-1.69965
EP	ENSG00000123095	BHLHE41	2.04051	34.8966	3.47696e-09	1.36914e-08	-1.7113
EP	ENSG00000165244	ZNF367	1.00762	24.3829	7.89684e-07	2.42793e-06	-1.71382
EP	ENSG00000188290	HES4	5.46959	210.947	8.53703e-48	3.03907e-46	-1.72216
EP	ENSG00000152284	TCF7L1	4.36199	235.191	4.39885e-53	1.90301e-51	-1.73961
EP	ENSG00000197935	ZNF311	0.0622807	14.0797	0.000175229	0.000407636	-1.74328
EP	ENSG00000105516	DBP	3.39165	98.7336	2.88856e-23	3.0803e-22	-1.76507
EP	ENSG00000159216	RUNX1	1.76511	45.3547	1.64392e-11	8.03338e-11	-1.77521
EP	ENSG00000197279	ZNF165	3.1302	38.4884	5.50807e-10	2.32956e-09	-1.80314
EP	ENSG00000143171	RXRG	2.26787	55.6128	8.82458e-14	5.15671e-13	-1.83077
EP	ENSG00000125520	SLC2A4RG	5.40726	298.104	8.52808e-67	5.50408e-65	-1.83327
EP	ENSG00000115112	TFCP2L1	2.53736	52.4942	4.31525e-13	2.38639e-12	-1.84607
EP	ENSG00000129194	SOX15	1.48062	40.227	2.26106e-10	9.96634e-10	-1.85356
EP	ENSG00000196843	ARID5A	2.45454	36.8286	1.28985e-09	5.27809e-09	-1.86397
EP	ENSG00000119138	KLF9	1.34103	30.1142	4.07337e-08	1.44166e-07	-1.86809
EP	ENSG00000164683	HEY1	4.72418	183.189	9.75251e-42	2.64233e-40	-1.87102
EP	ENSG00000149948	HMGA2	5.82244	337.902	1.82678e-75	1.56777e-73	-1.91121
EP	ENSG00000077092	RARB	0.713963	28.2607	1.06028e-07	3.58323e-07	-1.92272
EP	ENSG00000064195	DLX3	0.0307049	18.1487	2.04313e-05	5.3885e-05	-1.93406
EP	ENSG00000164684	ZNF704	5.93367	435.361	1.10696e-96	1.70633e-94	-1.93547
EP	ENSG00000179348	GATA2	0.39876	20.3677	6.38982e-06	1.79306e-05	-1.94393
EP	ENSG00000175787	ZNF169	1.06046	33.6393	6.63393e-09	2.54474e-08	-2.01134
EP	ENSG00000084093	REST	5.64006	294.788	4.501e-66	2.8585e-64	-2.02485
EP	ENSG00000140044	JDP2	1.68786	60.2035	8.5538e-15	5.41934e-14	-2.03785
EP	ENSG00000102878	HSF4	1.01916	26.0672	3.29744e-07	1.05424e-06	-2.04463
EP	ENSG00000109906	ZBTB16	2.84112	98.7187	2.91043e-23	3.10127e-22	-2.08288
EP	ENSG00000101115	SALL4	2.4892	125.196	4.6107e-29	6.91257e-28	-2.08642
EP	ENSG00000005513	SOX8	1.60498	68.7552	1.11477e-16	7.97263e-16	-2.13953
EP	ENSG00000125398	SOX9	6.11624	190.44	2.54916e-43	7.43989e-42	-2.14274
EP	ENSG00000114315	HES1	7.11915	264.724	1.60297e-59	8.54037e-58	-2.17451
EP	ENSG00000149922	TBX6	2.33781	89.1145	3.72609e-21	3.50885e-20	-2.17885
EP	ENSG00000116833	NR5A2	5.67204	492.46	4.15388e-109	8.45527e-107	-2.21247
EP	ENSG00000116016	EPAS1	4.13887	209.683	1.61043e-47	5.6946e-46	-2.24572
EP	ENSG00000060138	YBX3	6.96722	401.946	2.07645e-89	2.6587e-87	-2.24707
EP	ENSG00000135899	SP110	1.18437	42.6214	6.64278e-11	3.07127e-10	-2.2509
EP	ENSG00000105997	HOXA3	-0.949105	6.96654	0.00830479	0.0148804	-2.27559
EP	ENSG00000196350	ZNF729	-0.666563	8.17504	0.00424707	0.0080084	-2.27648
EP	ENSG00000169856	ONECUT1	5.55098	223.206	1.8077e-50	7.30303e-49	-2.34359
EP	ENSG00000100146	SOX10	1.18646	45.1838	1.79385e-11	8.72845e-11	-2.4085
EP	ENSG00000166949	SMAD3	3.98137	187.615	1.05404e-42	2.99375e-41	-2.44781
EP	ENSG00000175592	FOSL1	1.64135	57.7086	3.03968e-14	1.83991e-13	-2.45696
EP	ENSG00000168214	RBPJ	9.10838	367.541	6.41941e-82	6.61825e-80	-2.53359
EP	ENSG00000067066	SP100	3.66019	204.387	2.30404e-46	7.71757e-45	-2.53634
EP	ENSG00000221869	CEBPD	5.86209	354.332	4.82889e-79	4.56359e-77	-2.54695
EP	ENSG00000169297	NR0B1	1.80336	68.0031	1.63239e-16	1.15394e-15	-2.65347
EP	ENSG00000113916	BCL6	3.07076	118.526	1.33031e-27	1.8642e-26	-2.6586
EP	ENSG00000170549	IRX1	2.47344	131.503	1.92164e-30	3.11008e-29	-2.68738
EP	ENSG00000162676	GFI1	1.0303	36.5248	1.50733e-09	6.14426e-09	-2.72119
EP	ENSG00000063438	AHRR	1.25676	64.2711	1.08426e-15	7.29749e-15	-2.7584
EP	ENSG00000106536	POU6F2	2.88728	181.279	2.54757e-41	6.83239e-40	-2.77343
EP	ENSG00000197905	TEAD4	2.22214	92.9664	5.31887e-22	5.26154e-21	-2.8063
EP	ENSG00000043039	BARX2	1.22315	53.8074	2.21135e-13	1.25257e-12	-2.96107
EP	ENSG00000169946	ZFPM2	-0.3544	15.8667	6.79632e-05	0.000167243	-2.98072
EP	ENSG00000170485	NPAS2	4.06497	360.337	2.37849e-80	2.33107e-78	-2.98811
EP	ENSG00000172818	OVOL1	3.69098	234.438	6.41846e-53	2.76168e-51	-3.02906
EP	ENSG00000168062	BATF2	1.12628	40.9627	1.55165e-10	6.93176e-10	-3.07079
EP	ENSG00000185697	MYBL1	0.569293	41.9166	9.52484e-11	4.34432e-10	-3.07367
EP	ENSG00000135374	ELF5	4.99503	562.333	2.61257e-124	6.6903e-122	-3.15935
EP	ENSG00000129173	E2F8	1.90584	124.561	6.3489e-29	9.40312e-28	-3.42576
EP	ENSG00000074047	GLI2	0.726645	41.5433	1.15288e-10	5.21787e-10	-3.431
EP	ENSG00000134107	BHLHE40	2.00493	78.511	7.95547e-19	6.48312e-18	-3.43265
EP	ENSG00000138378	STAT4	1.06518	59.3745	1.30346e-14	8.1702e-14	-3.55179
EP	ENSG00000178150	ZNF114	0.96497	69.5693	7.3777e-17	5.34622e-16	-3.58397
EP	ENSG00000163909	HEYL	2.94945	188.996	5.2664e-43	1.51202e-41	-3.59647
EP	ENSG00000144331	ZNF385B	4.49024	616.205	5.00307e-136	1.6211e-133	-3.63938
EP	ENSG00000185669	SNAI3	1.29652	59.6495	1.13347e-14	7.12432e-14	-3.65518
EP	ENSG00000111206	FOXM1	1.56869	97.5067	5.36747e-23	5.59917e-22	-3.69667
EP	ENSG00000186777	ZNF732	0.126015	38.415	5.71907e-10	2.41751e-09	-4.3017
EP	ENSG00000115163	CENPA	1.34549	105.448	9.74242e-25	1.14155e-23	-4.31986
EP	ENSG00000101057	MYBL2	2.56159	204.003	2.7948e-46	9.32208e-45	-4.38019
EP	ENSG00000136997	MYC	4.96688	689.638	5.35846e-152	2.57807e-149	-4.48249
EP	ENSG00000168267	PTF1A	5.26711	781.031	7.18179e-172	5.42977e-169	-4.79463
EP	ENSG00000136574	GATA4	3.02158	228.132	1.52341e-51	6.24992e-50	-4.81985
EP	ENSG00000124232	RBPJL	6.39327	847.714	2.28272e-186	2.7879e-183	-4.83586
EP	ENSG00000123405	NFE2	1.52248	133.3	7.77374e-31	1.28969e-29	-6.82984
MPC	ENSG00000005513	SOX8	2.06104	299.512	4.20809e-67	3.40174e-65	2.17707
MPC	ENSG00000144331	ZNF385B	5.0499	327.404	3.53399e-73	3.34937e-71	2.12985
MPC	ENSG00000019549	SNAI2	1.66567	89.7911	2.6468e-21	4.60427e-20	1.73871
MPC	ENSG00000198597	ZNF536	0.0952664	40.6164	1.85243e-10	1.34515e-09	1.56616
MPC	ENSG00000169946	ZFPM2	0.149709	21.9716	2.76714e-06	1.18435e-05	1.48798
MPC	ENSG00000170485	NPAS2	4.61459	180.192	4.40035e-41	1.76132e-39	1.48766
MPC	ENSG00000123405	NFE2	1.99869	104.058	1.96446e-24	4.02935e-23	1.46887
MPC	ENSG00000169856	ONECUT1	6.22952	154.838	1.51929e-35	4.99097e-34	1.3608
MPC	ENSG00000116016	EPAS1	4.46732	199.657	2.48166e-45	1.15282e-43	1.27974
MPC	ENSG00000050344	NFE2L3	4.05198	197.64	6.83652e-45	3.12302e-43	1.23836
MPC	ENSG00000175592	FOSL1	1.85462	33.0361	9.04615e-09	5.40703e-08	1.22838
MPC	ENSG00000110693	SOX6	6.91743	298.921	5.66038e-67	4.53133e-65	1.20294
MPC	ENSG00000109906	ZBTB16	2.69652	39.5512	3.19578e-10	2.24453e-09	1.1851
MPC	ENSG00000168267	PTF1A	5.5109	38.6864	4.97673e-10	3.42677e-09	1.1328
MPC	ENSG00000179388	EGR3	4.33382	89.4564	3.13471e-21	5.43009e-20	1.13067
MPC	ENSG00000125398	SOX9	6.98019	102.958	3.42361e-24	6.92745e-23	1.10669
MPC	ENSG00000135374	ELF5	5.58619	66.101	4.28394e-16	5.05701e-15	1.09541
MPC	ENSG00000163909	HEYL	3.23914	68.8712	1.0511e-16	1.3082e-15	1.08404
MPC	ENSG00000167074	TEF	3.60015	66.7487	3.08426e-16	3.68036e-15	1.08382
MPC	ENSG00000113916	BCL6	3.3892	125.582	3.79623e-29	9.75134e-28	1.0824
MPC	ENSG00000134954	ETS1	4.24739	117.855	1.86504e-27	4.43174e-26	1.07466
MPC	ENSG00000168214	RBPJ	10.0177	78.5558	7.77696e-19	1.14714e-17	1.0683
MPC	ENSG00000106536	POU6F2	3.11303	147.898	4.99364e-34	1.55966e-32	1.06068
MPC	ENSG00000164684	ZNF704	6.43007	161.568	5.14075e-37	1.78853e-35	1.05316
MPC	ENSG00000122877	EGR2	4.64701	85.0449	2.91666e-20	4.73878e-19	1.04968
MPC	ENSG00000124232	RBPJL	6.90844	26.2539	2.99342e-07	1.46875e-06	1.04426
MPC	ENSG00000116833	NR5A2	6.26733	107.916	2.80375e-25	5.98921e-24	1.02863
MPC	ENSG00000109787	KLF3	6.55733	136.854	1.29811e-31	3.67821e-30	1.00784
MPC	ENSG00000119508	NR4A3	4.9292	113.135	2.01619e-26	4.55466e-25	0.994068
MPC	ENSG00000165061	ZMAT4	1.30335	24.7824	6.41805e-07	3.00768e-06	0.970142
MPC	ENSG00000148737	TCF7L2	5.99612	162.817	2.74332e-37	9.68738e-36	0.970096
MPC	ENSG00000221869	CEBPD	6.36734	125.207	4.58456e-29	1.17216e-27	0.969877
MPC	ENSG00000127152	BCL11B	3.43322	65.0834	7.17951e-16	8.3673e-15	0.968361
MPC	ENSG00000123358	NR4A1	7.51665	73.8889	8.26396e-18	1.1319e-16	0.965761
MPC	ENSG00000114315	HES1	8.13797	24.1191	9.05573e-07	4.14598e-06	0.948964
MPC	ENSG00000140262	TCF12	6.65347	141.986	9.79276e-33	2.9203e-31	0.929582
MPC	ENSG00000111704	NANOG	1.00321	15.167	9.8406e-05	0.000328904	0.922058
MPC	ENSG00000165495	PKNOX2	2.49731	45.8024	1.30806e-11	1.06315e-10	0.91857
MPC	ENSG00000177426	TGIF1	5.94873	67.7129	1.89124e-16	2.31197e-15	0.901418
MPC	ENSG00000179772	FOXS1	-0.132678	6.51414	0.010702	0.0237564	0.885345
MPC	ENSG00000084093	REST	6.219	73.6177	9.48118e-18	1.29005e-16	0.882486
MPC	ENSG00000074219	TEAD2	5.03261	71.1914	3.24199e-17	4.21306e-16	0.87828
MPC	ENSG00000125740	FOSB	8.69133	49.62	1.86598e-12	1.65351e-11	0.871439
MPC	ENSG00000060138	YBX3	7.5426	80.4657	2.95797e-19	4.48344e-18	0.860605
MPC	ENSG00000083307	GRHL2	3.82513	50.1714	1.40883e-12	1.26061e-11	0.857993
MPC	ENSG00000155090	KLF10	6.16227	77.2494	1.50674e-18	2.17771e-17	0.855103
MPC	ENSG00000149922	TBX6	2.38843	20.1341	7.21962e-06	2.89681e-05	0.845661
MPC	ENSG00000162599	NFIA	5.48495	84.4391	3.96226e-20	6.35619e-19	0.840821
MPC	ENSG00000172216	CEBPB	5.90856	79.6083	4.56503e-19	6.83139e-18	0.832649
MPC	ENSG00000166888	STAT6	3.80954	99.6623	1.80726e-23	3.53122e-22	0.824647
MPC	ENSG00000135373	EHF	5.66071	30.0501	4.21016e-08	2.29976e-07	0.821972
MPC	ENSG00000165030	NFIL3	5.16831	116.64	3.44135e-27	8.08422e-26	0.819282
MPC	ENSG00000067066	SP100	3.66146	83.6219	5.99051e-20	9.48075e-19	0.815919
MPC	ENSG00000135899	SP110	1.34831	14.8281	0.000117767	0.000388263	0.810797
MPC	ENSG00000112182	BACH2	2.76674	34.1598	5.07682e-09	3.12628e-08	0.80723
MPC	ENSG00000152217	SETBP1	5.96458	171.618	3.28014e-39	1.24638e-37	0.800671
MPC	ENSG00000077150	NFKB2	3.94449	42.5371	6.93536e-11	5.24157e-10	0.798936
MPC	ENSG00000101096	NFATC2	2.3163	30.7243	2.97417e-08	1.65588e-07	0.797655
MPC	ENSG00000172818	OVOL1	3.86969	51.4774	7.24269e-13	6.65771e-12	0.788723
MPC	ENSG00000176222	ZNF404	1.04226	21.9872	2.7448e-06	1.17509e-05	0.781116
MPC	ENSG00000159216	RUNX1	1.81381	12.1127	0.000500805	0.00147268	0.766729
MPC	ENSG00000175745	NR2F1	1.19743	9.01653	0.00267548	0.00682255	-0.751959
MPC	ENSG00000116990	MYCL	2.81921	77.688	1.20672e-18	1.75641e-17	-0.759376
MPC	ENSG00000080298	RFX3	4.77518	63.3131	1.76326e-15	1.99573e-14	-0.764145
MPC	ENSG00000172733	PURG	0.597347	13.0388	0.000305097	0.000935024	-0.770472
MPC	ENSG00000213967	ZNF726	2.51954	43.5106	4.21679e-11	3.25863e-10	-0.772073
MPC	ENSG00000205683	DPF3	1.12343	18.5891	1.62141e-05	6.18769e-05	-0.782895
MPC	ENSG00000130816	DNMT1	5.33728	157.969	3.1435e-36	1.06446e-34	-0.800779
MPC	ENSG00000244405	ETV5	1.4142	18.4023	1.78846e-05	6.7848e-05	-0.805346
MPC	ENSG00000146592	CREB5	2.15347	14.5983	0.000133031	0.000434763	-0.84287
MPC	ENSG00000166823	MESP1	1.97256	20.3329	6.50735e-06	2.63603e-05	-0.849743
MPC	ENSG00000229676	ZNF492	1.75052	52.7286	3.82967e-13	3.61506e-12	-0.892839
MPC	ENSG00000113580	NR3C1	4.97041	86.6248	1.3119e-20	2.17651e-19	-0.959111
MPC	ENSG00000175832	ETV4	0.823935	20.5546	5.79531e-06	2.36326e-05	-0.97373
MPC	ENSG00000167081	PBX3	3.61632	74.2277	6.96064e-18	9.59765e-17	-0.997808
MPC	ENSG00000129911	KLF16	3.14662	60.5801	7.0643e-15	7.61919e-14	-0.999261
MPC	ENSG00000265763	ZNF488	-0.162369	6.86387	0.00879557	0.0198941	-1.014
MPC	ENSG00000029153	ARNTL2	1.4018	39.8408	2.75525e-10	1.95511e-09	-1.05914
MPC	ENSG00000162676	GFI1	0.885389	13.1429	0.000288616	0.000888477	-1.07235
MPC	ENSG00000139352	ASCL1	0.387291	5.60547	0.0179045	0.0375462	-1.08742
MPC	ENSG00000260428	SCX	1.20012	19.6771	9.16956e-06	3.62192e-05	-1.12889
MPC	ENSG00000173917	HOXB2	0.0322771	6.94841	0.00838937	0.0190905	-1.13779
MPC	ENSG00000269404	SPIB	-0.656176	5.42574	0.0198421	0.0412007	-1.1955
MPC	ENSG00000134138	MEIS2	7.74446	82.3891	1.1177e-19	1.75375e-18	-1.21842
MPC	ENSG00000118263	KLF7	3.58704	72.887	1.37292e-17	1.84371e-16	-1.27104
MPC	ENSG00000011332	DPF1	0.786331	21.8799	2.90257e-06	1.23878e-05	-1.28265
MPC	ENSG00000196482	ESRRG	2.38639	45.8079	1.30437e-11	1.06067e-10	-1.3136
MPC	ENSG00000121454	LHX4	1.98962	40.1884	2.30614e-10	1.65422e-09	-1.33844
MPC	ENSG00000130584	ZBTB46	1.34517	22.2798	2.35678e-06	1.01769e-05	-1.3419
MPC	ENSG00000148516	ZEB1	2.81616	87.1382	1.01195e-20	1.68737e-19	-1.3687
MPC	ENSG00000087903	RFX2	2.95149	102.005	5.53835e-24	1.10707e-22	-1.36908
MPC	ENSG00000179059	ZFP42	-0.174861	7.92675	0.00487091	0.0116855	-1.40486
MPC	ENSG00000164330	EBF1	0.607858	25.2155	5.12685e-07	2.43651e-06	-1.41612
MPC	ENSG00000108924	HLF	1.05911	19.7385	8.87959e-06	3.52088e-05	-1.46212
MPC	ENSG00000154655	L3MBTL4	1.22888	28.5768	9.00549e-08	4.73866e-07	-1.467
MPC	ENSG00000196350	ZNF729	-0.649841	21.507	3.52534e-06	1.48459e-05	-1.47902
MPC	ENSG00000129514	FOXA1	-0.435432	11.8383	0.000580249	0.00168615	-1.5689
MPC	ENSG00000165244	ZNF367	1.01706	20.8217	5.04094e-06	2.06894e-05	-1.63986
MPC	ENSG00000115112	TFCP2L1	2.33265	40.2652	2.2172e-10	1.59319e-09	-1.6539
MPC	ENSG00000118513	MYB	0.596601	14.7485	0.000122844	0.000403632	-1.65736
MPC	ENSG00000138795	LEF1	0.0176635	23.0414	1.58552e-06	7.00144e-06	-1.69527
MPC	ENSG00000204060	FOXO6	1.85882	67.2521	2.38921e-16	2.8886e-15	-1.71195
MPC	ENSG00000102034	ELF4	-0.324255	6.59241	0.0102415	0.0228049	-1.7121
MPC	ENSG00000151090	THRB	1.57377	32.243	1.36045e-08	7.91366e-08	-1.72401
MPC	ENSG00000185697	MYBL1	0.656997	76.3875	2.33122e-18	3.31987e-17	-1.72536
MPC	ENSG00000183734	ASCL2	5.93933	191.007	1.91629e-43	8.29437e-42	-1.75833
MPC	ENSG00000186777	ZNF732	0.205973	30.8903	2.73036e-08	1.52787e-07	-1.79597
MPC	ENSG00000118922	KLF12	2.90889	114.798	8.71566e-27	2.01021e-25	-1.83447
MPC	ENSG00000101412	E2F1	2.05252	56.8287	4.75487e-14	4.81649e-13	-1.8398
MPC	ENSG00000130940	CASZ1	2.58597	148.113	4.48086e-34	1.40216e-32	-1.84979
MPC	ENSG00000170396	ZNF804A	0.728294	24.646	6.88884e-07	3.21733e-06	-1.97342
MPC	ENSG00000150907	FOXO1	4.73055	61.5875	4.23508e-15	4.6685e-14	-1.97827
MPC	ENSG00000127124	HIVEP3	2.32843	122.473	1.81889e-28	4.50381e-27	-1.99024
MPC	ENSG00000043039	BARX2	1.14363	87.7718	7.34576e-21	1.23234e-19	-1.99206
MPC	ENSG00000103449	SALL1	0.238425	12.1488	0.000491187	0.00144801	-2.02114
MPC	ENSG00000007968	E2F2	0.312823	12.7713	0.000351969	0.00106498	-2.04425
MPC	ENSG00000165556	CDX2	2.20295	49.3744	2.11493e-12	1.85814e-11	-2.05828
MPC	ENSG00000129173	E2F8	2.11878	52.7724	3.74519e-13	3.54546e-12	-2.06897
MPC	ENSG00000153814	JAZF1	3.16776	173.866	1.05901e-39	4.07256e-38	-2.10062
MPC	ENSG00000144485	HES6	4.73338	207.203	5.59993e-47	2.74846e-45	-2.18562
MPC	ENSG00000118495	PLAGL1	6.87916	132.343	1.25896e-30	3.43252e-29	-2.25813
MPC	ENSG00000134532	SOX5	3.55594	128.535	8.57372e-30	2.26949e-28	-2.33097
MPC	ENSG00000186051	TAL2	-0.440095	44.8907	2.08345e-11	1.66383e-10	-2.44456
MPC	ENSG00000111206	FOXM1	1.70032	215.079	1.07122e-48	5.52045e-47	-2.45239
MPC	ENSG00000134323	MYCN	2.3803	59.2489	1.3894e-14	1.46876e-13	-2.62318
MPC	ENSG00000063438	AHRR	1.28092	45.5849	1.46162e-11	1.18271e-10	-2.72798
MPC	ENSG00000175329	ISX	1.93616	40.3522	2.12067e-10	1.52716e-09	-2.73824
MPC	ENSG00000105419	MEIS3	2.18385	163.525	1.92087e-37	6.82696e-36	-2.78766
MPC	ENSG00000165891	E2F7	0.882126	131.988	1.50511e-30	4.09583e-29	-2.83661
MPC	ENSG00000151322	NPAS3	2.87785	287.063	2.17066e-64	1.62711e-62	-2.87848
MPC	ENSG00000115163	CENPA	1.52813	34.4693	4.33037e-09	2.69378e-08	-2.93598
MPC	ENSG00000119547	ONECUT2	2.60696	49.5431	1.94065e-12	1.71692e-11	-3.11458
MPC	ENSG00000028277	POU2F2	2.63215	328.55	1.98871e-73	1.89571e-71	-3.14749
MPC	ENSG00000009950	MLXIPL	4.79063	613.418	2.01972e-135	4.11201e-133	-3.21644
MPC	ENSG00000276644	DACH1	4.46533	523.778	6.37706e-116	1.0731e-113	-3.4693
MPC	ENSG00000171786	NHLH1	0.0303655	86.6974	1.26462e-20	2.10019e-19	-3.5147
MPC	ENSG00000125820	NKX2-2	5.10468	291.5	2.34327e-65	1.78078e-63	-3.67949
MPC	ENSG00000126733	DACH2	2.7381	364.942	2.36355e-81	2.6336e-79	-4.08461
MPC	ENSG00000185002	RFX6	4.6312	179.445	6.40545e-41	2.54536e-39	-4.2405
MPC	ENSG00000196132	MYT1	3.16024	445.977	5.41555e-99	7.63315e-97	-4.2727
MPC	ENSG00000204103	MAFB	7.10584	229.752	6.75251e-52	3.87999e-50	-4.2733
MPC	ENSG00000122859	NEUROG3	2.6583	371.859	7.37059e-83	8.38265e-81	-4.34482
MPC	ENSG00000186487	MYT1L	3.3698	107.643	3.21842e-25	6.84838e-24	-4.36287
MPC	ENSG00000182759	MAFA	4.58816	271.458	5.45973e-61	3.84771e-59	-4.53981
MPC	ENSG00000128573	FOXP2	3.66744	547.91	3.5859e-121	6.49836e-119	-4.54102
MPC	ENSG00000136944	LMX1B	0.678689	180.8	3.24086e-41	1.30036e-39	-4.58899
MPC	ENSG00000006468	ETV1	3.74859	642.034	1.20641e-141	2.65265e-139	-4.95626
MPC	ENSG00000143171	RXRG	2.01644	199.086	3.30577e-45	1.52704e-43	-5.33087
MPC	ENSG00000174576	NPAS4	2.79139	304.719	3.08769e-68	2.58473e-66	-5.6106
MPC	ENSG00000169297	NR0B1	1.59343	117.692	2.02518e-27	4.80537e-26	-5.64917
MPC	ENSG00000106331	PAX4	3.49269	662.739	3.79114e-146	8.56435e-144	-5.75001
MPC	ENSG00000147488	ST18	4.39015	874.447	3.52198e-192	1.23577e-189	-5.83468
MPC	ENSG00000173404	INSM1	5.97562	1087.09	2.11301e-238	1.05593e-235	-5.88616
MPC	ENSG00000162992	NEUROD1	7.0175	319.397	1.95997e-71	1.76622e-69	-6.04402
MPC	ENSG00000007372	PAX6	6.71024	2148.41	0	0	-6.21472
MPC	ENSG00000170561	IRX2	4.7285	1078.4	1.63497e-236	7.93009e-234	-6.51663
MPC	ENSG00000163497	FEV	4.09467	987.319	1.02468e-216	4.3328e-214	-6.5761
MPC	ENSG00000170549	IRX1	2.32091	300.933	2.06294e-67	1.68416e-65	-6.59809
MPC	ENSG00000016082	ISL1	6.90364	2438.97	0	0	-6.72025
MPC	ENSG00000004848	ARX	4.33231	1047.86	7.10663e-230	3.25543e-227	-7.98054

## Sheet: Sheet3
Sheet3: Differentially expressed genes of each cell cluster in the pig integrated scRNA-seq datasets
Cluster.Name	EID_human	EID_pig	gene_symbol_pig	gene_symbol_human	logCPM	LR	PValue	padj	logFC
Acinar	ENSG00000237763	ENSSSCG00000033100	ENSSSCG00000033100	AMY1A	1.70788	382.45	3.64344e-85	3.81728e-83	7.52754
Acinar	ENSG00000174876	ENSSSCG00000033100	ENSSSCG00000033100	AMY1B	1.70788	382.45	3.64344e-85	3.81728e-83	7.52754
Acinar	ENSG00000187733	ENSSSCG00000033100	ENSSSCG00000033100	AMY1C	1.70788	382.45	3.64344e-85	3.81728e-83	7.52754
Acinar	ENSG00000240038	ENSSSCG00000033100	ENSSSCG00000033100	AMY2B	1.70788	382.45	3.64344e-85	3.81728e-83	7.52754
Acinar	ENSG00000243480	ENSSSCG00000033100	ENSSSCG00000033100	AMY2A	1.70788	382.45	3.64344e-85	3.81728e-83	7.52754
Acinar	ENSG00000171102	ENSSSCG00000043049	ENSSSCG00000043049	OBP2B	1.58192	393.27	1.60676e-87	1.80367e-85	6.92386
Acinar	ENSG00000122136	ENSSSCG00000043049	ENSSSCG00000043049	OBP2A	1.58192	393.27	1.60676e-87	1.80367e-85	6.92386
Acinar	ENSG00000174776	ENSSSCG00000011738	WDR49	WDR49	0.853176	329.724	1.10358e-73	7.38021e-72	6.65479
Acinar	ENSG00000175535	ENSSSCG00000010658	PNLIP	PNLIP	-0.265445	237.613	1.30341e-53	4.50905e-52	6.59832
Acinar	ENSG00000166035	ENSSSCG00000004596	LIPC	LIPC	4.38083	590.378	2.07365e-130	7.60408e-128	6.39562
Acinar	ENSG00000172023	ENSSSCG00000031177	ENSSSCG00000031177	REG1B	9.1285	228.098	1.54941e-51	4.98392e-50	6.27429
Acinar	ENSG00000172023	ENSSSCG00000037620	ENSSSCG00000037620	REG1B	8.25613	148.993	2.87792e-34	4.4623e-33	6.24593
Acinar	ENSG00000010438	ENSSSCG00000016478	PRSS2	PRSS3	12.2992	138.406	5.93913e-32	8.27042e-31	6.20821
Acinar	ENSG00000204983	ENSSSCG00000016478	PRSS2	PRSS1	12.2992	138.406	5.93913e-32	8.27042e-31	6.20821
Acinar	ENSG00000275896	ENSSSCG00000016478	PRSS2	PRSS2	12.2992	138.406	5.93913e-32	8.27042e-31	6.20821
Acinar	ENSG00000187021	ENSSSCG00000010659	PNLIPRP1	PNLIPRP1	10.2776	171.015	4.4414e-39	8.65542e-38	6.18935
Acinar	ENSG00000266200	ENSSSCG00000010660	PNLIPRP2	PNLIPRP2	10.3497	138.408	5.93427e-32	8.26889e-31	6.18846
Acinar	ENSG00000168928	ENSSSCG00000023127	ENSSSCG00000023127	CTRB2	13.6753	138.755	4.98202e-32	6.9685e-31	6.17455
Acinar	ENSG00000168925	ENSSSCG00000023127	ENSSSCG00000023127	CTRB1	13.6753	138.755	4.98202e-32	6.9685e-31	6.17455
Acinar	ENSG00000173302	ENSSSCG00000033806	ENSSSCG00000033806	GPR148	3.7375	180.428	3.90814e-41	8.29989e-40	6.15131
Acinar	ENSG00000007933	ENSSSCG00000023472	FMO3	FMO3	4.90027	134.512	4.22198e-31	5.6196e-30	6.10542
Acinar	ENSG00000137392	ENSSSCG00000001552	CLPS	CLPS	13.2977	160.855	7.36038e-37	1.28119e-35	6.0913
Acinar	ENSG00000168928	ENSSSCG00000023012	ENSSSCG00000023012	CTRB2	17.5666	130.131	3.83658e-30	4.85408e-29	6.07551
Acinar	ENSG00000168925	ENSSSCG00000023012	ENSSSCG00000023012	CTRB1	17.5666	130.131	3.83658e-30	4.85408e-29	6.07551
Acinar	ENSG00000091704	ENSSSCG00000016557	CPA1	CPA1	13.6493	125.651	3.66537e-29	4.42136e-28	6.05315
Acinar	ENSG00000170835	ENSSSCG00000028671	CEL	CEL	11.3247	149.124	2.69459e-34	4.18393e-33	6.04797
Acinar	ENSG00000170890	ENSSSCG00000029501	PLA2G1B	PLA2G1B	9.92844	179.38	6.62017e-41	1.38986e-39	6.03064
Acinar	ENSG00000114204	ENSSSCG00000011737	SERPINI2	SERPINI2	7.90792	135.566	2.48338e-31	3.35005e-30	6.0299
Acinar	ENSG00000167748	ENSSSCG00000024668	KLK1	KLK1	6.71234	159.141	1.74282e-36	2.97714e-35	5.95653
Acinar	ENSG00000149150	ENSSSCG00000036359	SLC43A1	SLC43A1	4.7577	144.655	2.55486e-33	3.79043e-32	5.95193
Acinar	ENSG00000211896	ENSSSCG00000036983	ENSSSCG00000036983	IGHG1	4.66903	196.755	1.06639e-44	2.58685e-43	5.93043
Acinar	ENSG00000211897	ENSSSCG00000036983	ENSSSCG00000036983	IGHG3	4.66903	196.755	1.06639e-44	2.58685e-43	5.93043
Acinar	ENSG00000211892	ENSSSCG00000036983	ENSSSCG00000036983	IGHG4	4.66903	196.755	1.06639e-44	2.58685e-43	5.93043
Acinar	ENSG00000211893	ENSSSCG00000036983	ENSSSCG00000036983	IGHG2	4.66903	196.755	1.06639e-44	2.58685e-43	5.93043
Acinar	ENSG00000179751	ENSSSCG00000021959	SYCN	SYCN	8.03353	183.248	9.4663e-42	2.04998e-40	5.92265
Acinar	ENSG00000139055	ENSSSCG00000000605	ERP27	ERP27	9.74152	129.087	6.48945e-30	8.10794e-29	5.89637
Acinar	ENSG00000169067	ENSSSCG00000016923	ACTBL2	ACTBL2	1.14685	113.083	2.06918e-26	2.19192e-25	5.85031
Acinar	ENSG00000196748	ENSSSCG00000001551	ENSSSCG00000001551	CLPSL2	6.40487	157.373	4.24306e-36	7.1264e-35	5.80885
Acinar	ENSG00000114251	ENSSSCG00000035859	WNT5A	WNT5A	2.35697	296.762	1.67224e-66	9.10709e-65	5.80368
Acinar	ENSG00000156427	ENSSSCG00000016997	FGF18	FGF18	-0.43034	215.82	7.38136e-49	2.12017e-47	5.76035
Acinar	ENSG00000185615	ENSSSCG00000007983	PDIA2	PDIA2	7.80669	200.811	1.38971e-45	3.46279e-44	5.72628
Acinar	ENSG00000168267	ENSSSCG00000030662	PTF1A	PTF1A	5.54252	144.189	3.22995e-33	4.76309e-32	5.64378
Acinar	ENSG00000111348	ENSSSCG00000033337	ARHGDIB	ARHGDIB	5.49049	191.96	1.18721e-43	2.77292e-42	5.64374
Acinar	ENSG00000211899	ENSSSCG00000037775	ENSSSCG00000037775	IGHM	6.65221	202.251	6.73832e-46	1.71197e-44	5.62984
Acinar	ENSG00000153446	ENSSSCG00000025072	C16orf89	C16orf89	2.95901	349.998	4.24249e-78	3.35768e-76	5.5739
Acinar	ENSG00000142698	ENSSSCG00000003623	C1orf94	C1orf94	2.23645	196.553	1.18071e-44	2.85472e-43	5.54409
Acinar	ENSG00000147223	ENSSSCG00000033276	RIPPLY1	RIPPLY1	-0.0646834	237.026	1.75034e-53	5.99861e-52	5.53931
Acinar	ENSG00000213316	ENSSSCG00000028488	LTC4S	LTC4S	8.80009	216.097	6.42237e-49	1.85196e-47	5.52028
Acinar	ENSG00000079215	ENSSSCG00000016841	SLC1A3	SLC1A3	1.1639	282.867	1.78127e-63	8.88696e-62	5.4895
Acinar	ENSG00000171766	ENSSSCG00000004672	GATM	GATM	9.45169	168.924	1.2708e-38	2.43131e-37	5.48503
Acinar	ENSG00000125888	ENSSSCG00000007087	BANF2	BANF2	1.09481	112.784	2.4067e-26	2.53602e-25	5.46618
Acinar	ENSG00000126259	ENSSSCG00000002915	KIRREL2	KIRREL2	3.42293	237.126	1.66462e-53	5.71373e-52	5.42301
Acinar	ENSG00000101938	ENSSSCG00000012576	CHRDL1	CHRDL1	3.79381	207.701	4.3604e-47	1.16712e-45	5.39361
Acinar	ENSG00000138798	ENSSSCG00000009134	EGF	EGF	5.66853	210.702	9.65312e-48	2.64164e-46	5.3852
Acinar	ENSG00000162676	ENSSSCG00000006902	GFI1	GFI1	1.98985	111.485	4.63267e-26	4.79887e-25	5.37672
Acinar	ENSG00000132746	ENSSSCG00000026349	ALDH3B2	ALDH3B2	-0.567444	141.127	1.50965e-32	2.16105e-31	5.36632
Acinar	ENSG00000072041	ENSSSCG00000000936	SLC6A15	SLC6A15	4.98693	186.088	2.27098e-42	5.08747e-41	5.32826
Acinar	ENSG00000129538	ENSSSCG00000031649	RNASE1	RNASE1	7.27203	226.064	4.30195e-51	1.36779e-49	5.29589
Acinar	ENSG00000186051	ENSSSCG00000037867	TAL2	TAL2	3.63664	237.249	1.56479e-53	5.37946e-52	5.29495
Acinar	ENSG00000107018	ENSSSCG00000005216	ENSSSCG00000005216	RLN1	2.70732	298.989	5.47086e-67	3.05507e-65	5.27759
Acinar	ENSG00000107014	ENSSSCG00000005216	ENSSSCG00000005216	RLN2	2.70732	298.989	5.47086e-67	3.05507e-65	5.27759
Acinar	ENSG00000120211	ENSSSCG00000005216	ENSSSCG00000005216	INSL4	2.70732	298.989	5.47086e-67	3.05507e-65	5.27759
Acinar	ENSG00000179348	ENSSSCG00000011618	GATA2	GATA2	0.988097	92.282	7.51631e-22	6.40222e-21	5.1887
Acinar	ENSG00000188488	ENSSSCG00000002481	SERPINA5	SERPINA5	3.37177	247.338	9.8828e-56	3.7106e-54	5.1393
Acinar	ENSG00000157131	ENSSSCG00000003835	C8A	C8A	-1.75981	58.3635	2.17901e-14	1.19677e-13	5.12974
Acinar	ENSG00000142583	ENSSSCG00000039651	SLC2A5	SLC2A5	3.83954	333.599	1.58074e-74	1.09369e-72	5.11791
Acinar	ENSG00000109072	ENSSSCG00000027801	VTN	VTN	6.404	183.985	6.53699e-42	1.42544e-40	5.08528
Acinar	ENSG00000273171	ENSSSCG00000027801	VTN		6.404	183.985	6.53699e-42	1.42544e-40	5.08528
Acinar	ENSG00000050767	ENSSSCG00000014029	COL23A1	COL23A1	1.71665	148.413	3.8534e-34	5.9247e-33	5.06932
Acinar	ENSG00000164692	ENSSSCG00000015326	COL1A2	COL1A2	6.62334	130.716	2.85743e-30	3.64037e-29	5.0412
Acinar	ENSG00000164266	ENSSSCG00000034511	SPINK1	SPINK1	10.786	213.734	2.10448e-48	5.92108e-47	5.02611
Acinar	ENSG00000163394	ENSSSCG00000023501	CCKAR	CCKAR	6.64913	279.137	1.15759e-62	5.62234e-61	5.00445
Acinar	ENSG00000142677	ENSSSCG00000038848	IL22RA1	IL22RA1	4.26605	205.398	1.38663e-46	3.59349e-45	4.96174
Acinar	ENSG00000158402	ENSSSCG00000014329	CDC25C	CDC25C	7.68176	180.406	3.95091e-41	8.37457e-40	4.95416
Acinar	ENSG00000187193	ENSSSCG00000023305	ENSSSCG00000023305	MT1X	5.92464	137.918	7.59377e-32	1.05346e-30	4.87572
Acinar	ENSG00000205358	ENSSSCG00000023305	ENSSSCG00000023305	MT1H	5.92464	137.918	7.59377e-32	1.05346e-30	4.87572
Acinar	ENSG00000244020	ENSSSCG00000023305	ENSSSCG00000023305	MT1HL1	5.92464	137.918	7.59377e-32	1.05346e-30	4.87572
Acinar	ENSG00000258818	ENSSSCG00000031538	RNASE4	RNASE4	7.27634	170.727	5.13347e-39	9.98643e-38	4.83756
Acinar	ENSG00000118308	ENSSSCG00000000563	ENSSSCG00000000563	IRAG2	3.90416	481.998	7.85204e-107	1.48931e-104	4.83003
Acinar	ENSG00000164161	ENSSSCG00000009045	HHIP	HHIP	6.47515	213.449	2.42899e-48	6.80798e-47	4.82694
Acinar	ENSG00000164265	ENSSSCG00000024111	SCGB3A2	SCGB3A2	1.58543	171.774	3.03185e-39	5.94535e-38	4.81506
Acinar	ENSG00000145808	ENSSSCG00000014259	ADAMTS19	ADAMTS19	3.10851	133.462	7.16542e-31	9.41778e-30	4.80559
Acinar	ENSG00000015413	ENSSSCG00000021971	DPEP1	DPEP1	4.50191	176.447	2.89196e-40	5.87365e-39	4.8008
Acinar	ENSG00000160181	ENSSSCG00000024320	TFF2	TFF2	9.60225	135.304	2.83274e-31	3.80966e-30	4.79933
Acinar	ENSG00000157368	ENSSSCG00000040629	IL34	IL34	3.21504	189.876	3.38442e-43	7.78912e-42	4.79029
Acinar	ENSG00000124159	ENSSSCG00000007391	MATN4	MATN4	4.54658	200.965	1.28625e-45	3.2095e-44	4.78769
Acinar	ENSG00000161992	ENSSSCG00000007989	PRR35	PRR35	5.06833	215.957	6.88959e-49	1.9815e-47	4.78768
Acinar	ENSG00000179133	ENSSSCG00000021093	ENSSSCG00000021093	C10orf67	2.14489	123.49	1.08929e-28	1.28164e-27	4.76795
Acinar	ENSG00000153002	ENSSSCG00000011694	CPB1	CPB1	1.5897	86.0067	1.79324e-20	1.41415e-19	4.72508
Acinar	ENSG00000005102	ENSSSCG00000017376	MEOX1	MEOX1	0.729209	90.5129	1.83777e-21	1.53978e-20	4.69206
Acinar	ENSG00000064787	ENSSSCG00000007485	BCAS1	BCAS1	5.7557	347.812	1.26958e-77	9.80115e-76	4.68155
Acinar	ENSG00000108405	ENSSSCG00000022405	P2RX1	P2RX1	2.02838	157.378	4.23208e-36	7.11339e-35	4.66904
Acinar	ENSG00000182022	ENSSSCG00000029482	CHST15	CHST15	1.98599	186.604	1.75219e-42	3.94188e-41	4.60907
Acinar	ENSG00000103375	ENSSSCG00000031865	AQP8	AQP8	8.57957	165.234	8.13105e-38	1.49456e-36	4.59603
Acinar	ENSG00000183862	ENSSSCG00000012753	CNGA2	CNGA2	1.65634	262.997	3.81216e-59	1.63819e-57	4.53448
Acinar	ENSG00000165105	ENSSSCG00000040707	ENSSSCG00000040707	RASEF	2.14224	378.703	2.38434e-84	2.40643e-82	4.53412
Acinar	ENSG00000164509	ENSSSCG00000016915	IL31RA	IL31RA	-1.07624	64.0338	1.22303e-15	7.28652e-15	4.5336
Acinar	ENSG00000101194	ENSSSCG00000040931	SLC17A9	SLC17A9	2.07322	183.192	9.74048e-42	2.10521e-40	4.51199
Acinar	ENSG00000136997	ENSSSCG00000005965	MYC	MYC	5.75103	174.298	8.52106e-40	1.69359e-38	4.42912
Acinar	ENSG00000152779	ENSSSCG00000010455	SLC16A12	SLC16A12	7.15373	348.536	8.82999e-78	6.86493e-76	4.42516
Acinar	ENSG00000153898	ENSSSCG00000003755	MCOLN2	MCOLN2	3.35388	263.341	3.20765e-59	1.38111e-57	4.42074
Acinar	ENSG00000199085	ENSSSCG00000018277	MIR148A	MIR148A	2.4585	380.902	7.91856e-85	8.10344e-83	4.40792
Acinar	ENSG00000158571	ENSSSCG00000024814	PFKFB1	PFKFB1	-2.28545	79.2418	5.4955e-19	4.00636e-18	4.40227
Acinar	ENSG00000084628	ENSSSCG00000032193	NKAIN1	NKAIN1	3.39471	270.282	9.85133e-61	4.49687e-59	4.37582
Acinar	ENSG00000123561	ENSSSCG00000012547	SERPINA7	SERPINA7	-0.00600136	66.8897	2.87125e-16	1.78405e-15	4.34517
Acinar	ENSG00000188763	ENSSSCG00000023004	FZD9	FZD9	3.68408	294.92	4.21169e-66	2.26566e-64	4.32373
Acinar	ENSG00000128274	ENSSSCG00000026962	A4GALT	A4GALT	6.97737	248.789	4.77012e-56	1.81265e-54	4.31093
Acinar	ENSG00000156968	ENSSSCG00000032056	ENSSSCG00000032056	MPV17L	4.41778	324.775	1.32055e-72	8.42165e-71	4.29807
Acinar	ENSG00000261130	ENSSSCG00000032056	ENSSSCG00000032056		4.41778	324.775	1.32055e-72	8.42165e-71	4.29807
Acinar	ENSG00000237412	ENSSSCG00000016286	PRSS56	PRSS56	-0.703934	167.117	3.15352e-38	5.89998e-37	4.2854
Acinar	ENSG00000175513	ENSSSCG00000012964	TSGA10IP	TSGA10IP	0.991255	198.984	3.47928e-45	8.58196e-44	4.2676
Acinar	ENSG00000137648	ENSSSCG00000015086	TMPRSS4	TMPRSS4	5.68344	257.469	6.11398e-58	2.50037e-56	4.25235
Acinar	ENSG00000180934	ENSSSCG00000014639	OR56A1	OR56A1	-1.01985	77.7937	1.14385e-18	8.19505e-18	4.24029
Acinar	ENSG00000118733	ENSSSCG00000006858	OLFM3	OLFM3	2.92452	139.71	3.08022e-32	4.34988e-31	4.22909
Acinar	ENSG00000186732	ENSSSCG00000038685	MPPED1	MPPED1	3.05167	355.905	2.19472e-79	1.7951e-77	4.21661
Acinar	ENSG00000135636	ENSSSCG00000008312	DYSF	DYSF	1.81351	125.501	3.95331e-29	4.76345e-28	4.20004
Acinar	ENSG00000126010	ENSSSCG00000012144	GRPR	GRPR	3.94928	385.791	6.82706e-86	7.32727e-84	4.17302
Acinar	ENSG00000187193	ENSSSCG00000043485	ENSSSCG00000043485	MT1X	0.388412	66.3258	3.82227e-16	2.35304e-15	4.16791
Acinar	ENSG00000205358	ENSSSCG00000043485	ENSSSCG00000043485	MT1H	0.388412	66.3258	3.82227e-16	2.35304e-15	4.16791
Acinar	ENSG00000244020	ENSSSCG00000043485	ENSSSCG00000043485	MT1HL1	0.388412	66.3258	3.82227e-16	2.35304e-15	4.16791
Acinar	ENSG00000146090	ENSSSCG00000014011	RASGEF1C	RASGEF1C	1.72774	247.195	1.06167e-55	3.97937e-54	4.16393
Acinar	ENSG00000206069	ENSSSCG00000009952	ENSSSCG00000009952	TMEM211	4.34376	401.112	3.15359e-89	3.65186e-87	4.16132
Acinar	ENSG00000147378	ENSSSCG00000039345	FATE1	FATE1	3.27559	71.8718	2.29642e-17	1.52739e-16	4.15894
Acinar	ENSG00000181072	ENSSSCG00000032532	CHRM2	CHRM2	0.573789	39.4852	3.30554e-10	1.36759e-09	4.15549
Acinar	ENSG00000179532	ENSSSCG00000039799	ENSSSCG00000039799	DNHD1	-1.78493	79.9512	3.83762e-19	2.82676e-18	4.1523
Acinar	ENSG00000159228	ENSSSCG00000031111	CBR1	CBR1	0.473358	170.495	5.76764e-39	1.11905e-37	4.14125
Acinar	ENSG00000176046	ENSSSCG00000040162	NUPR1	NUPR1	8.01682	279.638	9.0066e-63	4.42329e-61	4.14053
Acinar	ENSG00000181790	ENSSSCG00000035891	ADGRB1	ADGRB1	4.90915	671.255	5.33024e-148	3.08621e-145	4.123
Acinar	ENSG00000183979	ENSSSCG00000035837	ENSSSCG00000035837	NPB	2.03101	193.352	5.89922e-44	1.39265e-42	4.12052
Acinar	ENSG00000116649	ENSSSCG00000027689	SRM	SRM	8.56551	319.963	1.47545e-71	9.09322e-70	4.11923
Acinar	ENSG00000140092	ENSSSCG00000002444	FBLN5	FBLN5	1.30477	68.892	1.04005e-16	6.6424e-16	4.0845
Acinar	ENSG00000124212	ENSSSCG00000007463	PTGIS	PTGIS	2.23118	179.314	6.84299e-41	1.4339e-39	4.08235
Acinar	ENSG00000124232	ENSSSCG00000037156	RBPJL	RBPJL	7.54782	174.642	7.16813e-40	1.43245e-38	4.07079
Acinar	ENSG00000100490	ENSSSCG00000034516	CDKL1	CDKL1	6.7999	366.187	1.26589e-81	1.11856e-79	4.06513
Acinar	ENSG00000185176	ENSSSCG00000035083	ENSSSCG00000035083	AQP12B	4.02376	371.605	8.36829e-83	7.80166e-81	4.03119
Acinar	ENSG00000184945	ENSSSCG00000035083	ENSSSCG00000035083	AQP12A	4.02376	371.605	8.36829e-83	7.80166e-81	4.03119
Acinar	ENSG00000115380	ENSSSCG00000008397	EFEMP1	EFEMP1	3.96709	460.904	3.05666e-102	5.13378e-100	4.02184
Acinar	ENSG00000167105	ENSSSCG00000037168	TMEM92	TMEM92	1.61042	154.46	1.837e-35	2.98947e-34	4.0173
Acinar	ENSG00000224586	ENSSSCG00000001214	GPX5	GPX5	-1.73495	56.4233	5.84344e-14	3.12133e-13	4.01405
Acinar	ENSG00000183709	ENSSSCG00000035185	ENSSSCG00000035185	IFNL2	2.40365	292.076	1.75498e-65	9.28198e-64	4.00487
Acinar	ENSG00000197110	ENSSSCG00000035185	ENSSSCG00000035185	IFNL3	2.40365	292.076	1.75498e-65	9.28198e-64	4.00487
Acinar	ENSG00000129646	ENSSSCG00000021342	QRICH2	QRICH2	2.75588	261.381	8.58122e-59	3.6661e-57	3.98789
Acinar	ENSG00000196872	ENSSSCG00000008187	CRACDL	CRACDL	2.40588	422.053	8.71957e-94	1.1154e-91	3.94214
Acinar	ENSG00000123572	ENSSSCG00000012546	NRK	NRK	-1.40323	33.2411	8.14108e-09	3.00084e-08	3.93783
Acinar	ENSG00000162897	ENSSSCG00000030821	ENSSSCG00000030821	FCAMR	1.55243	100.307	1.30542e-23	1.21036e-22	3.93476
Acinar	ENSG00000139540	ENSSSCG00000000385	SLC39A5	SLC39A5	6.65815	283.383	1.37507e-63	6.89165e-62	3.92942
Acinar	ENSG00000135423	ENSSSCG00000000401	GLS2	GLS2	4.54089	432.68	4.24147e-96	5.69029e-94	3.91587
Acinar	ENSG00000137767	ENSSSCG00000004666	SQOR	SQOR	3.54	221.318	4.66582e-50	1.43176e-48	3.89322
Acinar	ENSG00000260170	ENSSSCG00000004666	SQOR		3.54	221.318	4.66582e-50	1.43176e-48	3.89322
Acinar	ENSG00000085276	ENSSSCG00000011743	MECOM	MECOM	6.18154	263.348	3.19776e-59	1.37955e-57	3.88582
Acinar	ENSG00000205220	ENSSSCG00000031781	PSMB10	PSMB10	8.3824	255.474	1.66347e-57	6.70323e-56	3.87947
Acinar	ENSG00000185559	ENSSSCG00000035805	DLK1	DLK1	1.99922	40.2265	2.26156e-10	9.47967e-10	3.86736
Acinar	ENSG00000135842	ENSSSCG00000015567	NIBAN1	NIBAN1	2.64009	106.537	5.622e-25	5.52211e-24	3.83637
Acinar	ENSG00000184845	ENSSSCG00000029037	DRD1	DRD1	-2.3382	44.8957	2.07812e-11	9.3541e-11	3.82028
Acinar	ENSG00000125510	ENSSSCG00000031228	OPRL1	OPRL1	0.892735	210.618	1.00701e-47	2.75232e-46	3.81477
Acinar	ENSG00000132677	ENSSSCG00000035121	RHBG	RHBG	1.40893	255.155	1.95277e-57	7.84029e-56	3.78245
Acinar	ENSG00000145358	ENSSSCG00000025240	DDIT4L	DDIT4L	2.62322	212.762	3.42994e-48	9.5526e-47	3.77679
Acinar	ENSG00000129521	ENSSSCG00000001963	EGLN3	EGLN3	3.30662	459.361	6.6227e-102	1.07142e-99	3.77325
Acinar	ENSG00000180535	ENSSSCG00000038489	BHLHA15	BHLHA15	4.26212	204.834	1.84116e-46	4.75461e-45	3.76691
Acinar	ENSG00000166979	ENSSSCG00000021598	EVA1C	EVA1C	1.81029	179.519	6.17275e-41	1.29716e-39	3.76122
Acinar	ENSG00000188338	ENSSSCG00000011397	SLC38A3	SLC38A3	4.16646	291.779	2.03715e-65	1.06972e-63	3.74227
Acinar	ENSG00000133401	ENSSSCG00000042498	ENSSSCG00000042498	PDZD2	3.76358	360.818	1.86797e-80	1.58073e-78	3.73136
Acinar	ENSG00000170955	ENSSSCG00000014633	CAVIN3	CAVIN3	2.02437	161.768	4.6485e-37	8.16251e-36	3.72851
Acinar	ENSG00000240654	ENSSSCG00000009285	ENSSSCG00000009285	C1QTNF9	-1.52861	64.8626	8.03057e-16	4.84609e-15	3.72251
Acinar	ENSG00000205863	ENSSSCG00000009285	ENSSSCG00000009285	C1QTNF9B	-1.52861	64.8626	8.03057e-16	4.84609e-15	3.72251
Acinar	ENSG00000255359	ENSSSCG00000049079	CCDC179	CCDC179	-1.36183	80.4887	2.92375e-19	2.16886e-18	3.72093
Acinar	ENSG00000151012	ENSSSCG00000022649	SLC7A11	SLC7A11	2.57574	197.884	6.04832e-45	1.48191e-43	3.69919
Acinar	ENSG00000188505	ENSSSCG00000026407	NCCRP1	NCCRP1	3.41669	97.011	6.89426e-23	6.18124e-22	3.68491
Acinar	ENSG00000106927	ENSSSCG00000005485	AMBP	AMBP	8.40954	221.355	4.57934e-50	1.40719e-48	3.67605
Acinar	ENSG00000204248	ENSSSCG00000001473	COL11A2	COL11A2	2.08653	137.299	1.03745e-31	1.42484e-30	3.66338
Acinar	ENSG00000127743	ENSSSCG00000014434	IL17B	IL17B	3.50773	471.651	1.4011e-104	2.50626e-102	3.64824
Acinar	ENSG00000204305	ENSSSCG00000001437	AGER	AGER	2.47648	213.748	2.08976e-48	5.88719e-47	3.62951
Acinar	ENSG00000179820	ENSSSCG00000001830	ENSSSCG00000001830	MYADM	-1.7954	33.3459	7.71399e-09	2.84962e-08	3.62912
Acinar	ENSG00000082074	ENSSSCG00000016855	FYB1	FYB1	1.30406	23.9437	9.91963e-07	3.03127e-06	3.61117
Acinar	ENSG00000186907	ENSSSCG00000040919	RTN4RL2	RTN4RL2	1.85072	62.3823	2.8286e-15	1.64948e-14	3.60294
Acinar	ENSG00000136574	ENSSSCG00000022383	GATA4	GATA4	5.04677	367.304	7.22957e-82	6.51905e-80	3.5977
Acinar	ENSG00000168071	ENSSSCG00000013042	ENSSSCG00000013042	CCDC88B	1.48613	131.642	1.7917e-30	2.30937e-29	3.5888
Acinar	ENSG00000204219	ENSSSCG00000032674	TCEA3	TCEA3	4.75067	153.294	3.30329e-35	5.30891e-34	3.57296
Acinar	ENSG00000139410	ENSSSCG00000009870	SDSL	SDSL	0.869408	51.3886	7.57754e-13	3.78052e-12	3.56228
Acinar	ENSG00000168497	ENSSSCG00000026618	CAVIN2	CAVIN2	3.0665	208.635	2.72758e-47	7.35445e-46	3.55861
Acinar	ENSG00000185338	ENSSSCG00000027855	SOCS1	SOCS1	3.98664	128.579	8.38292e-30	1.04381e-28	3.53828
Acinar	ENSG00000198673	ENSSSCG00000034686	TAFA2	TAFA2	-0.413846	100.064	1.47577e-23	1.36601e-22	3.52847
Acinar	ENSG00000164379	ENSSSCG00000000991	FOXQ1	FOXQ1	0.0829244	142.778	6.57466e-33	9.58028e-32	3.5214
Acinar	ENSG00000221740	ENSSSCG00000019224	SNORD93	SNORD93	-0.0680461	63.0317	2.03405e-15	1.19565e-14	3.51276
Acinar	ENSG00000060138	ENSSSCG00000000633	YBX3	YBX3	6.64647	96.0101	1.14299e-22	1.01486e-21	3.5094
Acinar	ENSG00000155719	ENSSSCG00000007838	OTOA	OTOA	0.785277	112.984	2.17478e-26	2.29935e-25	3.50455
Acinar	ENSG00000133401	ENSSSCG00000016810	ENSSSCG00000016810	PDZD2	5.08658	696.564	1.67041e-153	1.18556e-150	3.49751
Acinar	ENSG00000163909	ENSSSCG00000038956	HEYL	HEYL	2.10898	218.69	1.74623e-49	5.19899e-48	3.49291
Acinar	ENSG00000109906	ENSSSCG00000030095	ZBTB16	ZBTB16	5.79588	592.479	7.23807e-131	2.69919e-128	3.48057
Acinar	ENSG00000161270	ENSSSCG00000029284	NPHS1	NPHS1	3.84656	170.398	6.05546e-39	1.17179e-37	3.44866
Acinar	ENSG00000172594	ENSSSCG00000004233	SMPDL3A	SMPDL3A	1.8626	109.513	1.25277e-25	1.27905e-24	3.44716
Acinar	ENSG00000163644	ENSSSCG00000038867	PPM1K	PPM1K	6.01646	459.22	7.10677e-102	1.14134e-99	3.44669
Acinar	ENSG00000067798	ENSSSCG00000029249	NAV3	NAV3	1.94511	165.652	6.58983e-38	1.21738e-36	3.43872
Acinar	ENSG00000087510	ENSSSCG00000007499	TFAP2C	TFAP2C	-2.17977	56.9349	4.5048e-14	2.42453e-13	3.43755
Acinar	ENSG00000203737	ENSSSCG00000040789	GPR52	GPR52	0.399443	133.641	6.54702e-31	8.63594e-30	3.41566
Acinar	ENSG00000186335	ENSSSCG00000017086	SLC36A2	SLC36A2	-2.74777	33.3353	7.75631e-09	2.86333e-08	3.39032
Acinar	ENSG00000187193	ENSSSCG00000023684	MT1A	MT1X	5.49013	73.1229	1.21822e-17	8.2168e-17	3.34894
Acinar	ENSG00000205358	ENSSSCG00000023684	MT1A	MT1H	5.49013	73.1229	1.21822e-17	8.2168e-17	3.34894
Acinar	ENSG00000244020	ENSSSCG00000023684	MT1A	MT1HL1	5.49013	73.1229	1.21822e-17	8.2168e-17	3.34894
Acinar	ENSG00000180044	ENSSSCG00000035935	C3orf80	C3orf80	1.47611	59.6495	1.1335e-14	6.32175e-14	3.33501
Acinar	ENSG00000089250	ENSSSCG00000009856	NOS1	NOS1	1.65941	92.3236	7.36008e-22	6.27418e-21	3.3336
Acinar	ENSG00000182771	ENSSSCG00000010352	GRID1	GRID1	2.18674	113.645	1.55837e-26	1.658e-25	3.32559
Acinar	ENSG00000011465	ENSSSCG00000000915	DCN	DCN	3.29081	34.638	3.97075e-09	1.50915e-08	3.32158
Acinar	ENSG00000286135	ENSSSCG00000002978	PSP-II		-1.27208	44.5183	2.51994e-11	1.12736e-10	3.32065
Acinar	ENSG00000124205	ENSSSCG00000007527	ENSSSCG00000007527	EDN3	3.41478	123.383	1.1498e-28	1.35066e-27	3.30933
Acinar	ENSG00000128606	ENSSSCG00000036452	LRRC17	LRRC17	1.59603	221.242	4.84613e-50	1.48502e-48	3.30548
Acinar	ENSG00000070601	ENSSSCG00000005352	FRMPD1	FRMPD1	-0.422984	38.8532	4.56916e-10	1.87208e-09	3.29247
Acinar	ENSG00000115896	ENSSSCG00000016083	PLCL1	PLCL1	5.04847	298.978	5.50024e-67	3.0637e-65	3.29123
Acinar	ENSG00000140481	ENSSSCG00000001908	CCDC33	CCDC33	-0.433127	86.4429	1.43831e-20	1.14039e-19	3.2832
Acinar	ENSG00000114349	ENSSSCG00000042718	GNAT1	GNAT1	-1.08442	67.7522	1.85391e-16	1.16675e-15	3.26952
Acinar	ENSG00000019549	ENSSSCG00000039568	SNAI2	SNAI2	1.34831	126.065	2.97509e-29	3.61447e-28	3.25605
Acinar	ENSG00000026025	ENSSSCG00000011033	VIM	VIM	8.49281	103.683	2.37478e-24	2.27075e-23	3.24649
Acinar	ENSG00000211590	ENSSSCG00000027172	ssc-mir-802	MIR802	-1.31833	21.8594	2.93378e-06	8.53147e-06	3.24181
Acinar	ENSG00000109861	ENSSSCG00000014924	CTSC	CTSC	4.55222	125.22	4.55595e-29	5.46864e-28	3.23858
Acinar	ENSG00000175785	ENSSSCG00000002464	ENSSSCG00000002464	PRIMA1	-1.00711	80.2657	3.27302e-19	2.41979e-18	3.22165
Acinar	ENSG00000117151	ENSSSCG00000003758	CTBS	CTBS	4.78003	242.167	1.3249e-54	4.78661e-53	3.19772
Acinar	ENSG00000076641	ENSSSCG00000040208	PAG1	PAG1	1.77642	85.0219	2.95081e-20	2.29815e-19	3.19317
Acinar	ENSG00000175093	ENSSSCG00000034369	SPSB4	SPSB4	2.61918	174.06	9.60477e-40	1.90554e-38	3.18559
Acinar	ENSG00000135318	ENSSSCG00000004291	NT5E	NT5E	0.908618	56.7201	5.02471e-14	2.69512e-13	3.18052
Acinar	ENSG00000186115	ENSSSCG00000027903	ENSSSCG00000027903	CYP4F2	3.08781	147.738	5.41228e-34	8.26378e-33	3.17155
Acinar	ENSG00000077522	ENSSSCG00000010144	ACTN2	ACTN2	2.67671	430.596	1.20548e-95	1.5882e-93	3.16808
Acinar	ENSG00000081803	ENSSSCG00000016611	CADPS2	CADPS2	4.86693	370.804	1.25057e-82	1.16097e-80	3.16717
Acinar	ENSG00000189377	ENSSSCG00000003048	ENSSSCG00000003048	CXCL17	-2.24855	32.8124	1.01494e-08	3.70451e-08	3.15413
Acinar	ENSG00000165617	ENSSSCG00000031856	DACT1	DACT1	2.92431	312.027	7.90205e-70	4.69894e-68	3.15282
Acinar	ENSG00000179242	ENSSSCG00000025784	CDH4	CDH4	5.02961	164.843	9.89723e-38	1.79669e-36	3.14567
Acinar	ENSG00000157978	ENSSSCG00000003549	LDLRAP1	LDLRAP1	3.61758	235.469	3.82648e-53	1.28535e-51	3.14427
Acinar	ENSG00000171522	ENSSSCG00000024439	PTGER4	PTGER4	3.94956	292.05	1.77825e-65	9.38251e-64	3.14144
Acinar	ENSG00000153208	ENSSSCG00000008103	MERTK	MERTK	2.44633	198.824	3.77166e-45	9.27196e-44	3.13523
Acinar	ENSG00000122756	ENSSSCG00000010974	CNTFR	CNTFR	1.4403	32.4433	1.22722e-08	4.45125e-08	3.12964
Acinar	ENSG00000170476	ENSSSCG00000029239	MZB1	MZB1	-0.760909	81.2734	1.96553e-19	1.47094e-18	3.11929
Acinar	ENSG00000106070	ENSSSCG00000015631	GRB10	GRB10	5.49777	405.846	2.93958e-90	3.45864e-88	3.11686
Acinar	ENSG00000107611	ENSSSCG00000011030	CUBN	CUBN	1.97985	224.376	1.00464e-50	3.18045e-49	3.11257
Acinar	ENSG00000166415	ENSSSCG00000004615	WDR72	WDR72	1.26858	96.7444	7.88793e-23	7.04058e-22	3.10879
Acinar	ENSG00000184162	ENSSSCG00000023658	NR2C2AP	NR2C2AP	5.75572	333.874	1.37736e-74	9.55982e-73	3.10602
Acinar	ENSG00000183160	ENSSSCG00000027124	ENSSSCG00000027124	TMEM119	-2.47419	28.8392	7.86441e-08	2.66e-07	3.10026
Acinar	ENSG00000187033	ENSSSCG00000028497	SAMD7	SAMD7	1.01609	137.854	7.84359e-32	1.08674e-30	3.09532
Acinar	ENSG00000169884	ENSSSCG00000000182	WNT10B	WNT10B	0.0639818	119.902	6.64809e-28	7.54365e-27	3.09151
Acinar	ENSG00000178882	ENSSSCG00000035760	ENSSSCG00000035760	RFLNA	2.95207	297.212	1.33431e-66	7.28471e-65	3.09067
Acinar	ENSG00000134287	ENSSSCG00000031381	ENSSSCG00000031381	ARF3	8.73732	220.3	7.77919e-50	2.3608e-48	3.08667
Acinar	ENSG00000164434	ENSSSCG00000004234	FABP7	FABP7	-0.806377	71.2448	3.1554e-17	2.0786e-16	3.05869
Acinar	ENSG00000128510	ENSSSCG00000016555	CPA4	CPA4	-0.348214	106.415	5.98139e-25	5.86725e-24	3.0492
Acinar	ENSG00000197837	ENSSSCG00000034688	ENSSSCG00000034688	H4-16	0.626591	61.4168	4.61843e-15	2.64829e-14	3.04857
Acinar	ENSG00000107447	ENSSSCG00000010505	DNTT	DNTT	2.34543	81.1596	2.08209e-19	1.55605e-18	3.04345
Acinar	ENSG00000189184	ENSSSCG00000032749	PCDH18	PCDH18	2.35128	382.21	4.10898e-85	4.28463e-83	3.02066
Acinar	ENSG00000166123	ENSSSCG00000002847	GPT2	GPT2	4.9086	279.565	9.3406e-63	4.5771e-61	3.01624
Acinar	ENSG00000101049	ENSSSCG00000024325	SGK2	SGK2	0.639423	112.61	2.62637e-26	2.75825e-25	3.01021
Acinar	ENSG00000166825	ENSSSCG00000001849	ANPEP	ANPEP	6.42157	510.676	4.52002e-113	9.84647e-111	2.99945
Acinar	ENSG00000112276	ENSSSCG00000004366	BVES	BVES	3.77498	184.96	4.00369e-42	8.87995e-41	2.99674
Acinar	ENSG00000188001	ENSSSCG00000011812	TPRG1	TPRG1	0.216749	40.7976	1.68839e-10	7.13423e-10	2.99624
Acinar	ENSG00000206177	ENSSSCG00000007977	HBM	HBM	1.15515	50.2754	1.33617e-12	6.54313e-12	2.99578
Acinar	ENSG00000139117	ENSSSCG00000000778	CPNE8	CPNE8	2.60806	214.807	1.22764e-48	3.49424e-47	2.98859
Acinar	ENSG00000197599	ENSSSCG00000028139	CCDC154	CCDC154	3.00209	186.225	2.12065e-42	4.75621e-41	2.9883
Acinar	ENSG00000119138	ENSSSCG00000021646	KLF9	KLF9	3.19294	220.821	5.98697e-50	1.82952e-48	2.96119
Acinar	ENSG00000144596	ENSSSCG00000011599	GRIP2	GRIP2	-2.29335	28.9127	7.57158e-08	2.5645e-07	2.94259
Acinar	ENSG00000187193	ENSSSCG00000024911	ENSSSCG00000024911	MT1X	6.69727	31.5518	1.94188e-08	6.93478e-08	2.93693
Acinar	ENSG00000205358	ENSSSCG00000024911	ENSSSCG00000024911	MT1H	6.69727	31.5518	1.94188e-08	6.93478e-08	2.93693
Acinar	ENSG00000244020	ENSSSCG00000024911	ENSSSCG00000024911	MT1HL1	6.69727	31.5518	1.94188e-08	6.93478e-08	2.93693
Acinar	ENSG00000121380	ENSSSCG00000000623	BCL2L14	BCL2L14	0.600521	78.9781	6.28024e-19	4.56183e-18	2.93597
Acinar	ENSG00000187664	ENSSSCG00000034887	HAPLN4	HAPLN4	2.65857	145.03	2.11578e-33	3.15389e-32	2.93549
Acinar	ENSG00000105559	ENSSSCG00000003137	PLEKHA4	PLEKHA4	3.3158	202.096	7.2838e-46	1.84205e-44	2.93307
Acinar	ENSG00000166741	ENSSSCG00000015054	NNMT	NNMT	-1.53599	51.3902	7.5717e-13	3.77932e-12	2.93069
Acinar	ENSG00000206561	ENSSSCG00000028911	COLQ	COLQ	-1.14482	25.9451	3.5126e-07	1.12006e-06	2.91925
Acinar	ENSG00000133962	ENSSSCG00000002442	CATSPERB	CATSPERB	-0.962864	56.7032	5.06803e-14	2.71769e-13	2.9164
Acinar	ENSG00000150201	ENSSSCG00000044108	FXYD4	FXYD4	1.08786	78.4341	8.27118e-19	5.97644e-18	2.90862
Acinar	ENSG00000252338	ENSSSCG00000020641	U6-331	RNU6-503P	-2.32654	22.1499	2.52167e-06	7.37593e-06	2.89418
Acinar	ENSG00000009724	ENSSSCG00000003410	MASP2	MASP2	3.92599	212.475	3.96149e-48	1.09774e-46	2.89306
Acinar	ENSG00000070031	ENSSSCG00000040951	SCT	SCT	3.2499	32.6434	1.10717e-08	4.03176e-08	2.88717
Acinar	ENSG00000105048	ENSSSCG00000025353	TNNT1	TNNT1	5.32924	208.096	3.57539e-47	9.60511e-46	2.87599
Acinar	ENSG00000099958	ENSSSCG00000039626	DERL3	DERL3	4.10691	88.3123	5.58951e-21	4.54809e-20	2.87202
Acinar	ENSG00000176076	ENSSSCG00000037581	KCNE5	KCNE5	-1.84449	51.6143	6.7548e-13	3.38463e-12	2.87022
Acinar	ENSG00000175445	ENSSSCG00000040631	LPL	LPL	2.93989	115.178	7.19246e-27	7.77252e-26	2.86931
Acinar	ENSG00000198732	ENSSSCG00000002314	SMOC1	SMOC1	5.28887	104.627	1.47437e-24	1.42215e-23	2.86416
Acinar	ENSG00000277972	ENSSSCG00000022187	CISD3	CISD3	8.27227	317.39	5.3634e-71	3.27793e-69	2.86221
Acinar	ENSG00000094975	ENSSSCG00000015485	SUCO	SUCO	6.98296	440.023	1.07006e-97	1.5092e-95	2.84471
Acinar	ENSG00000183010	ENSSSCG00000034723	PYCR1	PYCR1	5.00584	245.155	2.9557e-55	1.09113e-53	2.8312
Acinar	ENSG00000081051	ENSSSCG00000008949	AFP	AFP	3.71691	96.6062	8.45845e-23	7.54063e-22	2.82767
Acinar	ENSG00000180999	ENSSSCG00000031550	C1orf105	C1orf105	1.95067	159.186	1.70417e-36	2.91338e-35	2.8257
Acinar	ENSG00000167210	ENSSSCG00000004503	LOXHD1	LOXHD1	3.35666	303.571	5.49398e-68	3.16436e-66	2.82058
Acinar	ENSG00000163584	ENSSSCG00000036114	ENSSSCG00000036114	RPL22L1	10.4097	243.602	6.44633e-55	2.34433e-53	2.81758
Acinar	ENSG00000123131	ENSSSCG00000012171	PRDX4	PRDX4	8.57106	264.985	1.40552e-59	6.09945e-58	2.81758
Acinar	ENSG00000099337	ENSSSCG00000038902	KCNK6	KCNK6	2.50333	205.636	1.23057e-46	3.1928e-45	2.81502
Acinar	ENSG00000166426	ENSSSCG00000021873	CRABP1	CRABP1	0.883305	72.9392	1.33707e-17	9.00187e-17	2.79421
Acinar	ENSG00000150893	ENSSSCG00000009364	FREM2	FREM2	4.77556	250.447	2.07525e-56	8.02455e-55	2.79376
Acinar	ENSG00000077348	ENSSSCG00000003015	EXOSC5	EXOSC5	5.117	249.136	4.00729e-56	1.53336e-54	2.79128
Acinar	ENSG00000144711	ENSSSCG00000027812	IQSEC1	IQSEC1	4.42525	408.455	7.94936e-91	9.50554e-89	2.78156
Acinar	ENSG00000112164	ENSSSCG00000001589	GLP1R	GLP1R	1.60201	70.9731	3.62136e-17	2.37205e-16	2.77931
Acinar	ENSG00000060982	ENSSSCG00000029163	BCAT1	BCAT1	8.42585	140.781	1.79647e-32	2.56163e-31	2.77607
Acinar	ENSG00000008513	ENSSSCG00000005943	ST3GAL1	ST3GAL1	6.32361	120.437	5.07536e-28	5.78591e-27	2.76796
Acinar	ENSG00000215018	ENSSSCG00000015342	COL28A1	COL28A1	1.74284	88.6315	4.75659e-21	3.88184e-20	2.76795
Acinar	ENSG00000178445	ENSSSCG00000005199	GLDC	GLDC	3.26628	210.285	1.19029e-47	3.24923e-46	2.75961
Acinar	ENSG00000166589	ENSSSCG00000022721	CDH16	CDH16	2.03371	166.259	4.85563e-38	9.02311e-37	2.75242
Acinar	ENSG00000111058	ENSSSCG00000000939	ACSS3	ACSS3	6.25562	181.152	2.71566e-41	5.78972e-40	2.75147
Acinar	ENSG00000137266	ENSSSCG00000001004	SLC22A23	SLC22A23	7.02009	272.245	3.6776e-61	1.71067e-59	2.75004
Acinar	ENSG00000184232	ENSSSCG00000036307	OAF	OAF	0.109288	100.601	1.12536e-23	1.04916e-22	2.73805
Acinar	ENSG00000026559	ENSSSCG00000007476	KCNG1	KCNG1	0.353307	48.136	3.97655e-12	1.87912e-11	2.73339
Acinar	ENSG00000001617	ENSSSCG00000011398	SEMA3F	SEMA3F	2.60071	212.798	3.36837e-48	9.39301e-47	2.73111
Acinar	ENSG00000158014	ENSSSCG00000026386	SLC30A2	SLC30A2	0.787203	66.2958	3.88093e-16	2.38715e-15	2.73104
Acinar	ENSG00000188921	ENSSSCG00000005164	HACD4	HACD4	4.62514	154.108	2.194e-35	3.5599e-34	2.72821
Acinar	ENSG00000075643	ENSSSCG00000003744	MOCOS	MOCOS	0.912976	55.0509	1.17446e-13	6.1657e-13	2.72258
Acinar	ENSG00000132623	ENSSSCG00000007063	ANKEF1	ANKEF1	2.47501	168.345	1.70071e-38	3.22856e-37	2.72245
Acinar	ENSG00000157445	ENSSSCG00000027019	CACNA2D3	CACNA2D3	-1.2614	72.2691	1.87767e-17	1.25494e-16	2.71946
Acinar	ENSG00000086696	ENSSSCG00000038221	HSD17B2	HSD17B2	5.3668	197.443	7.54761e-45	1.84309e-43	2.71742
Acinar	ENSG00000276365	ENSSSCG00000018513	ssc-mir-145	MIR145	1.36199	49.1954	2.3169e-12	1.11693e-11	2.71336
Acinar	ENSG00000105492	ENSSSCG00000003236	ENSSSCG00000003236	SIGLEC6	3.00315	116.557	3.5899e-27	3.94925e-26	2.70998
Acinar	ENSG00000105383	ENSSSCG00000003236	ENSSSCG00000003236	CD33	3.00315	116.557	3.5899e-27	3.94925e-26	2.70998
Acinar	ENSG00000106034	ENSSSCG00000016618	CPED1	CPED1	-0.919814	48.3098	3.63931e-12	1.72458e-11	2.69647
Acinar	ENSG00000066735	ENSSSCG00000035093	KIF26A	KIF26A	1.15165	77.6926	1.20389e-18	8.61398e-18	2.69569
Acinar	ENSG00000077238	ENSSSCG00000007817	IL4R	IL4R	4.81667	565.282	5.96456e-125	1.7977e-122	2.69105
Acinar	ENSG00000112218	ENSSSCG00000035240	GPR63	GPR63	4.04314	300.618	2.41647e-67	1.36676e-65	2.69091
Acinar	ENSG00000100253	ENSSSCG00000023749	ENSSSCG00000023749	MIOX	1.49674	146.041	1.27188e-33	1.91016e-32	2.6851
Acinar	ENSG00000171914	ENSSSCG00000024088	TLN2	TLN2	4.7899	518.041	1.12922e-114	2.53522e-112	2.68184
Acinar	ENSG00000170498	ENSSSCG00000038350	KISS1	KISS1	4.45737	270.889	7.26418e-61	3.32812e-59	2.67785
Acinar	ENSG00000125731	ENSSSCG00000022380	SH2D3A	SH2D3A	2.23731	134.675	3.88853e-31	5.19462e-30	2.67761
Acinar	ENSG00000139874	ENSSSCG00000001938	SSTR1	SSTR1	3.49103	201.28	1.09772e-45	2.75081e-44	2.67079
Acinar	ENSG00000106123	ENSSSCG00000016473	EPHB6	EPHB6	1.16251	111.443	4.73111e-26	4.89853e-25	2.65701
Acinar	ENSG00000137968	ENSSSCG00000003777	SLC44A5	SLC44A5	-0.0539036	62.1891	3.12013e-15	1.81323e-14	2.65437
Acinar	ENSG00000111275	ENSSSCG00000009889	ALDH2	ALDH2	5.16713	179.999	4.84787e-41	1.02364e-39	2.64942
Acinar	ENSG00000257767	ENSSSCG00000009889	ALDH2		5.16713	179.999	4.84787e-41	1.02364e-39	2.64942
Acinar	ENSG00000147408	ENSSSCG00000007005	ENSSSCG00000007005	CSGALNACT1	-0.6976	27.5742	1.51178e-07	4.98609e-07	2.64061
Acinar	ENSG00000041353	ENSSSCG00000035243	RAB27B	RAB27B	2.93207	190.186	2.89605e-43	6.7002e-42	2.63929
Acinar	ENSG00000197442	ENSSSCG00000026041	MAP3K5	MAP3K5	0.923334	53.3587	2.77881e-13	1.42782e-12	2.63297
Acinar	ENSG00000119715	ENSSSCG00000002388	ESRRB	ESRRB	0.619399	87.844	7.08266e-21	5.73125e-20	2.62599
Acinar	ENSG00000099617	ENSSSCG00000038701	EFNA2	EFNA2	2.29299	171.422	3.61894e-39	7.06512e-38	2.61859
Acinar	ENSG00000177301	ENSSSCG00000037709	KCNA2	KCNA2	-2.84168	24.9999	5.73324e-07	1.79486e-06	2.61656
Acinar	ENSG00000164687	ENSSSCG00000006153	FABP5	FABP5	6.51058	49.6178	1.86808e-12	9.06145e-12	2.61458
Acinar	ENSG00000167207	ENSSSCG00000038073	NOD2	NOD2	0.1222	140.022	2.63241e-32	3.72705e-31	2.61323
Acinar	ENSG00000115718	ENSSSCG00000023693	PROC	PROC	3.68952	242.155	1.33296e-54	4.80782e-53	2.6116
Acinar	ENSG00000106069	ENSSSCG00000016687	ENSSSCG00000016687	CHN2	5.69127	266.126	7.92805e-60	3.45412e-58	2.60872
Acinar	ENSG00000285162	ENSSSCG00000016687	ENSSSCG00000016687		5.69127	266.126	7.92805e-60	3.45412e-58	2.60872
Acinar	ENSG00000165929	ENSSSCG00000002443	TC2N	TC2N	5.15873	188.012	8.63746e-43	1.96121e-41	2.6004
Acinar	ENSG00000201302	ENSSSCG00000018580	ENSSSCG00000018580	SNORA65	-0.836712	85.7311	2.06142e-20	1.62157e-19	2.59751
Acinar	ENSG00000182752	ENSSSCG00000005498	PAPPA	PAPPA	2.76928	122.014	2.29235e-28	2.64618e-27	2.59691
Acinar	ENSG00000179403	ENSSSCG00000003344	VWA1	VWA1	1.50006	112.794	2.39383e-26	2.52367e-25	2.59517
Acinar	ENSG00000125844	ENSSSCG00000024692	RRBP1	RRBP1	7.96458	293.502	8.58079e-66	4.58239e-64	2.57754
Acinar	ENSG00000185133	ENSSSCG00000030345	INPP5J	INPP5J	3.96386	326.75	4.90532e-73	3.16501e-71	2.5644
Acinar	ENSG00000165025	ENSSSCG00000009589	SYK	SYK	4.04681	202.569	5.74411e-46	1.46275e-44	2.56007
Acinar	ENSG00000064490	ENSSSCG00000036310	RFXANK	RFXANK	6.7256	206.513	7.91872e-47	2.07414e-45	2.55857
Acinar	ENSG00000165730	ENSSSCG00000010245	STOX1	STOX1	2.74185	173.194	1.48437e-39	2.92908e-38	2.54881
Acinar	ENSG00000157315	ENSSSCG00000002761	ENSSSCG00000002761	TMED6	5.51342	272.355	3.48044e-61	1.62239e-59	2.54728
Acinar	ENSG00000259900	ENSSSCG00000002761	ENSSSCG00000002761		5.51342	272.355	3.48044e-61	1.62239e-59	2.54728
Acinar	ENSG00000183963	ENSSSCG00000010017	SMTN	SMTN	4.83164	128.825	7.40828e-30	9.24544e-29	2.54382
Acinar	ENSG00000183423	ENSSSCG00000009135	LRIT3	LRIT3	1.03035	89.3458	3.31499e-21	2.73375e-20	2.5438
Acinar	ENSG00000077800	ENSSSCG00000007702	FKBP6	FKBP6	-1.4624	33.689	6.46648e-09	2.40777e-08	2.54096
Acinar	ENSG00000157827	ENSSSCG00000015866	FMNL2	FMNL2	5.99925	287.372	1.85877e-64	9.48876e-63	2.53083
Acinar	ENSG00000150593	ENSSSCG00000010627	PDCD4	PDCD4	7.74538	332.139	3.28715e-74	2.24608e-72	2.53081
Acinar	ENSG00000205882	ENSSSCG00000032245	DEFB134	DEFB134	-1.35408	28.0002	1.213e-07	4.03881e-07	2.53052
Acinar	ENSG00000154589	ENSSSCG00000006175	LY96	LY96	3.55724	196.933	9.75184e-45	2.37345e-43	2.52659
Acinar	ENSG00000142694	ENSSSCG00000033892	EVA1B	EVA1B	4.31975	259.894	1.81011e-58	7.55711e-57	2.52274
Acinar	ENSG00000183049	ENSSSCG00000011111	CAMK1D	CAMK1D	4.43262	158.811	2.05784e-36	3.50981e-35	2.51331
Acinar	ENSG00000163072	ENSSSCG00000015923	NOSTRIN	NOSTRIN	2.39822	151.816	6.9502e-35	1.10331e-33	2.48061
Acinar	ENSG00000170802	ENSSSCG00000029593	FOXN2	FOXN2	3.34022	215.976	6.82659e-49	1.96595e-47	2.47707
Acinar	ENSG00000105281	ENSSSCG00000003105	SLC1A5	SLC1A5	3.52561	61.7546	3.89043e-15	2.24372e-14	2.47644
Acinar	ENSG00000147408	ENSSSCG00000035371	ENSSSCG00000035371	CSGALNACT1	2.08421	205.928	1.06225e-46	2.76586e-45	2.47437
Acinar	ENSG00000163959	ENSSSCG00000011846	SLC51A	SLC51A	1.83999	52.3762	4.5824e-13	2.31934e-12	2.47139
Acinar	ENSG00000183230	ENSSSCG00000036480	CTNNA3	CTNNA3	-0.548709	39.4351	3.39144e-10	1.40023e-09	2.46489
Acinar	ENSG00000145244	ENSSSCG00000008813	CORIN	CORIN	1.3041	99.8839	1.61596e-23	1.49138e-22	2.46186
Acinar	ENSG00000274736	ENSSSCG00000033457	ENSSSCG00000033457	CCL23	-1.07483	62.6551	2.46269e-15	1.44068e-14	2.45246
Acinar	ENSG00000275718	ENSSSCG00000033457	ENSSSCG00000033457	CCL15	-1.07483	62.6551	2.46269e-15	1.44068e-14	2.45246
Acinar	ENSG00000275688	ENSSSCG00000033457	ENSSSCG00000033457	CCL15-CCL14	-1.07483	62.6551	2.46269e-15	1.44068e-14	2.45246
Acinar	ENSG00000169429	ENSSSCG00000008953	CXCL8	CXCL8	0.983724	34.5795	4.09201e-09	1.55416e-08	2.45011
Acinar	ENSG00000100219	ENSSSCG00000030996	XBP1	XBP1	9.11836	336.714	3.31468e-75	2.38332e-73	2.44416
Acinar	ENSG00000145632	ENSSSCG00000016925	PLK2	PLK2	2.96119	71.179	3.26239e-17	2.1465e-16	2.41752
Acinar	ENSG00000163515	ENSSSCG00000011939	RETNLB	RETNLB	-2.48676	9.10049	0.00255542	0.00504073	2.40399
Acinar	ENSG00000186480	ENSSSCG00000016420	INSIG1	INSIG1	5.12605	177.28	1.9021e-40	3.91487e-39	2.40274
Acinar	ENSG00000178921	ENSSSCG00000049011	ENSSSCG00000049011	PFAS	-1.38637	32.546	1.16402e-08	4.22968e-08	2.39889
Acinar	ENSG00000103642	ENSSSCG00000004569	LACTB	LACTB	4.88151	147.32	6.67914e-34	1.01418e-32	2.39677
Acinar	ENSG00000179598	ENSSSCG00000039878	PLD6	PLD6	-0.723349	62.802	2.28567e-15	1.33855e-14	2.38618
Acinar	ENSG00000162366	ENSSSCG00000020872	ENSSSCG00000020872	PDZK1IP1	5.37833	50.3471	1.28823e-12	6.32245e-12	2.38515
Acinar	ENSG00000123338	ENSSSCG00000000295	NCKAP1L	NCKAP1L	-1.13554	73.2748	1.12796e-17	7.63144e-17	2.38114
Acinar	ENSG00000155592	ENSSSCG00000007823	ZKSCAN2	ZKSCAN2	4.3797	236.37	2.43356e-53	8.26283e-52	2.37098
Acinar	ENSG00000021762	ENSSSCG00000012862	OSBPL5	OSBPL5	2.83647	160.167	1.0403e-36	1.798e-35	2.36895
Acinar	ENSG00000159398	ENSSSCG00000034721	CES5A	CES5A	2.23289	136.685	1.41317e-31	1.93362e-30	2.35763
Acinar	ENSG00000134508	ENSSSCG00000003705	CABLES1	CABLES1	2.93259	242.45	1.14955e-54	4.15992e-53	2.35632
Acinar	ENSG00000157168	ENSSSCG00000015839	NRG1	NRG1	3.36895	203.297	3.98554e-46	1.02203e-44	2.35408
Acinar	ENSG00000152061	ENSSSCG00000015499	RABGAP1L	RABGAP1L	7.16967	196.832	1.02612e-44	2.49465e-43	2.3484
Acinar	ENSG00000164099	ENSSSCG00000009114	PRSS12	PRSS12	0.640091	55.9144	7.56945e-14	4.01502e-13	2.34769
Acinar	ENSG00000086205	ENSSSCG00000027093	FOLH1B	FOLH1	3.30364	84.6439	3.57241e-20	2.76664e-19	2.34685
Acinar	ENSG00000121207	ENSSSCG00000008995	LRAT	LRAT	-1.15191	22.0483	2.6588e-06	7.76569e-06	2.34674
Acinar	ENSG00000258817	ENSSSCG00000040963	ENSSSCG00000040963	OR4C13	-2.74263	14.4281	0.000145613	0.000346616	2.34654
Acinar	ENSG00000185926	ENSSSCG00000040963	ENSSSCG00000040963	OR4C46	-2.74263	14.4281	0.000145613	0.000346616	2.34654
Acinar	ENSG00000141384	ENSSSCG00000003718	TAF4B	TAF4B	0.37897	64.3792	1.02635e-15	6.14806e-15	2.33697
Acinar	ENSG00000116791	ENSSSCG00000003780	CRYZ	CRYZ	7.88915	226.772	3.01488e-51	9.62748e-50	2.33263
Acinar	ENSG00000161031	ENSSSCG00000025560	PGLYRP2	PGLYRP2	3.03375	69.5941	7.28544e-17	4.69658e-16	2.33018
Acinar	ENSG00000134245	ENSSSCG00000006780	WNT2B	WNT2B	2.46151	241.464	1.88568e-54	6.74614e-53	2.32968
Acinar	ENSG00000175318	ENSSSCG00000026486	ENSSSCG00000026486	GRAMD2A	-2.34605	18.3144	1.87289e-05	4.99362e-05	2.32938
Acinar	ENSG00000148291	ENSSSCG00000038459	SURF2	SURF2	5.68727	232.586	1.62727e-52	5.33579e-51	2.32279
Acinar	ENSG00000137501	ENSSSCG00000014909	SYTL2	SYTL2	3.84231	186.56	1.79158e-42	4.02639e-41	2.31872
Acinar	ENSG00000285901	ENSSSCG00000038694	CCND2		6.21019	154.884	1.48404e-35	2.42225e-34	2.31774
Acinar	ENSG00000137252	ENSSSCG00000001481	HCRTR2	HCRTR2	-2.62986	17.644	2.66354e-05	6.97408e-05	2.3119
Acinar	ENSG00000137070	ENSSSCG00000010968	ENSSSCG00000010968	IL11RA	6.203	376.504	7.17822e-84	7.05068e-82	2.30961
Acinar	ENSG00000258728	ENSSSCG00000010968	ENSSSCG00000010968		6.203	376.504	7.17822e-84	7.05068e-82	2.30961
Acinar	ENSG00000112977	ENSSSCG00000032942	ENSSSCG00000032942	DAP	5.93783	116.03	4.6805e-27	5.11069e-26	2.2996
Acinar	ENSG00000128833	ENSSSCG00000004621	MYO5C	MYO5C	4.71104	65.4903	5.84004e-16	3.55738e-15	2.29881
Acinar	ENSG00000114942	ENSSSCG00000016128	EEF1B2	EEF1B2	11.1414	154.606	1.70705e-35	2.78211e-34	2.2937
Acinar	ENSG00000134962	ENSSSCG00000026297	KLB	KLB	2.5652	75.9088	2.97073e-18	2.07961e-17	2.2893
Acinar	ENSG00000101445	ENSSSCG00000007350	PPP1R16B	PPP1R16B	2.23487	207.563	4.67159e-47	1.24436e-45	2.28491
Acinar	ENSG00000066405	ENSSSCG00000011657	CLDN18	CLDN18	-0.722409	57.6953	3.06035e-14	1.66421e-13	2.28405
Acinar	ENSG00000133816	ENSSSCG00000013400	MICAL2	MICAL2	1.2565	153.081	3.67782e-35	5.89363e-34	2.27652
Acinar	ENSG00000169435	ENSSSCG00000008952	RASSF6	RASSF6	4.54375	421.718	1.03184e-93	1.31229e-91	2.27634
Acinar	ENSG00000133315	ENSSSCG00000013043	MACROD1	MACROD1	5.43343	249.928	2.69281e-56	1.0376e-54	2.27025
Acinar	ENSG00000167992	ENSSSCG00000013093	VWCE	VWCE	0.508553	149.746	1.96973e-34	3.06927e-33	2.26672
Acinar	ENSG00000204710	ENSSSCG00000038112	SPDYC	SPDYC	-2.53082	10.5471	0.00116369	0.00243425	2.2604
Acinar	ENSG00000200983	ENSSSCG00000039963	ENSSSCG00000039963	SNORA3A	6.63323	281.512	3.51634e-63	1.73857e-61	2.25891
Acinar	ENSG00000140263	ENSSSCG00000004679	SORD	SORD	6.35343	220.227	8.0699e-50	2.44565e-48	2.2577
Acinar	ENSG00000135678	ENSSSCG00000023630	CPM	CPM	0.491853	60.6105	6.95608e-15	3.92531e-14	2.25396
Acinar	ENSG00000065361	ENSSSCG00000020725	ERBB3	ERBB3	12.8234	196.643	1.1286e-44	2.73172e-43	2.24656
Acinar	ENSG00000108107	ENSSSCG00000039460	ENSSSCG00000039460	RPL28	12.2748	186.087	2.27297e-42	5.08747e-41	2.2441
Acinar	ENSG00000055813	ENSSSCG00000008396	CCDC85A	CCDC85A	5.31427	114.056	1.26697e-26	1.35386e-25	2.24297
Acinar	ENSG00000151458	ENSSSCG00000022173	ANKRD50	ANKRD50	4.04946	222.999	2.00544e-50	6.2765e-49	2.2398
Acinar	ENSG00000136026	ENSSSCG00000000171	CKAP4	CKAP4	5.86199	341.757	2.64395e-76	1.95866e-74	2.23839
Acinar	ENSG00000278828	ENSSSCG00000036727	HIST1H3E	H3C10	-0.74317	73.1407	1.20732e-17	8.14581e-17	2.23691
Acinar	ENSG00000284440	ENSSSCG00000019572	ssc-mir-122	MIR122	0.382613	43.3018	4.69155e-11	2.05829e-10	2.23548
Acinar	ENSG00000172020	ENSSSCG00000031244	GAP43	GAP43	5.15607	113.327	1.82989e-26	1.94123e-25	2.22978
Acinar	ENSG00000168874	ENSSSCG00000008230	ATOH8	ATOH8	2.64864	108.156	2.48386e-25	2.4807e-24	2.22888
Acinar	ENSG00000112306	ENSSSCG00000004177	RPS12	RPS12	13.4604	179.098	7.62697e-41	1.59211e-39	2.22747
Acinar	ENSG00000207614	ENSSSCG00000019050	ssc-mir-193a	MIR193A	-2.19816	21.3547	3.81682e-06	1.09746e-05	2.22686
Acinar	ENSG00000149573	ENSSSCG00000015091	MPZL2	MPZL2	3.26806	49.1934	2.31932e-12	1.11784e-11	2.22607
Acinar	ENSG00000283528	ENSSSCG00000032422	ENSSSCG00000032422	TCAF2C	2.3011	91.5448	1.09096e-21	9.21079e-21	2.22427
Acinar	ENSG00000170379	ENSSSCG00000032422	ENSSSCG00000032422	TCAF2	2.3011	91.5448	1.09096e-21	9.21079e-21	2.22427
Acinar	ENSG00000113430	ENSSSCG00000017112	IRX4	IRX4	-1.14955	30.8184	2.83341e-08	9.97451e-08	2.22283
Acinar	ENSG00000166441	ENSSSCG00000014569	RPL27A	RPL27A	12.6598	185.736	2.71041e-42	6.04198e-41	2.22097
Acinar	ENSG00000134873	ENSSSCG00000009500	CLDN10	CLDN10	9.16585	62.6301	2.49413e-15	1.45869e-14	2.21985
Acinar	ENSG00000187833	ENSSSCG00000008299	C2orf78	C2orf78	-0.697224	43.2849	4.73225e-11	2.07574e-10	2.21947
Acinar	ENSG00000133121	ENSSSCG00000009348	ENSSSCG00000009348	STARD13	5.25517	340.129	5.98228e-76	4.41685e-74	2.21494
Acinar	ENSG00000079557	ENSSSCG00000008950	AFM	AFM	3.89019	57.7932	2.91174e-14	1.58575e-13	2.21444
Acinar	ENSG00000115112	ENSSSCG00000015732	TFCP2L1	TFCP2L1	-0.667066	39.3836	3.48215e-10	1.43607e-09	2.2101
Acinar	ENSG00000205116	ENSSSCG00000034013	ENSSSCG00000034013	TMEM88B	-1.12484	51.3634	7.6758e-13	3.82694e-12	2.20619
Acinar	ENSG00000179314	ENSSSCG00000017894	WSCD1	WSCD1	3.00805	180.923	3.04668e-41	6.48288e-40	2.20484
Acinar	ENSG00000184584	ENSSSCG00000014349	STING1	STING1	0.196982	67.2349	2.41012e-16	1.50347e-15	2.20299
Acinar	ENSG00000159261	ENSSSCG00000020680	CLDN14	CLDN14	0.556652	57.8199	2.87253e-14	1.56594e-13	2.20201
Acinar	ENSG00000180879	ENSSSCG00000012784	SSR4	SSR4	10.6577	156.095	8.07204e-36	1.33635e-34	2.18531
Acinar	ENSG00000135919	ENSSSCG00000016233	SERPINE2	SERPINE2	3.66562	160.798	7.57357e-37	1.31726e-35	2.17728
Acinar	ENSG00000187955	ENSSSCG00000005997	COL14A1	COL14A1	2.72026	222.565	2.4942e-50	7.77299e-49	2.17469
Acinar	ENSG00000146648	ENSSSCG00000022126	EGFR	EGFR	5.63308	140.734	1.83936e-32	2.62108e-31	2.17302
Acinar	ENSG00000155465	ENSSSCG00000002041	SLC7A7	SLC7A7	4.60707	165.052	8.91128e-38	1.6271e-36	2.17259
Acinar	ENSG00000070808	ENSSSCG00000014443	CAMK2A	CAMK2A	-0.284523	41.037	1.49373e-10	6.33849e-10	2.16988
Acinar	ENSG00000101638	ENSSSCG00000032053	ST8SIA5	ST8SIA5	3.1822	155.551	1.06096e-35	1.74595e-34	2.16872
Acinar	ENSG00000138709	ENSSSCG00000034280	LARP1B	LARP1B	3.90491	156.794	5.67738e-36	9.47752e-35	2.16561
Acinar	ENSG00000207461	ENSSSCG00000019410	U6-145	RNU6-253P	-1.34265	40.769	1.71327e-10	7.23798e-10	2.16461
Acinar	ENSG00000187080	ENSSSCG00000040716	ENSSSCG00000040716	OR2AK2	-0.365349	74.2509	6.87918e-18	4.71513e-17	2.16222
Acinar	ENSG00000172986	ENSSSCG00000011519	GXYLT2	GXYLT2	-1.63155	17.5531	2.79398e-05	7.2965e-05	2.16215
Acinar	ENSG00000083845	ENSSSCG00000004002	RPS5	RPS5	11.742	171.895	2.85325e-39	5.60511e-38	2.16084
Acinar	ENSG00000160293	ENSSSCG00000005743	VAV2	VAV2	4.16422	220.333	7.65288e-50	2.32889e-48	2.15847
Acinar	ENSG00000165661	ENSSSCG00000040163	QSOX2	QSOX2	4.92693	343.67	1.01285e-76	7.57981e-75	2.15415
Acinar	ENSG00000145819	ENSSSCG00000014399	ARHGAP26	ARHGAP26	4.26348	115.458	6.24622e-27	6.77659e-26	2.14765
Acinar	ENSG00000157551	ENSSSCG00000012066	KCNJ15	KCNJ15	3.24171	56.3956	5.92615e-14	3.16474e-13	2.14741
Acinar	ENSG00000115268	ENSSSCG00000033169	RPS15	RPS15	12.9461	166.985	3.37095e-38	6.29072e-37	2.14629
Acinar	ENSG00000203943	ENSSSCG00000026005	SAMD13	SAMD13	0.623243	91.2326	1.27735e-21	1.07638e-20	2.14109
Acinar	ENSG00000163630	ENSSSCG00000027617	SYNPR	SYNPR	1.13692	29.4318	5.79195e-08	1.98589e-07	2.14095
Acinar	ENSG00000180758	ENSSSCG00000033456	GPR157	GPR157	2.21979	104.39	1.66154e-24	1.59988e-23	2.13918
Acinar	ENSG00000198933	ENSSSCG00000017515	TBKBP1	TBKBP1	1.80955	144.647	2.56582e-33	3.80413e-32	2.13757
Acinar	ENSG00000138640	ENSSSCG00000026196	FAM13A	FAM13A	5.02967	444.258	1.28177e-98	1.89271e-96	2.13319
Acinar	ENSG00000161016	ENSSSCG00000029830	ENSSSCG00000029830	RPL8	12.3889	188.088	8.31313e-43	1.88952e-41	2.13255
Acinar	ENSG00000101384	ENSSSCG00000007067	JAG1	JAG1	4.49771	118.61	1.27463e-27	1.42574e-26	2.13208
Acinar	ENSG00000163590	ENSSSCG00000023434	PPM1L	PPM1L	4.88324	224.898	7.7282e-51	2.45362e-49	2.13172
Acinar	ENSG00000143473	ENSSSCG00000040650	ENSSSCG00000040650	KCNH1	-0.00911495	37.5346	8.98051e-10	3.59842e-09	2.12869
Acinar	ENSG00000284299	ENSSSCG00000040650	ENSSSCG00000040650		-0.00911495	37.5346	8.98051e-10	3.59842e-09	2.12869
Acinar	ENSG00000142303	ENSSSCG00000026994	ADAMTS10	ADAMTS10	3.91327	233.915	8.34876e-53	2.77476e-51	2.12585
Acinar	ENSG00000157111	ENSSSCG00000014066	TMEM171	TMEM171	0.354943	47.1334	6.63143e-12	3.08076e-11	2.12107
Acinar	ENSG00000174990	ENSSSCG00000035629	CA5A	CA5A	0.67681	97.0605	6.72406e-23	6.03356e-22	2.11959
Acinar	ENSG00000162438	ENSSSCG00000003458	CTRC	CTRC	5.23063	61.688	4.02435e-15	2.31911e-14	2.11703
Acinar	ENSG00000099308	ENSSSCG00000013895	MAST3	MAST3	3.34385	177.152	2.02872e-40	4.16379e-39	2.11564
Acinar	ENSG00000079337	ENSSSCG00000023526	RAPGEF3	RAPGEF3	-1.70026	46.9982	7.10517e-12	3.29181e-11	2.11102
Acinar	ENSG00000198643	ENSSSCG00000033189	ENSSSCG00000033189	FAM3D	2.00219	73.2264	1.15602e-17	7.813e-17	2.10505
Acinar	ENSG00000215218	ENSSSCG00000035825	UBE2QL1	UBE2QL1	-0.236735	18.2091	1.97932e-05	5.26462e-05	2.10499
Acinar	ENSG00000187848	ENSSSCG00000009735	P2RX2	P2RX2	0.627526	91.0404	1.4077e-21	1.18532e-20	2.10165
Acinar	ENSG00000188676	ENSSSCG00000023054	IDO2	IDO2	0.484038	79.9061	3.92633e-19	2.88727e-18	2.09959
Acinar	ENSG00000130957	ENSSSCG00000010947	FBP2	FBP2	-1.91621	27.7508	1.37988e-07	4.56611e-07	2.08929
Acinar	ENSG00000164713	ENSSSCG00000037605	BRI3	BRI3	7.52329	241.067	2.30126e-54	8.20621e-53	2.08599
Acinar	ENSG00000207051	ENSSSCG00000019590	SNORA27	SNORA27	3.87541	267.602	3.78064e-60	1.67705e-58	2.08554
Acinar	ENSG00000118420	ENSSSCG00000026346	UBE3D	UBE3D	3.44903	221.816	3.63341e-50	1.12436e-48	2.08462
Acinar	ENSG00000109084	ENSSSCG00000033123	TMEM97	TMEM97	6.84701	255.003	2.10754e-57	8.44629e-56	2.08216
Acinar	ENSG00000222890	ENSSSCG00000019307	U6-131	RNU6-1068P	0.819913	67.5757	2.02756e-16	1.27276e-15	2.08194
Acinar	ENSG00000122591	ENSSSCG00000015386	FAM126A	FAM126A	5.57007	268.752	2.12312e-60	9.51383e-59	2.07702
Acinar	ENSG00000092871	ENSSSCG00000032552	ENSSSCG00000032552	RFFL	5.86849	416.001	1.81051e-92	2.23792e-90	2.0724
Acinar	ENSG00000267618	ENSSSCG00000032552	ENSSSCG00000032552		5.86849	416.001	1.81051e-92	2.23792e-90	2.0724
Acinar	ENSG00000115884	ENSSSCG00000008601	SDC1	SDC1	2.89531	66.5762	3.36629e-16	2.08107e-15	2.06772
Acinar	ENSG00000231500	ENSSSCG00000001502	RPS18	RPS18	12.5353	177.249	1.93289e-40	3.97452e-39	2.06748
Acinar	ENSG00000138347	ENSSSCG00000029311	MYPN	MYPN	-2.11403	24.9691	5.82551e-07	1.82245e-06	2.06529
Acinar	ENSG00000160471	ENSSSCG00000035612	COX6B2	COX6B2	5.11473	120.659	4.53807e-28	5.18684e-27	2.06488
Acinar	ENSG00000184347	ENSSSCG00000017012	SLIT3	SLIT3	4.89602	61.3233	4.84308e-15	2.76988e-14	2.0647
Acinar	ENSG00000155052	ENSSSCG00000015726	CNTNAP5	CNTNAP5	-1.79485	10.2635	0.0013569	0.00280772	2.06274
Acinar	ENSG00000169562	ENSSSCG00000012394	GJB1	GJB1	5.36107	93.8257	3.44566e-22	2.98118e-21	2.06133
Acinar	ENSG00000213160	ENSSSCG00000015937	KLHL23	KLHL23	6.03399	355.745	2.37783e-79	1.93767e-77	2.05603
Acinar	ENSG00000050344	ENSSSCG00000026894	NFE2L3	NFE2L3	3.83962	143.365	4.89017e-33	7.16812e-32	2.05504
Acinar	ENSG00000077264	ENSSSCG00000025306	PAK3	PAK3	4.79609	187.127	1.3472e-42	3.037e-41	2.05429
Acinar	ENSG00000200530	ENSSSCG00000024521	SNORD35B	SNORD35B	6.82858	216.361	5.62492e-49	1.62841e-47	2.0511
Acinar	ENSG00000005700	ENSSSCG00000004460	IBTK	IBTK	5.83299	282.998	1.66854e-63	8.34346e-62	2.04394
Acinar	ENSG00000119946	ENSSSCG00000010536	CNNM1	CNNM1	1.89897	67.2792	2.35659e-16	1.47091e-15	2.04367
Acinar	ENSG00000178217	ENSSSCG00000010342	SH2D4B	SH2D4B	-0.580354	52.4025	4.52146e-13	2.29008e-12	2.03891
Acinar	ENSG00000114850	ENSSSCG00000030567	SSR3	SSR3	8.45863	168.171	1.8567e-38	3.51257e-37	2.03213
Acinar	ENSG00000139946	ENSSSCG00000033800	PELI2	PELI2	6.66562	358.786	5.17434e-80	4.32874e-78	2.03161
Acinar	ENSG00000105370	ENSSSCG00000003232	LIM2	LIM2	-0.477496	49.9397	1.58544e-12	7.73456e-12	2.02488
Acinar	ENSG00000062038	ENSSSCG00000023162	CDH3	CDH3	5.57156	77.7147	1.19054e-18	8.52398e-18	2.02435
Acinar	ENSG00000150867	ENSSSCG00000011079	PIP4K2A	PIP4K2A	4.83994	241.003	2.37735e-54	8.45014e-53	2.01842
Acinar	ENSG00000166073	ENSSSCG00000004787	GPR176	GPR176	4.47637	240.733	2.7217e-54	9.62748e-53	2.0161
Acinar	ENSG00000168255	ENSSSCG00000007695	ENSSSCG00000007695	POLR2J3	0.986775	54.185	1.82477e-13	9.48245e-13	2.01335
Acinar	ENSG00000267368	ENSSSCG00000007695	ENSSSCG00000007695	UPK3BL1	0.986775	54.185	1.82477e-13	9.48245e-13	2.01335
Acinar	ENSG00000284981	ENSSSCG00000007695	ENSSSCG00000007695	UPK3BL2	0.986775	54.185	1.82477e-13	9.48245e-13	2.01335
Acinar	ENSG00000205236	ENSSSCG00000007695	ENSSSCG00000007695		0.986775	54.185	1.82477e-13	9.48245e-13	2.01335
Acinar	ENSG00000072163	ENSSSCG00000015862	LIMS2	LIMS2	1.2845	49.7367	1.75827e-12	8.5455e-12	2.00691
Acinar	ENSG00000185624	ENSSSCG00000039148	P4HB	P4HB	7.58913	188.105	8.24049e-43	1.87495e-41	2.00674
Acinar	ENSG00000223280	ENSSSCG00000038502	U6-752	RNU6-57P	-1.18289	33.2332	8.17428e-09	3.01257e-08	2.0031
Acinar	ENSG00000179588	ENSSSCG00000040875	ZFPM1	ZFPM1	3.91478	249.691	3.03279e-56	1.16453e-54	1.99991
Acinar	ENSG00000219073	ENSSSCG00000037400	ENSSSCG00000037400	CELA3B	3.36465	81.5446	1.71347e-19	1.28536e-18	1.99729
Acinar	ENSG00000142789	ENSSSCG00000037400	ENSSSCG00000037400	CELA3A	3.36465	81.5446	1.71347e-19	1.28536e-18	1.99729
Acinar	ENSG00000184502	ENSSSCG00000021910	GAST	GAST	4.78763	60.5037	7.34422e-15	4.13796e-14	1.99226
Acinar	ENSG00000196482	ENSSSCG00000010814	ESRRG	ESRRG	0.669802	69.5396	7.48973e-17	4.8198e-16	1.98651
Acinar	ENSG00000283288	ENSSSCG00000042105	SMIM33	SMIM33	-0.993876	26.9108	2.13063e-07	6.91519e-07	1.98631
Acinar	ENSG00000168646	ENSSSCG00000017265	AXIN2	AXIN2	4.01314	266.271	7.37401e-60	3.21911e-58	1.98241
Acinar	ENSG00000144891	ENSSSCG00000011695	AGTR1	AGTR1	2.25773	49.2926	2.20497e-12	1.06437e-11	1.98226
Acinar	ENSG00000106648	ENSSSCG00000016431	GALNTL5	GALNTL5	1.28317	115.084	7.54369e-27	8.14408e-26	1.98189
Acinar	ENSG00000145779	ENSSSCG00000040617	TNFAIP8	TNFAIP8	3.83193	197.809	6.28115e-45	1.53724e-43	1.9798
Acinar	ENSG00000198797	ENSSSCG00000015515	BRINP2	BRINP2	3.06701	152.31	5.42081e-35	8.64265e-34	1.97853
Acinar	ENSG00000183386	ENSSSCG00000003644	FHL3	FHL3	4.04187	213.121	2.86447e-48	8.00814e-47	1.97711
Acinar	ENSG00000114391	ENSSSCG00000011952	RPL24	RPL24	11.8046	156.778	5.72336e-36	9.54704e-35	1.97367
Acinar	ENSG00000115919	ENSSSCG00000015673	KYNU	KYNU	2.01311	67.0339	2.66878e-16	1.65965e-15	1.97269
Acinar	ENSG00000155380	ENSSSCG00000006771	SLC16A1	SLC16A1	2.3107	99.7419	1.73606e-23	1.6002e-22	1.97228
Acinar	ENSG00000207586	ENSSSCG00000018866	ssc-mir-135-2	MIR135A2	0.745374	71.6615	2.55471e-17	1.69303e-16	1.96819
Acinar	ENSG00000152503	ENSSSCG00000014214	TRIM36	TRIM36	1.63907	67.389	2.22892e-16	1.3936e-15	1.96669
Acinar	ENSG00000092621	ENSSSCG00000006717	PHGDH	PHGDH	5.42943	59.7595	1.07185e-14	5.98549e-14	1.96522
Acinar	ENSG00000171004	ENSSSCG00000021375	HS6ST2	HS6ST2	1.40406	29.4144	5.84409e-08	2.00252e-07	1.96376
Acinar	ENSG00000053372	ENSSSCG00000034814	MRTO4	MRTO4	6.03717	235.538	3.69575e-53	1.24333e-51	1.95859
Acinar	ENSG00000124762	ENSSSCG00000001565	CDKN1A	CDKN1A	1.76242	68.4818	1.28053e-16	8.13112e-16	1.95609
Acinar	ENSG00000165072	ENSSSCG00000030655	MAMDC2	MAMDC2	1.91438	42.4094	7.40333e-11	3.20141e-10	1.95499
Acinar	ENSG00000204291	ENSSSCG00000005380	COL15A1	COL15A1	-1.33026	29.4243	5.81449e-08	1.993e-07	1.95491
Acinar	ENSG00000183709	ENSSSCG00000040814	IL28B	IFNL2	0.650309	13.7654	0.000207116	0.000482986	1.95195
Acinar	ENSG00000197110	ENSSSCG00000040814	IL28B	IFNL3	0.650309	13.7654	0.000207116	0.000482986	1.95195
Acinar	ENSG00000050820	ENSSSCG00000028878	BCAR1	BCAR1	7.89652	50.3257	1.30235e-12	6.38752e-12	1.95
Acinar	ENSG00000131471	ENSSSCG00000017383	ENSSSCG00000017383	AOC3	0.22814	66.5179	3.46738e-16	2.14175e-15	1.94711
Acinar	ENSG00000135763	ENSSSCG00000010186	URB2	URB2	2.57203	176.889	2.31628e-40	4.73283e-39	1.94451
Acinar	ENSG00000149970	ENSSSCG00000012164	CNKSR2	CNKSR2	1.33444	65.5663	5.61903e-16	3.4275e-15	1.94447
Acinar	ENSG00000113916	ENSSSCG00000011810	BCL6	BCL6	2.04642	60.0771	9.12116e-15	5.11036e-14	1.94383
Acinar	ENSG00000171863	ENSSSCG00000031088	RPS7	RPS7	12.7309	140.928	1.66826e-32	2.38654e-31	1.93949
Acinar	ENSG00000142937	ENSSSCG00000003930	RPS8	RPS8	12.7262	154.257	2.03451e-35	3.306e-34	1.93908
Acinar	ENSG00000136942	ENSSSCG00000034227	RPL35	RPL35	12.3441	152.65	4.56934e-35	7.31161e-34	1.93535
Acinar	ENSG00000130005	ENSSSCG00000023142	GAMT	GAMT	6.97624	199.47	2.72603e-45	6.76191e-44	1.93411
Acinar	ENSG00000265972	ENSSSCG00000031262	TXNIP	TXNIP	9.51978	165.684	6.48546e-38	1.1991e-36	1.93049
Acinar	ENSG00000119599	ENSSSCG00000028159	ENSSSCG00000028159	DCAF4	2.67431	147.336	6.62723e-34	1.00699e-32	1.92731
Acinar	ENSG00000176566	ENSSSCG00000028159	ENSSSCG00000028159	DCAF4L2	2.67431	147.336	6.62723e-34	1.00699e-32	1.92731
Acinar	ENSG00000169413	ENSSSCG00000021866	EDDM3B	RNASE6	0.295402	32.9341	9.53347e-09	3.49011e-08	1.92219
Acinar	ENSG00000047365	ENSSSCG00000008768	ARAP2	ARAP2	-0.0892749	21.3987	3.73023e-06	1.07397e-05	1.92194
Acinar	ENSG00000288920	ENSSSCG00000037236	RPSA	RPSAP58	11.5738	145.571	1.61103e-33	2.41129e-32	1.92129
Acinar	ENSG00000168028	ENSSSCG00000037236	RPSA	RPSA	11.5738	145.571	1.61103e-33	2.41129e-32	1.92129
Acinar	ENSG00000144331	ENSSSCG00000023181	ZNF385B	ZNF385B	1.14309	67.4565	2.15383e-16	1.34933e-15	1.92111
Acinar	ENSG00000200913	ENSSSCG00000018197	ENSSSCG00000018197	SNORD46	7.5258	220.18	8.26293e-50	2.5007e-48	1.91815
Acinar	ENSG00000251830	ENSSSCG00000018197	ENSSSCG00000018197		7.5258	220.18	8.26293e-50	2.5007e-48	1.91815
Acinar	ENSG00000164113	ENSSSCG00000009089	ADAD1	ADAD1	-2.11179	15.4962	8.267e-05	0.000203366	1.91407
Acinar	ENSG00000147804	ENSSSCG00000005905	SLC39A4	SLC39A4	2.15555	52.1301	5.1943e-13	2.62121e-12	1.91217
Acinar	ENSG00000171824	ENSSSCG00000003412	EXOSC10	EXOSC10	4.47789	157.735	3.53672e-36	5.9537e-35	1.90567
Acinar	ENSG00000137460	ENSSSCG00000009011	FHDC1	FHDC1	3.35694	111.287	5.11899e-26	5.29267e-25	1.90555
Acinar	ENSG00000115652	ENSSSCG00000008143	UXS1	UXS1	5.73233	209.783	1.5319e-47	4.15596e-46	1.9026
Acinar	ENSG00000128573	ENSSSCG00000016639	FOXP2	FOXP2	4.58431	306.949	1.00893e-68	5.90383e-67	1.90136
Acinar	ENSG00000104529	ENSSSCG00000006954	EEF1D	EEF1D	9.44657	113.795	1.44492e-26	1.54027e-25	1.90128
Acinar	ENSG00000186468	ENSSSCG00000014133	RPS23	RPS23	12.112	158.264	2.70987e-36	4.59695e-35	1.90081
Acinar	ENSG00000198780	ENSSSCG00000014076	FAM169A	FAM169A	5.20008	376.367	7.68906e-84	7.51888e-82	1.90044
Acinar	ENSG00000115738	ENSSSCG00000008645	ID2	ID2	6.94223	163.516	1.93016e-37	3.44983e-36	1.89822
Acinar	ENSG00000164307	ENSSSCG00000014171	ERAP1	ERAP1	2.33086	59.8232	1.03772e-14	5.79934e-14	1.89782
Acinar	ENSG00000110777	ENSSSCG00000015016	POU2AF1	POU2AF1	-1.09563	30.4454	3.434e-08	1.20043e-07	1.89263
Acinar	ENSG00000198691	ENSSSCG00000006890	ABCA4	ABCA4	2.85106	74.5615	5.87772e-18	4.04889e-17	1.88812
Acinar	ENSG00000144857	ENSSSCG00000025826	BOC	BOC	-0.754587	27.5276	1.54869e-07	5.10247e-07	1.88637
Acinar	ENSG00000159224	ENSSSCG00000026330	GIP	GIP	0.599551	86.8098	1.19475e-20	9.55541e-20	1.87931
Acinar	ENSG00000137154	ENSSSCG00000005169	RPS6	RPS6	12.267	158.367	2.57259e-36	4.37419e-35	1.87756
Acinar	ENSG00000167526	ENSSSCG00000024974	ENSSSCG00000024974	RPL13	11.8312	150.484	1.35879e-34	2.12935e-33	1.86665
Acinar	ENSG00000178573	ENSSSCG00000040607	MAF	MAF	4.41031	273.374	2.08709e-61	9.85413e-60	1.86519
Acinar	ENSG00000173281	ENSSSCG00000022797	PPP1R3B	PPP1R3B	4.0651	192.111	1.10069e-43	2.57907e-42	1.86446
Acinar	ENSG00000104611	ENSSSCG00000038135	ENSSSCG00000038135	SH2D4A	1.67068	59.3869	1.29528e-14	7.20028e-14	1.86308
Acinar	ENSG00000127418	ENSSSCG00000036512	FGFRL1	FGFRL1	3.57192	82.6679	9.70669e-20	7.36691e-19	1.86059
Acinar	ENSG00000065911	ENSSSCG00000008289	MTHFD2	MTHFD2	3.3211	112.711	2.4961e-26	2.62771e-25	1.86006
Acinar	ENSG00000111728	ENSSSCG00000031329	ST8SIA1	ST8SIA1	3.52267	175.084	5.73836e-40	1.15407e-38	1.85657
Acinar	ENSG00000201264	ENSSSCG00000018533	SNORD73	SNORD73B	3.84322	144.025	3.50924e-33	5.16802e-32	1.85554
Acinar	ENSG00000172164	ENSSSCG00000005994	SNTB1	SNTB1	5.72118	75.3051	4.0331e-18	2.80545e-17	1.85533
Acinar	ENSG00000258588	ENSSSCG00000014672	ENSSSCG00000014672	TRIM6-TRIM34	1.56635	99.1239	2.37192e-23	2.16903e-22	1.85526
Acinar	ENSG00000258659	ENSSSCG00000014672	ENSSSCG00000014672	TRIM34	1.56635	99.1239	2.37192e-23	2.16903e-22	1.85526
Acinar	ENSG00000172818	ENSSSCG00000027361	OVOL1	OVOL1	1.75635	99.2795	2.19267e-23	2.00929e-22	1.85465
Acinar	ENSG00000173699	ENSSSCG00000016269	ENSSSCG00000016269	SPATA3	-0.0444418	17.8468	2.39426e-05	6.29976e-05	1.85217
Acinar	ENSG00000170085	ENSSSCG00000014062	SIMC1	SIMC1	3.23468	211.449	6.63187e-48	1.82393e-46	1.85002
Acinar	ENSG00000105202	ENSSSCG00000030510	FBL	FBL	5.6569	195.278	2.24099e-44	5.37106e-43	1.84995
Acinar	ENSG00000185442	ENSSSCG00000002265	FAM174B	FAM174B	5.03857	124.586	6.26869e-29	7.45937e-28	1.8489
Acinar	ENSG00000112877	ENSSSCG00000031800	CEP72	CEP72	2.37408	93.459	4.14709e-22	3.5698e-21	1.84889
Acinar	ENSG00000145934	ENSSSCG00000017018	TENM2	TENM2	1.08522	38.82	4.64747e-10	1.90275e-09	1.8486
Acinar	ENSG00000150672	ENSSSCG00000014904	DLG2	DLG2	3.19205	203.469	3.65528e-46	9.39526e-45	1.84414
Acinar	ENSG00000162407	ENSSSCG00000003839	ENSSSCG00000003839	PLPP3	3.07917	85.7657	2.02565e-20	1.594e-19	1.8439
Acinar	ENSG00000284686	ENSSSCG00000003839	ENSSSCG00000003839		3.07917	85.7657	2.02565e-20	1.594e-19	1.8439
Acinar	ENSG00000207304	ENSSSCG00000019451	SNORA8	SNORA8	5.58341	222.982	2.02281e-50	6.32185e-49	1.83817
Acinar	ENSG00000169857	ENSSSCG00000029474	AVEN	AVEN	2.28242	106.765	5.01096e-25	4.93294e-24	1.83728
Acinar	ENSG00000204394	ENSSSCG00000038950	VARS1	VARS1	5.06693	143.725	4.08052e-33	5.9933e-32	1.83633
Acinar	ENSG00000151838	ENSSSCG00000027678	ENSSSCG00000027678	CCDC175	4.97695	119.387	8.61566e-28	9.72111e-27	1.83225
Acinar	ENSG00000157985	ENSSSCG00000016317	AGAP1	AGAP1	5.70373	219.69	1.05705e-49	3.18157e-48	1.82988
Acinar	ENSG00000110245	ENSSSCG00000015069	ENSSSCG00000015069	APOC3	4.12752	45.7439	1.34766e-11	6.1263e-11	1.82769
Acinar	ENSG00000112667	ENSSSCG00000026568	DNPH1	DNPH1	5.93303	147.641	5.68372e-34	8.66619e-33	1.82766
Acinar	ENSG00000117480	ENSSSCG00000003901	FAAH	FAAH	4.86621	176.634	2.63242e-40	5.35787e-39	1.82569
Acinar	ENSG00000172809	ENSSSCG00000017239	RPL38	RPL38	11.8644	142.481	7.63249e-33	1.10626e-31	1.82192
Acinar	ENSG00000170889	ENSSSCG00000029785	RPS9	RPS9	11.933	135.422	2.66994e-31	3.59731e-30	1.82174
Acinar	ENSG00000164690	ENSSSCG00000016416	SHH	SHH	-1.52736	21.9086	2.85956e-06	8.32994e-06	1.82162
Acinar	ENSG00000170801	ENSSSCG00000008723	HTRA3	HTRA3	-1.99932	6.02292	0.0141212	0.0243702	1.81671
Acinar	ENSG00000173239	ENSSSCG00000010444	LIPM	LIPM	-1.92515	13.0471	0.000303762	0.000692076	1.81615
Acinar	ENSG00000143842	ENSSSCG00000015277	SOX13	SOX13	3.41814	85.045	2.91654e-20	2.2723e-19	1.81404
Acinar	ENSG00000143839	ENSSSCG00000031235	REN	REN	-0.991309	19.7636	8.76339e-06	2.42898e-05	1.81033
Acinar	ENSG00000153936	ENSSSCG00000022032	ENSSSCG00000022032	HS2ST1	5.16171	303.753	5.01258e-68	2.89467e-66	1.81
Acinar	ENSG00000267561	ENSSSCG00000022032	ENSSSCG00000022032		5.16171	303.753	5.01258e-68	2.89467e-66	1.81
Acinar	ENSG00000183888	ENSSSCG00000036026	SRARP	SRARP	-1.49521	14.6112	0.000132124	0.000316459	1.80923
Acinar	ENSG00000252562	ENSSSCG00000018738	U6-66	RNU6-922P	0.477788	16.4333	5.03931e-05	0.000127472	1.80896
Acinar	ENSG00000162576	ENSSSCG00000021880	MXRA8	MXRA8	3.60053	66.8617	2.91244e-16	1.80913e-15	1.80735
Acinar	ENSG00000130508	ENSSSCG00000029570	PXDN	PXDN	0.975049	20.6562	5.49578e-06	1.55542e-05	1.80296
Acinar	ENSG00000163273	ENSSSCG00000026852	NPPC	NPPC	0.564316	13.1345	0.000289911	0.000662575	1.80104
Acinar	ENSG00000281808	ENSSSCG00000018620	ENSSSCG00000018620		7.50773	148.547	3.6016e-34	5.55697e-33	1.79994
Acinar	ENSG00000171388	ENSSSCG00000048443	APLN	APLN	-2.31579	9.69564	0.00184706	0.00373417	1.79989
Acinar	ENSG00000139514	ENSSSCG00000029456	SLC7A1	SLC7A1	4.14825	185.86	2.54698e-42	5.68343e-41	1.79979
Acinar	ENSG00000201403	ENSSSCG00000018117	SNORD14	SNORD14B	4.60804	169.288	1.05832e-38	2.03364e-37	1.79861
Acinar	ENSG00000202479	ENSSSCG00000018117	SNORD14	SNORD14	4.60804	169.288	1.05832e-38	2.03364e-37	1.79861
Acinar	ENSG00000286053	ENSSSCG00000041398	ASDURF	ASDURF	-1.36565	22.3326	2.29279e-06	6.74322e-06	1.79754
Acinar	ENSG00000196866	ENSSSCG00000032609	ENSSSCG00000032609	H2AC7	-0.523688	22.6586	1.9349e-06	5.73356e-06	1.79127
Acinar	ENSG00000205301	ENSSSCG00000038236	MGAT4D	MGAT4D	2.46055	51.4564	7.32067e-13	3.65568e-12	1.78732
Acinar	ENSG00000152256	ENSSSCG00000015958	PDK1	PDK1	4.0642	126.994	1.86316e-29	2.28502e-28	1.78724
Acinar	ENSG00000137492	ENSSSCG00000040639	THAP12	THAP12	4.8026	178.633	9.63406e-41	2.00918e-39	1.7854
Acinar	ENSG00000102572	ENSSSCG00000009511	STK24	STK24	5.35725	246.911	1.2241e-55	4.56487e-54	1.78523
Acinar	ENSG00000209482	ENSSSCG00000018184	SNORD83A	SNORD83A	8.65517	149.981	1.75027e-34	2.73311e-33	1.78398
Acinar	ENSG00000180537	ENSSSCG00000038290	RNF182	RNF182	1.73914	47.8204	4.67099e-12	2.19456e-11	1.78332
Acinar	ENSG00000163697	ENSSSCG00000022168	APBB2	APBB2	4.99507	366.728	9.65057e-82	8.56176e-80	1.78292
Acinar	ENSG00000142534	ENSSSCG00000003165	ENSSSCG00000003165	RPS11	12.4135	115.221	7.03868e-27	7.61007e-26	1.78211
Acinar	ENSG00000165495	ENSSSCG00000015211	PKNOX2	PKNOX2	3.07999	224.786	8.17316e-51	2.59115e-49	1.78014
Acinar	ENSG00000166025	ENSSSCG00000014960	AMOTL1	AMOTL1	4.86638	140.918	1.67672e-32	2.39709e-31	1.78013
Acinar	ENSG00000088280	ENSSSCG00000028108	ASAP3	ASAP3	4.6138	132.143	1.39224e-30	1.80338e-29	1.77823
Acinar	ENSG00000133065	ENSSSCG00000020783	SLC41A1	SLC41A1	3.26502	195.804	1.71963e-44	4.13952e-43	1.77019
Acinar	ENSG00000105369	ENSSSCG00000033684	CD79A	CD79A	11.3143	132.142	1.39258e-30	1.80338e-29	1.76399
Acinar	ENSG00000175097	ENSSSCG00000034285	RAG2	RAG2	-1.46752	14.7094	0.000125421	0.000301257	1.76269
Acinar	ENSG00000175556	ENSSSCG00000012631	LONRF3	LONRF3	3.77197	151.191	9.51826e-35	1.50446e-33	1.76003
Acinar	ENSG00000110887	ENSSSCG00000009942	DAO	DAO	1.21971	46.1922	1.07204e-11	4.91191e-11	1.75847
Acinar	ENSG00000128951	ENSSSCG00000032141	DUT	DUT	7.63863	132.517	1.15331e-30	1.49972e-29	1.75783
Acinar	ENSG00000188906	ENSSSCG00000000784	LRRK2	LRRK2	1.23038	32.8861	9.77208e-09	3.57449e-08	1.75748
Acinar	ENSG00000197705	ENSSSCG00000003733	KLHL14	KLHL14	0.801154	26.3334	2.87276e-07	9.21913e-07	1.75727
Acinar	ENSG00000139547	ENSSSCG00000000419	RDH16	RDH16	1.52132	13.1653	0.00028518	0.00065244	1.75683
Acinar	ENSG00000071282	ENSSSCG00000011538	LMCD1	LMCD1	1.71289	45.8513	1.27577e-11	5.8091e-11	1.75614
Acinar	ENSG00000138434	ENSSSCG00000038730	ITPRID2	ITPRID2	4.0401	153.536	2.92521e-35	4.7116e-34	1.75603
Acinar	ENSG00000112039	ENSSSCG00000001546	FANCE	FANCE	6.06774	137.896	7.68046e-32	1.06481e-30	1.7545
Acinar	ENSG00000188886	ENSSSCG00000008126	ASTL	ASTL	-0.242076	25.364	4.74694e-07	1.49502e-06	1.75387
Acinar	ENSG00000137474	ENSSSCG00000014876	MYO7A	MYO7A	1.70817	77.7204	1.18709e-18	8.50204e-18	1.75244
Acinar	ENSG00000140450	ENSSSCG00000002252	ARRDC4	ARRDC4	5.07137	272.79	2.79837e-61	1.31279e-59	1.75172
Acinar	ENSG00000182621	ENSSSCG00000007056	PLCB1	PLCB1	6.40018	158.089	2.95891e-36	5.00784e-35	1.74834
Acinar	ENSG00000183508	ENSSSCG00000006729	TENT5C	TENT5C	6.17323	134.088	5.22539e-31	6.92167e-30	1.74826
Acinar	ENSG00000110660	ENSSSCG00000015001	SLC35F2	SLC35F2	0.851763	25.2234	5.10591e-07	1.60486e-06	1.74584
Acinar	ENSG00000107833	ENSSSCG00000010568	NPM3	NPM3	4.21313	161.876	4.40441e-37	7.74628e-36	1.74362
Acinar	ENSG00000133454	ENSSSCG00000009957	MYO18B	MYO18B	-1.66267	7.13078	0.00757717	0.0137813	1.74066
Acinar	ENSG00000146755	ENSSSCG00000007703	TRIM50	TRIM50	-1.53578	23.7337	1.10626e-06	3.36744e-06	1.73894
Acinar	ENSG00000274997	ENSSSCG00000051689	ENSSSCG00000051689	H2AC12	2.78332	37.8252	7.73742e-10	3.11507e-09	1.73739
Acinar	ENSG00000151466	ENSSSCG00000029943	SCLT1	SCLT1	4.73927	207.935	3.87668e-47	1.04018e-45	1.73197
Acinar	ENSG00000126561	ENSSSCG00000017402	STAT5A	STAT5A	2.94975	108.687	1.90071e-25	1.91481e-24	1.72884
Acinar	ENSG00000198840	ENSSSCG00000018084	ND3	MT-ND3	10.4245	200.659	1.50014e-45	3.7295e-44	1.72829
Acinar	ENSG00000103024	ENSSSCG00000008017	NME3	NME3	-2.77774	8.40305	0.00374592	0.00718175	1.72729
Acinar	ENSG00000112893	ENSSSCG00000014195	MAN2A1	MAN2A1	4.86991	315.101	1.69054e-70	1.03034e-68	1.72447
Acinar	ENSG00000214706	ENSSSCG00000011402	IFRD2	IFRD2	5.02473	233.712	9.24551e-53	3.06355e-51	1.72422
Acinar	ENSG00000198918	ENSSSCG00000030849	ENSSSCG00000030849	RPL39	11.6885	128.156	1.03782e-29	1.28934e-28	1.72388
Acinar	ENSG00000185088	ENSSSCG00000023158	RPS27L	RPS27L	8.63988	141.172	1.47544e-32	2.11345e-31	1.72324
Acinar	ENSG00000158023	ENSSSCG00000009802	CFAP251	CFAP251	1.43826	58.9598	1.60925e-14	8.91182e-14	1.72017
Acinar	ENSG00000174125	ENSSSCG00000026583	TLR1	TLR1	0.867522	42.1808	8.32114e-11	3.58422e-10	1.71959
Acinar	ENSG00000164684	ENSSSCG00000022989	ZNF704	ZNF704	5.53405	174.6	7.31934e-40	1.46134e-38	1.7189
Acinar	ENSG00000204628	ENSSSCG00000029724	RACK1	RACK1	11.2272	134.921	3.43626e-31	4.59602e-30	1.71879
Acinar	ENSG00000090621	ENSSSCG00000003660	PABPC4	PABPC4	5.03534	110.145	9.10807e-26	9.36867e-25	1.71813
Acinar	ENSG00000185989	ENSSSCG00000009567	RASA3	RASA3	3.00215	183.909	6.79088e-42	1.47934e-40	1.71698
Acinar	ENSG00000175727	ENSSSCG00000009794	MLXIP	MLXIP	5.77786	248.796	4.75369e-56	1.80953e-54	1.71674
Acinar	ENSG00000004139	ENSSSCG00000030358	SARM1	SARM1	3.1355	176.222	3.23781e-40	6.56574e-39	1.7162
Acinar	ENSG00000102575	ENSSSCG00000032282	ACP5	ACP5	1.04089	87.0621	1.05168e-20	8.43878e-20	1.71494
Acinar	ENSG00000122787	ENSSSCG00000016519	AKR1D1	AKR1D1	1.55595	82.2516	1.1982e-19	9.04075e-19	1.71244
Acinar	ENSG00000207405	ENSSSCG00000026828	SNORA64	SNORA64	4.96943	166.987	3.36805e-38	6.29065e-37	1.71198
Acinar	ENSG00000085978	ENSSSCG00000016300	ATG16L1	ATG16L1	2.87423	194.56	3.21373e-44	7.66073e-43	1.71111
Acinar	ENSG00000238578	ENSSSCG00000020020	SNORD4A	SNORD4A	3.62134	115.259	6.90541e-27	7.46966e-26	1.71096
Acinar	ENSG00000178184	ENSSSCG00000023376	PARD6G	PARD6G	3.54944	139.551	3.3366e-32	4.69986e-31	1.7105
Acinar	ENSG00000159217	ENSSSCG00000023128	IGF2BP1	IGF2BP1	4.44738	81.6851	1.59593e-19	1.19842e-18	1.70934
Acinar	ENSG00000169484	ENSSSCG00000036500	ENSSSCG00000036500	OR4K14	-2.14531	10.7925	0.00101913	0.00215047	1.70668
Acinar	ENSG00000082516	ENSSSCG00000017066	GEMIN5	GEMIN5	4.08925	351.92	1.61799e-78	1.29451e-76	1.7042
Acinar	ENSG00000015285	ENSSSCG00000036747	WAS	WAS	-0.234166	41.6869	1.07125e-10	4.58198e-10	1.70292
Acinar	ENSG00000141298	ENSSSCG00000017791	ENSSSCG00000017791	SSH2	3.56466	233.428	1.06616e-52	3.52748e-51	1.69999
Acinar	ENSG00000087842	ENSSSCG00000012136	PIR	PIR	2.54884	108.107	2.54701e-25	2.54146e-24	1.69945
Acinar	ENSG00000125354	ENSSSCG00000012619	SEPTIN6	SEPTIN6	4.71836	147.532	6.00247e-34	9.13954e-33	1.69755
Acinar	ENSG00000168575	ENSSSCG00000007027	SLC20A2	SLC20A2	4.26047	209.999	1.37432e-47	3.74693e-46	1.69662
Acinar	ENSG00000058262	ENSSSCG00000011621	SEC61A1	SEC61A1	6.12998	192.178	1.06392e-43	2.49556e-42	1.69484
Acinar	ENSG00000138119	ENSSSCG00000010476	MYOF	MYOF	1.97756	30.1121	4.07771e-08	1.4169e-07	1.69203
Acinar	ENSG00000212206	ENSSSCG00000019600	ENSSSCG00000019600		6.9851	162.21	3.72267e-37	6.58939e-36	1.69173
Acinar	ENSG00000148848	ENSSSCG00000010746	ADAM12	ADAM12	2.02238	32.2439	1.35982e-08	4.91165e-08	1.69126
Acinar	ENSG00000182175	ENSSSCG00000002267	RGMA	RGMA	3.72376	37.461	9.32611e-10	3.73146e-09	1.69059
Acinar	ENSG00000130052	ENSSSCG00000012828	STARD8	STARD8	2.88466	94.0812	3.02844e-22	2.63159e-21	1.68297
Acinar	ENSG00000101888	ENSSSCG00000012581	NXT2	NXT2	3.6795	125.499	3.95694e-29	4.76522e-28	1.68293
Acinar	ENSG00000132819	ENSSSCG00000007504	RBM38	RBM38	3.52662	256.857	8.31137e-58	3.37392e-56	1.68293
Acinar	ENSG00000129667	ENSSSCG00000023362	RHBDF2	RHBDF2	1.45518	64.2622	1.08913e-15	6.50995e-15	1.68209
Acinar	ENSG00000143947	ENSSSCG00000034617	RPS27A	RPS27A	13.2405	129.515	5.23182e-30	6.56274e-29	1.67988
Acinar	ENSG00000116237	ENSSSCG00000003369	RPL22	ICMT	11.5043	133.55	6.85252e-31	9.02738e-30	1.67923
Acinar	ENSG00000177076	ENSSSCG00000034213	ACER2	ACER2	0.566857	76.5887	2.10543e-18	1.48759e-17	1.67264
Acinar	ENSG00000160856	ENSSSCG00000006457	FCRL3	FCRL3	-2.25164	14.3817	0.000149247	0.00035496	1.6724
Acinar	ENSG00000145425	ENSSSCG00000009019	RPS3A	RPS3A	12.5966	119.856	6.80386e-28	7.71245e-27	1.67222
Acinar	ENSG00000107262	ENSSSCG00000010996	BAG1	BAG1	6.05381	174.586	7.37217e-40	1.47056e-38	1.67027
Acinar	ENSG00000174130	ENSSSCG00000026592	TLR6	TLR6	0.928135	36.0072	1.96587e-09	7.65675e-09	1.67011
Acinar	ENSG00000119699	ENSSSCG00000002385	TGFB3	TGFB3	0.389435	24.1556	8.88594e-07	2.72866e-06	1.66932
Acinar	ENSG00000176890	ENSSSCG00000040678	TYMS	TYMS	6.75558	136.811	1.32613e-31	1.81678e-30	1.66778
Acinar	ENSG00000163050	ENSSSCG00000010861	COQ8A	COQ8A	5.62162	305.099	2.55217e-68	1.48552e-66	1.66603
Acinar	ENSG00000118181	ENSSSCG00000036296	RPS25	RPS25	12.1579	121.617	2.80017e-28	3.22393e-27	1.66543
Acinar	ENSG00000106591	ENSSSCG00000034355	ENSSSCG00000034355	MRPL32	-1.88565	16.9329	3.87239e-05	9.92894e-05	1.66435
Acinar	ENSG00000167733	ENSSSCG00000030546	HSD11B1L	HSD11B1L	12.0939	137.473	9.50437e-32	1.30895e-30	1.6621
Acinar	ENSG00000241404	ENSSSCG00000001434	EGFL8	EGFL8	6.73272	57.9251	2.72291e-14	1.48622e-13	1.66206
Acinar	ENSG00000257529	ENSSSCG00000035738	ENSSSCG00000035738	RPL36A-HNRNPH2	4.57156	178.383	1.09249e-40	2.27407e-39	1.66128
Acinar	ENSG00000067167	ENSSSCG00000006193	TRAM1	TRAM1	6.58709	141.562	1.21258e-32	1.74602e-31	1.65978
Acinar	ENSG00000283978	ENSSSCG00000018147	ssc-mir-365-2	MIR365B	-2.3369	11.3186	0.00076735	0.00164618	1.65639
Acinar	ENSG00000135069	ENSSSCG00000005287	PSAT1	PSAT1	2.35616	33.4941	7.14812e-09	2.64992e-08	1.65535
Acinar	ENSG00000185418	ENSSSCG00000005781	TARS3	TARS3	5.34615	269.037	1.84e-60	8.27888e-59	1.65448
Acinar	ENSG00000170190	ENSSSCG00000017215	SLC16A5	SLC16A5	2.71674	155.837	9.18957e-36	1.51793e-34	1.65037
Acinar	ENSG00000188643	ENSSSCG00000046234	ENSSSCG00000046234	S100A16	1.17814	13.7873	0.000204715	0.00047779	1.64895
Acinar	ENSG00000100147	ENSSSCG00000035565	CCDC134	CCDC134	3.21849	126.267	2.68767e-29	3.27431e-28	1.64838
Acinar	ENSG00000074219	ENSSSCG00000025568	TEAD2	TEAD2	5.59542	51.5632	6.933e-13	3.47155e-12	1.64801
Acinar	ENSG00000155792	ENSSSCG00000049630	DEPTOR	DEPTOR	2.83817	174.311	8.4644e-40	1.68385e-38	1.64377
Acinar	ENSG00000198218	ENSSSCG00000011373	QRICH1	QRICH1	7.37216	217.272	3.55954e-49	1.04461e-47	1.64007
Acinar	ENSG00000105193	ENSSSCG00000020817	RPS16	RPS16	11.7766	116.772	3.21995e-27	3.55115e-26	1.6396
Acinar	ENSG00000145592	ENSSSCG00000033326	RPL37	RPL37	12.2136	127.373	1.53925e-29	1.89517e-28	1.63694
Acinar	ENSG00000110700	ENSSSCG00000013381	RPS13	RPS13	10.9416	119.369	8.69305e-28	9.80341e-27	1.63545
Acinar	ENSG00000198018	ENSSSCG00000010540	ENTPD7	ENTPD7	4.57357	258.237	4.15681e-58	1.7095e-56	1.63387
Acinar	ENSG00000160318	ENSSSCG00000003230	ENSSSCG00000003230	CLDND2	2.33081	90.642	1.72163e-21	1.44412e-20	1.63276
Acinar	ENSG00000101444	ENSSSCG00000007278	AHCY	AHCY	4.68105	120.849	4.12432e-28	4.72129e-27	1.63013
Acinar	ENSG00000008988	ENSSSCG00000040470	RPS20	RPS20	12.8602	127.594	1.37725e-29	1.70046e-28	1.62992
Acinar	ENSG00000063177	ENSSSCG00000025928	RPL18	RPL18	11.9359	117.171	2.63367e-27	2.9104e-26	1.62986
Acinar	ENSG00000162244	ENSSSCG00000027573	RPL29	RPL29	11.7312	122.717	1.60789e-28	1.87409e-27	1.62698
Acinar	ENSG00000019582	ENSSSCG00000033262	ENSSSCG00000033262	CD74	12.2367	132.001	1.49566e-30	1.93346e-29	1.62624
Acinar	ENSG00000180817	ENSSSCG00000010261	PPA1	PPA1	6.2337	94.3179	2.68709e-22	2.34423e-21	1.62603
Acinar	ENSG00000025039	ENSSSCG00000004318	RRAGD	RRAGD	3.58246	154.014	2.29923e-35	3.72516e-34	1.62484
Acinar	ENSG00000065427	ENSSSCG00000002704	KARS1	KARS1	8.54534	134.533	4.17814e-31	5.56461e-30	1.62342
Acinar	ENSG00000187840	ENSSSCG00000022301	EIF4EBP1	EIF4EBP1	6.43644	164.96	9.33342e-38	1.69995e-36	1.6234
Acinar	ENSG00000164124	ENSSSCG00000008874	TMEM144	TMEM144	2.98234	112.994	2.16422e-26	2.29039e-25	1.62309
Acinar	ENSG00000136444	ENSSSCG00000017567	RSAD1	RSAD1	2.2242	92.1667	7.96723e-22	6.77338e-21	1.62301
Acinar	ENSG00000119915	ENSSSCG00000010577	ELOVL3	ELOVL3	-0.549945	38.697	4.94962e-10	2.02119e-09	1.6218
Acinar	ENSG00000189409	ENSSSCG00000003351	MMP23B	MMP23B	0.406968	49.4761	2.00803e-12	9.70788e-12	1.62143
Acinar	ENSG00000126217	ENSSSCG00000021158	MCF2L	MCF2L	6.22879	285.543	4.65273e-64	2.35332e-62	1.61711
Acinar	ENSG00000105373	ENSSSCG00000022774	NOP53	NOP53	8.04852	169.01	1.21721e-38	2.33284e-37	1.6139
Acinar	ENSG00000136104	ENSSSCG00000024385	RNASEH2B	RNASEH2B	4.13616	156.654	6.09149e-36	1.01304e-34	1.61284
Acinar	ENSG00000131187	ENSSSCG00000031274	F12	F12	-0.651614	50.2796	1.3333e-12	6.53057e-12	1.61265
Acinar	ENSG00000157259	ENSSSCG00000031835	GATAD1	GATAD1	4.41589	115.681	5.58189e-27	6.07984e-26	1.61251
Acinar	ENSG00000188266	ENSSSCG00000001755	HYKK	HYKK	2.10273	84.0948	4.71613e-20	3.63066e-19	1.6119
Acinar	ENSG00000185052	ENSSSCG00000007100	SLC24A3	SLC24A3	2.29323	43.0983	5.20587e-11	2.27351e-10	1.61107
Acinar	ENSG00000164649	ENSSSCG00000015380	CDCA7L	CDCA7L	4.22346	140.032	2.61927e-32	3.71083e-31	1.6086
Acinar	ENSG00000168779	ENSSSCG00000025238	SHOX2	SHOX2	-1.83167	9.10579	0.00254802	0.00502794	1.5994
Acinar	ENSG00000161513	ENSSSCG00000017227	FDXR	FDXR	4.56879	165.412	7.4346e-38	1.36998e-36	1.59924
Acinar	ENSG00000135604	ENSSSCG00000004125	STX11	STX11	-0.502351	18.196	1.99297e-05	5.29901e-05	1.59894
Acinar	ENSG00000118849	ENSSSCG00000028623	RARRES1	RARRES1	3.66877	88.5744	4.89575e-21	3.99393e-20	1.59789
Acinar	ENSG00000119950	ENSSSCG00000022128	ENSSSCG00000022128	MXI1	5.42971	222.092	3.16328e-50	9.83028e-49	1.59547
Acinar	ENSG00000199785	ENSSSCG00000018538	SNORA52	SNORA52	4.61714	160.386	9.3191e-37	1.61321e-35	1.59096
Acinar	ENSG00000148834	ENSSSCG00000022351	GSTO1	GSTO1	7.0848	185.284	3.40188e-42	7.56806e-41	1.59072
Acinar	ENSG00000130032	ENSSSCG00000026254	PRRG3	PRRG3	2.32573	100.055	1.48245e-23	1.37046e-22	1.58873
Acinar	ENSG00000104369	ENSSSCG00000006174	JPH1	JPH1	1.30068	35.8565	2.12399e-09	8.23906e-09	1.58813
Acinar	ENSG00000178826	ENSSSCG00000031799	TMEM139	TMEM139	2.71881	50.3525	1.28468e-12	6.30645e-12	1.58481
Acinar	ENSG00000197448	ENSSSCG00000035615	GSTK1	GSTK1	6.60869	198.637	4.14301e-45	1.01622e-43	1.58471
Acinar	ENSG00000153066	ENSSSCG00000007896	TXNDC11	TXNDC11	5.72121	260.472	1.35426e-58	5.71908e-57	1.5846
Acinar	ENSG00000185519	ENSSSCG00000003470	FAM131C	FAM131C	6.05969	229.77	6.6895e-52	2.16763e-50	1.58432
Acinar	ENSG00000037280	ENSSSCG00000014007	FLT4	FLT4	-2.15745	11.0492	0.000887248	0.0018899	1.5838
Acinar	ENSG00000196208	ENSSSCG00000025483	GREB1	GREB1	-1.46405	10.3844	0.00127083	0.00264083	1.58379
Acinar	ENSG00000212160	ENSSSCG00000024713	U6-373	RNU6-205P	-0.230635	59.0553	1.53304e-14	8.49835e-14	1.58306
Acinar	ENSG00000198856	ENSSSCG00000009145	OSTC	OSTC	7.753	111.971	3.62648e-26	3.78151e-25	1.5814
Acinar	ENSG00000109475	ENSSSCG00000009146	ENSSSCG00000009146	RPL34	12.8398	122.702	1.62036e-28	1.8873e-27	1.58112
Acinar	ENSG00000237763	ENSSSCG00000036331	ENSSSCG00000036331	AMY1A	-0.377561	17.6814	2.61174e-05	6.8466e-05	1.57904
Acinar	ENSG00000174876	ENSSSCG00000036331	ENSSSCG00000036331	AMY1B	-0.377561	17.6814	2.61174e-05	6.8466e-05	1.57904
Acinar	ENSG00000187733	ENSSSCG00000036331	ENSSSCG00000036331	AMY1C	-0.377561	17.6814	2.61174e-05	6.8466e-05	1.57904
Acinar	ENSG00000240038	ENSSSCG00000036331	ENSSSCG00000036331	AMY2B	-0.377561	17.6814	2.61174e-05	6.8466e-05	1.57904
Acinar	ENSG00000243480	ENSSSCG00000036331	ENSSSCG00000036331	AMY2A	-0.377561	17.6814	2.61174e-05	6.8466e-05	1.57904
Acinar	ENSG00000204257	ENSSSCG00000001470	SLA-DMA	HLA-DMA	0.645748	45.1681	1.80825e-11	8.16606e-11	1.57902
Acinar	ENSG00000196531	ENSSSCG00000020830	ENSSSCG00000020830	NACA	11.4283	117.68	2.03722e-27	2.26036e-26	1.57578
Acinar	ENSG00000172197	ENSSSCG00000001078	MBOAT1	MBOAT1	1.75822	43.6618	3.9031e-11	1.71889e-10	1.57355
Acinar	ENSG00000182899	ENSSSCG00000014910	ENSSSCG00000014910	RPL35A	3.57326	146.89	8.29343e-34	1.25669e-32	1.57119
Acinar	ENSG00000138617	ENSSSCG00000004929	PARP16	PARP16	2.97809	123.196	1.26308e-28	1.48214e-27	1.57087
Acinar	ENSG00000116574	ENSSSCG00000024418	RHOU	RHOU	3.19029	96.834	7.53888e-23	6.73996e-22	1.57074
Acinar	ENSG00000185666	ENSSSCG00000040453	SYN3	SYN3	0.37839	17.3447	3.11765e-05	8.08611e-05	1.5706
Acinar	ENSG00000207406	ENSSSCG00000019687	SNORA41	SNORA41	1.48185	82.36	1.13425e-19	8.57e-19	1.57029
Acinar	ENSG00000123427	ENSSSCG00000037619	EEF1AKMT3	EEF1AKMT3	3.51905	208.298	3.23039e-47	8.68888e-46	1.56845
Acinar	ENSG00000164122	ENSSSCG00000030395	ASB5	ASB5	-1.07702	16.7918	4.17129e-05	0.000106556	1.56811
Acinar	ENSG00000014257	ENSSSCG00000011627	ACP3	ACP3	0.0172121	16.369	5.21311e-05	0.000131535	1.56723
Acinar	ENSG00000108298	ENSSSCG00000015408	ENSSSCG00000015408	RPL19	-2.1813	6.23074	0.0125551	0.0219202	1.56694
Acinar	ENSG00000104432	ENSSSCG00000006161	IL7	IL7	-0.876697	12.0179	0.000526931	0.00116109	1.56621
Acinar	ENSG00000240849	ENSSSCG00000027287	TMEM189	PEDS1	5.83308	174.666	7.0808e-40	1.41629e-38	1.56175
Acinar	ENSG00000106066	ENSSSCG00000016688	CPVL	CPVL	-0.0213985	33.6921	6.45633e-09	2.40522e-08	1.56063
Acinar	ENSG00000187676	ENSSSCG00000009335	B3GLCT	B3GLCT	3.08001	64.3618	1.03546e-15	6.20093e-15	1.55837
Acinar	ENSG00000105976	ENSSSCG00000024351	MET	MET	2.59531	30.2643	3.77001e-08	1.31392e-07	1.55791
Acinar	ENSG00000197520	ENSSSCG00000010837	FAM177B	FAM177B	0.340479	8.78465	0.00303776	0.00591109	1.55526
Acinar	ENSG00000213741	ENSSSCG00000038507	RPS29	RPS29	12.2145	119.143	9.74218e-28	1.09417e-26	1.55462
Acinar	ENSG00000147604	ENSSSCG00000032111	RPL7	RPL7	12.6428	118.199	1.56829e-27	1.74623e-26	1.55422
Acinar	ENSG00000116771	ENSSSCG00000003463	AGMAT	AGMAT	3.21138	59.7656	1.06852e-14	5.96842e-14	1.5506
Acinar	ENSG00000171858	ENSSSCG00000021825	RPS21	RPS21	11.2933	99.0836	2.42065e-23	2.21084e-22	1.54989
Acinar	ENSG00000116833	ENSSSCG00000024975	NR5A2	NR5A2	6.28506	49.2085	2.30149e-12	1.10998e-11	1.54906
Acinar	ENSG00000155660	ENSSSCG00000015453	PDIA4	PDIA4	7.29914	117.136	2.68005e-27	2.96017e-26	1.54676
Acinar	ENSG00000215472	ENSSSCG00000035007	ENSSSCG00000035007	RPL17-C18orf32	11.817	109.517	1.25046e-25	1.27728e-24	1.54291
Acinar	ENSG00000177600	ENSSSCG00000012842	RPLP2	RPLP2	11.5891	107.495	3.46713e-25	3.44708e-24	1.54272
Acinar	ENSG00000128849	ENSSSCG00000035038	CGNL1	CGNL1	4.07136	137.478	9.47807e-32	1.30662e-30	1.54149
Acinar	ENSG00000163682	ENSSSCG00000012427	ENSSSCG00000012427	RPL9	12.4514	112.782	2.40828e-26	2.53647e-25	1.54141
Acinar	ENSG00000117791	ENSSSCG00000010826	MTARC2	MTARC2	5.15774	165.094	8.72388e-38	1.59686e-36	1.53857
Acinar	ENSG00000142207	ENSSSCG00000032024	URB1	URB1	2.17701	139.415	3.57399e-32	5.02781e-31	1.53688
Acinar	ENSG00000176399	ENSSSCG00000005131	DMRTA1	DMRTA1	0.765043	18.2911	1.89587e-05	5.05061e-05	1.53369
Acinar	ENSG00000118596	ENSSSCG00000000456	SLC16A7	SLC16A7	4.3365	102.963	3.41469e-24	3.23975e-23	1.5333
Acinar	ENSG00000089177	ENSSSCG00000007080	ENSSSCG00000007080	KIF16B	4.22141	198.862	3.70068e-45	9.10765e-44	1.53259
Acinar	ENSG00000116984	ENSSSCG00000010143	MTR	MTR	3.77879	183.675	7.64042e-42	1.66276e-40	1.53102
Acinar	ENSG00000184675	ENSSSCG00000012361	AMER1	AMER1	2.63657	109.157	1.49893e-25	1.52091e-24	1.53086
Acinar	ENSG00000095209	ENSSSCG00000039896	TMEM38B	TMEM38B	5.48218	218.435	1.9845e-49	5.89243e-48	1.53053
Acinar	ENSG00000163479	ENSSSCG00000006501	SSR2	SSR2	10.487	103.106	3.17716e-24	3.02091e-23	1.53038
Acinar	ENSG00000145741	ENSSSCG00000014071	ENSSSCG00000014071	BTF3	10.4414	101.999	5.55381e-24	5.21978e-23	1.52925
Acinar	ENSG00000089009	ENSSSCG00000039130	RPL6	RPL6	12.4896	113.148	2.00278e-26	2.1226e-25	1.52836
Acinar	ENSG00000178401	ENSSSCG00000000198	DNAJC22	DNAJC22	5.43712	145.056	2.08744e-33	3.11586e-32	1.52474
Acinar	ENSG00000140836	ENSSSCG00000002752	ZFHX3	ZFHX3	6.69014	226.788	2.99062e-51	9.56389e-50	1.52436
Acinar	ENSG00000206557	ENSSSCG00000036996	TRIM71	TRIM71	3.4011	166.994	3.35595e-38	6.27338e-37	1.52425
Acinar	ENSG00000183765	ENSSSCG00000034864	CHEK2	CHEK2	2.64918	91.5494	1.0884e-21	9.19273e-21	1.52099
Acinar	ENSG00000209042	ENSSSCG00000024084	SNORD12C	SNORD12C	8.17371	78.1691	9.45853e-19	6.81423e-18	1.51886
Acinar	ENSG00000175390	ENSSSCG00000039647	EIF3F	EIF3F	6.95155	109.783	1.09317e-25	1.11869e-24	1.51861
Acinar	ENSG00000104611	ENSSSCG00000033750	ENSSSCG00000033750	SH2D4A	3.37495	50.6339	1.11305e-12	5.48475e-12	1.51849
Acinar	ENSG00000138381	ENSSSCG00000016041	ENSSSCG00000016041	ASNSD1	-0.0175786	52.8457	3.60808e-13	1.83975e-12	1.51835
Acinar	ENSG00000120742	ENSSSCG00000037465	SERP1	SERP1	7.4205	116.523	3.65071e-27	4.01414e-26	1.51722
Acinar	ENSG00000111412	ENSSSCG00000035873	C12orf49	SPRING1	6.74025	187.236	1.27575e-42	2.88183e-41	1.51555
Acinar	ENSG00000238650	ENSSSCG00000018353	SNORD54	SNORD54	5.58023	167.6	2.4737e-38	4.63993e-37	1.513
Acinar	ENSG00000115271	ENSSSCG00000027472	GCA	GCA	4.74091	142.64	7.0476e-33	1.02418e-31	1.51135
Acinar	ENSG00000156113	ENSSSCG00000010325	KCNMA1	KCNMA1	6.66298	60.3822	7.81153e-15	4.39563e-14	1.5105
Acinar	ENSG00000133067	ENSSSCG00000044583	LGR6	LGR6	-2.05238	9.81589	0.0017301	0.00351614	1.50859
Acinar	ENSG00000111341	ENSSSCG00000037697	MGP	MGP	1.57053	18.3077	1.87948e-05	5.00875e-05	1.50807
Acinar	ENSG00000085117	ENSSSCG00000029521	CD82	CD82	5.42787	135.82	2.18486e-31	2.95823e-30	1.50764
Acinar	ENSG00000143590	ENSSSCG00000006531	ENSSSCG00000006531	EFNA3	2.17321	71.1377	3.33147e-17	2.18934e-16	1.50641
Acinar	ENSG00000251246	ENSSSCG00000006531	ENSSSCG00000006531		2.17321	71.1377	3.33147e-17	2.18934e-16	1.50641
Acinar	ENSG00000199631	ENSSSCG00000025540	SNORD33	SNORD33	6.74796	133.95	5.60351e-31	7.40916e-30	1.50329
Acinar	ENSG00000089157	ENSSSCG00000036014	RPLP0	RPLP0	12.6221	94.017	3.12826e-22	2.71618e-21	1.50326
Acinar	ENSG00000152672	ENSSSCG00000023258	CLEC4F	CLEC4F	-2.05645	7.09595	0.00772583	0.0140332	1.50253
Acinar	ENSG00000109265	ENSSSCG00000008903	CRACD	CRACD	3.22686	140.246	2.35242e-32	3.34138e-31	1.49906
Acinar	ENSG00000130811	ENSSSCG00000013661	EIF3G	EIF3G	8.75921	99.4344	2.02771e-23	1.86201e-22	1.49387
Acinar	ENSG00000196878	ENSSSCG00000015618	LAMB3	LAMB3	1.72884	25.7696	3.84703e-07	1.22157e-06	1.49367
Acinar	ENSG00000168062	ENSSSCG00000023178	BATF2	BATF2	-0.551422	20.7018	5.36665e-06	1.52063e-05	1.49278
Acinar	ENSG00000051108	ENSSSCG00000040663	HERPUD1	HERPUD1	6.72333	133.466	7.14946e-31	9.40242e-30	1.48983
Acinar	ENSG00000276903	ENSSSCG00000033451	ENSSSCG00000033451	H2AC16	2.10353	43.5154	4.20637e-11	1.84949e-10	1.48713
Acinar	ENSG00000130164	ENSSSCG00000028512	LDLR	LDLR	3.40278	79.8345	4.07127e-19	2.99285e-18	1.48601
Acinar	ENSG00000100625	ENSSSCG00000005089	SIX4	SIX4	1.78943	58.4229	2.11416e-14	1.16232e-13	1.48572
Acinar	ENSG00000242950	ENSSSCG00000025631	ENSSSCG00000025631	ERVW-1	2.31982	57.1314	4.07645e-14	2.20152e-13	1.48378
Acinar	ENSG00000125691	ENSSSCG00000038880	RPL23	RPL23	12.757	104.766	1.37422e-24	1.32962e-23	1.48337
Acinar	ENSG00000256162	ENSSSCG00000033538	SMLR1	SMLR1	3.59373	51.1267	8.65937e-13	4.29882e-12	1.48207
Acinar	ENSG00000207445	ENSSSCG00000025715	SNORD15-1	SNORD15B	7.25479	158.809	2.05995e-36	3.51069e-35	1.48108
Acinar	ENSG00000185306	ENSSSCG00000000464	C12orf56	C12orf56	-0.788262	14.2764	0.000157829	0.000374077	1.47983
Acinar	ENSG00000144837	ENSSSCG00000011895	PLA1A	PLA1A	4.58049	129.286	5.87192e-30	7.34892e-29	1.47896
Acinar	ENSG00000170989	ENSSSCG00000029849	S1PR1	S1PR1	-2.10263	9.58501	0.00196173	0.0039493	1.47887
Acinar	ENSG00000164488	ENSSSCG00000031703	DACT2	DACT2	2.78093	48.1806	3.88718e-12	1.83808e-11	1.47861
Acinar	ENSG00000165271	ENSSSCG00000010990	NOL6	NOL6	3.32272	212.043	4.92242e-48	1.35548e-46	1.47847
Acinar	ENSG00000160200	ENSSSCG00000040779	ENSSSCG00000040779	CBS	-0.00640941	6.81855	0.00902156	0.0162088	1.4784
Acinar	ENSG00000274276	ENSSSCG00000040779	ENSSSCG00000040779		-0.00640941	6.81855	0.00902156	0.0162088	1.4784
Acinar	ENSG00000242950	ENSSSCG00000041731	ENSSSCG00000041731	ERVW-1	2.51375	115.698	5.53569e-27	6.03251e-26	1.47724
Acinar	ENSG00000106803	ENSSSCG00000038914	SEC61B	SEC61B	9.87712	79.6892	4.382e-19	3.20841e-18	1.47708
Acinar	ENSG00000179059	ENSSSCG00000035444	ZFP42	ZFP42	2.21633	51.9559	5.67613e-13	2.85716e-12	1.47702
Acinar	ENSG00000133878	ENSSSCG00000015835	DUSP26	DUSP26	-0.264123	17.7317	2.54349e-05	6.67723e-05	1.47345
Acinar	ENSG00000102580	ENSSSCG00000026082	DNAJC3	DNAJC3	5.37179	146.65	9.35714e-34	1.41398e-32	1.47113
Acinar	ENSG00000006704	ENSSSCG00000007720	GTF2IRD1	GTF2IRD1	3.65041	174.769	6.72574e-40	1.34649e-38	1.47004
Acinar	ENSG00000007062	ENSSSCG00000008745	PROM1	PROM1	1.00797	43.1415	5.09218e-11	2.22784e-10	1.46608
Acinar	ENSG00000108691	ENSSSCG00000017723	CCL2	CCL2	-0.579592	15.1922	9.71061e-05	0.000236971	1.46519
Acinar	ENSG00000130054	ENSSSCG00000012386	FAM155B	NALF2	0.757932	59.0935	1.50354e-14	8.33691e-14	1.46481
Acinar	ENSG00000012171	ENSSSCG00000011400	SEMA3B	SEMA3B	1.77932	79.7616	4.22413e-19	3.09853e-18	1.46424
Acinar	ENSG00000057593	ENSSSCG00000029503	F7	F7	0.932739	50.505	1.18862e-12	5.84271e-12	1.46384
Acinar	ENSG00000213339	ENSSSCG00000013637	QTRT1	QTRT1	2.70139	99.8861	1.61415e-23	1.49033e-22	1.46291
Acinar	ENSG00000124440	ENSSSCG00000003101	HIF3A	HIF3A	4.16267	131.916	1.56099e-30	2.01673e-29	1.46146
Acinar	ENSG00000109534	ENSSSCG00000009137	GAR1	GAR1	5.03134	202.277	6.65126e-46	1.6918e-44	1.45868
Acinar	ENSG00000100242	ENSSSCG00000000094	SUN2	SUN2	5.35402	224.194	1.1006e-50	3.47924e-49	1.45699
Acinar	ENSG00000156384	ENSSSCG00000010608	SFR1	SFR1	3.48382	174.917	6.24368e-40	1.25226e-38	1.45394
Acinar	ENSG00000222365	ENSSSCG00000027476	ENSSSCG00000027476	SNORD12B	1.87196	34.6542	3.93794e-09	1.49693e-08	1.44827
Acinar	ENSG00000270800	ENSSSCG00000031593	NUDT3	RPS10-NUDT3	11.0818	98.4628	3.3119e-23	3.00861e-22	1.44672
Acinar	ENSG00000212296	ENSSSCG00000022062	SNORD72	SNORD72	5.01284	124.039	8.25845e-29	9.77947e-28	1.44576
Acinar	ENSG00000265706	ENSSSCG00000029869	ENSSSCG00000029869	SNORD53B	3.26736	136.044	1.95137e-31	2.65189e-30	1.44568
Acinar	ENSG00000120332	ENSSSCG00000015507	TNN	TNN	-1.41223	16.1981	5.70524e-05	0.000143148	1.44205
Acinar	ENSG00000086712	ENSSSCG00000040713	TXLNG	TXLNG	4.42333	218.655	1.77738e-49	5.28457e-48	1.44168
Acinar	ENSG00000148935	ENSSSCG00000031940	GAS2	GAS2	5.87706	142.516	7.50143e-33	1.0887e-31	1.43808
Acinar	ENSG00000112159	ENSSSCG00000004328	MDN1	MDN1	3.8971	145.586	1.59911e-33	2.39507e-32	1.4353
Acinar	ENSG00000160818	ENSSSCG00000006481	GPATCH4	GPATCH4	4.39231	67.1711	2.48933e-16	1.55245e-15	1.43475
Acinar	ENSG00000071073	ENSSSCG00000008188	MGAT4A	MGAT4A	7.7259	187.48	1.12833e-42	2.55406e-41	1.4339
Acinar	ENSG00000006652	ENSSSCG00000016646	ENSSSCG00000016646	IFRD1	4.73967	45.0649	1.90612e-11	8.59573e-11	1.43364
Acinar	ENSG00000288640	ENSSSCG00000016646	ENSSSCG00000016646		4.73967	45.0649	1.90612e-11	8.59573e-11	1.43364
Acinar	ENSG00000149273	ENSSSCG00000014855	RPS3	RPS3	11.9958	101.927	5.75992e-24	5.40887e-23	1.43214
Acinar	ENSG00000177600	ENSSSCG00000002850	ENSSSCG00000002850	RPLP2	-1.08856	14.9022	0.000113234	0.000273957	1.43158
Acinar	ENSG00000127252	ENSSSCG00000036094	PLAAT1	PLAAT1	-1.39186	9.17071	0.0024592	0.00487058	1.42891
Acinar	ENSG00000168619	ENSSSCG00000007008	ADAM18	ADAM18	-0.031061	39.2111	3.80372e-10	1.56487e-09	1.42701
Acinar	ENSG00000183775	ENSSSCG00000032826	KCTD16	KCTD16	3.84797	125.564	3.83021e-29	4.61766e-28	1.42593
Acinar	ENSG00000151748	ENSSSCG00000005021	SAV1	SAV1	4.03201	165.102	8.68967e-38	1.59192e-36	1.42515
Acinar	ENSG00000186212	ENSSSCG00000008985	SOWAHB	SOWAHB	3.20533	63.3449	1.735e-15	1.02342e-14	1.42384
Acinar	ENSG00000206680	ENSSSCG00000018923	SNORD21	SNORD21	2.06965	57.8089	2.88861e-14	1.57393e-13	1.42279
Acinar	ENSG00000125967	ENSSSCG00000029626	NECAB3	NECAB3	2.22338	85.6219	2.17844e-20	1.7124e-19	1.42241
Acinar	ENSG00000145911	ENSSSCG00000014034	N4BP3	N4BP3	1.67411	46.1085	1.11883e-11	5.11566e-11	1.42185
Acinar	ENSG00000134716	ENSSSCG00000003825	CYP2J34	CYP2J2	5.57921	196.725	1.08263e-44	2.62336e-43	1.42039
Acinar	ENSG00000169856	ENSSSCG00000004616	ONECUT1	ONECUT1	7.43008	26.7087	2.36552e-07	7.65386e-07	1.41956
Acinar	ENSG00000146263	ENSSSCG00000004344	MMS22L	MMS22L	2.62849	88.2462	5.77947e-21	4.69744e-20	1.4181
Acinar	ENSG00000148303	ENSSSCG00000035904	RPL7A	RPL7A	8.19774	121.31	3.26887e-28	3.75374e-27	1.41717
Acinar	ENSG00000164347	ENSSSCG00000014074	GFM2	GFM2	3.68775	146.141	1.20896e-33	1.81815e-32	1.41474
Acinar	ENSG00000176194	ENSSSCG00000024162	ENSSSCG00000024162	CIDEA	5.43783	141.725	1.1167e-32	1.61113e-31	1.41267
Acinar	ENSG00000170275	ENSSSCG00000039054	CRTAP	CRTAP	3.78353	39.2354	3.75667e-10	1.54667e-09	1.40664
Acinar	ENSG00000198695	ENSSSCG00000018092	ND6	MT-ND6	7.39808	110.683	6.94217e-26	7.15082e-25	1.40521
Acinar	ENSG00000107829	ENSSSCG00000010566	FBXW4	FBXW4	4.49435	150.514	1.33833e-34	2.09878e-33	1.40459
Acinar	ENSG00000182247	ENSSSCG00000031392	UBE2E2	UBE2E2	5.96037	177.285	1.8974e-40	3.90886e-39	1.40374
Acinar	ENSG00000184220	ENSSSCG00000011970	CMSS1	CMSS1	4.2337	183.437	8.60895e-42	1.86799e-40	1.39986
Acinar	ENSG00000214814	ENSSSCG00000033333	FER1L6	FER1L6	0.457399	7.82709	0.0051469	0.00964666	1.39951
Acinar	ENSG00000167136	ENSSSCG00000005661	ENDOG	ENDOG	3.26834	136.314	1.70352e-31	2.3208e-30	1.39876
Acinar	ENSG00000162139	ENSSSCG00000021638	NEU3	NEU3	1.03931	21.6389	3.29115e-06	9.51911e-06	1.39805
[truncated: 29,543 more rows]

## Sheet: Sheet4
Sheet4: Differentially expressed TFs of each cell cluster in the pig integrated scRNA-seq datasets
[truncated: 1,689 more rows]

[truncated: 2 more sheets: Sheet5, Sheet6]
