# Supplementary material for: A multimodal cross-species comparison of pancreas development
Source: Nat Commun. 2025 Oct 22;16:9355. doi: 10.1038/s41467-025-64774-4 (PMC12546597; doi:10.1038/s41467-025-64774-4)
Supplement: Supplementary file 8 — Supplementary Data 5 [file 41467_2025_64774_MOESM8_ESM.xlsx]

## Sheet: Sheet content
Supplementary Data 5: Comparison of NEUROG3 targets derived from pig/human pancreas multiome atlases and human stem cell models
Sheet1: Summary of the overlapping NEUROG3 TF targets of pig/human multiome atlas and human stem cell models
Sheet2: NEUROG3 TF targets derived from pig multiome atlas
Sheet3: NEUROG3 TF targets derived from human scGLUE-integrated multiome atlas
Sheet4: NEUROG3 TF targets identified in hESC-derived EPs
Sheet3: The 138 TFs genes bound by NEUROG3 from Schreiber et al. 2021

## Sheet: Sheet1
Sheet1: Summary of the overlapping NEUROG3 TF targets of pig multiome atlas and human stem cell models
Pig pancreas	Human Pancreas	hES	hiPSC
FOXP2	FOXP2	FOXP2	FOXP1
NEUROD1	NEUROD1	NEUROD1	NEUROD1
EHF	EHF	EHF	EHF
NKX2-2	NKX2-2	NKX2-2	NKX2-2
MLXIPL	MLXIPL	MLXIPL	MLXIPL
DACH1	DACH1	DACH1	DACH1
ST18	ST18	ST18	ST18
MAFF	MAFF	MAFF	MAFF
IRX2	IRX2	IRX2	IRX2
NKX6-1	NKX6-1	NKX6-1	NKX6-1
NPAS3	NPAS3	NPAS3	NPAS3
PRDM16	PRDM16	PRDM8
GRHL2	GRHL2	GRHL3
CCDC88A	CCDC88A	CCDC169
FOS	FOS, FOSB	FOS
PAX6	PAX6	PAX6
ARX	ARX	ARX
ETV1	ETV1	ETV1
GLIS3	GLIS3		GLIS3
KLF3	KLF3		KLF3
RFX3	RFX3		RFX3
SMAD3	SMAD3		SMAD2
SOX5	SOX5		SOX5
XBP1	XBP1		XBP1
YBX3	YBX3		YBX1
NFIA	NFIA		NFIC
NFIB	NFIB
TEAD1	TEAD2
EGR1	EGR1
SOX6	SOX6
SIM1	SIM1
FOXO1	FOXO1
MEIS2	MEIS2
KLF5	KLF5
KLF6	KLF6
ZNF704	ZNF704
HNF1B	HNF1B
HES1	HES1
ATF3	ATF3
ID1	ID1
ID2	ID2
ID3	ID3
ID4	ID4
ZBTB10	ZBTB10
NR4A1	NR4A1
HMGB2	HMGB2
JUNB	JUNB
ELF1	ELF5
HIVEP1	HIVEP1
MECOM	MECOM
NR5A2	NR5A2
RBPJ	RBPJ
PLAGL1	PLAGL1
REST	REST
ONECUT1	ONECUT1
TCF7L2	TCF7L2
TCF4	TCF4
	SOX9	SOX9	SOX9
	PAX4	PAX4	PAX4
	INSM1	INSM1	INSM1
	TOX		TOX
	TSHZ2		TSHZ2
	BARX2		BARX2
	MXD1		MXD1
	FEV	FEV
	MAFB	MAFB
	ESRRG	ESRRG
	HES6	HES6
	PTF1A	PTF1A
	MYT1L	MYT1
	ASCL2	ASCL1
	RUNX1	RUNX2
	CEBPB	CEBPD,E
ARID5B		ARID5B	ARID4B, ARID4A
ETS1		ETS1	ETS2
ETV6		ETV5	ETV5
ZEB1		ZEB1	ZEB2
ATF6		ATF5	ATF6
ISL1		ISL1
CREB5		CREB5
FOXA2			FOXA2
FOXN3			FOXN2
GATA4			GATA4
GLI2			GLI2
HBP1			HBP1
PBX1			PBX1
TFDP2			TFDP1
TOX3			TOX3
		LMX1B	LMX1A,B
		IRX1	IRX1
		TFCP2L1	TFCP2L1

## Sheet: Sheet2
Sheet2: NEUROG3 TF targets derived from pig multiome atlas								blue - activating; black - inhibiting
Primary targets	Secondary targets
GLIS3	ZNF521	ZENF423	REL	PBX3	NR6A1	NFIB	HNF1B	HES1	GLI3	GATA6	ATF3
ID1	ZBTB10	NR4A1	ID4	ID3	ID2	HMGB2
ZEB1	ZNF385D	JUNB	IRX2
ARID5B
HNF4G
NPAS3
NR3C1
TFDP2
THRB
ARX
ETS1
ISL1
ARNT2	ELF1	FOXN3	FOXP2	HIVEP1	MECOM	MLXIP	NR5A2	RBPJ	SMAD3	ZNF704	PLAGL1
FOXA2	KLF5
NEUROD1	HBP1	FOS
NFAT5	HMBOX1
NKX2-2	AHR	KLF3	PBX1	REST	ATF4
ONECUT1	TCF7L2
PROX1	YBX3	MAFF
DACH1	TOX3	TCF4	SMARCA1	PAX6	JAZF1	ETS2
ZBTB38	CREB5
ST18	ATF6
SOX6	HIVEP2	ETV1	EHF	BCL11A	BACH2
SIM1	STAT1	RFX2	POU6F2	PDX1	NKX6-1	ZFHX3	ZBTB44	ZBTB16	XBP1	STAT3	NFIA	MITF	MEIS1	GATA4	FOXP1	FOXSB	ETV6	EGR1
RORA	FOXO1
RFX3	GRHL2	KLF6	PRDM16	TEAD1	ZBTB20	CCDC88A	MEIS2	MLXIPL	SOX5	TOX	ZNF536

## Sheet: Sheet3
Sheet3: NEUROG3 TF targets derived from human scGLUE-integrated multiome atlas									blue - activating; black - inhibiting
Primary targets	Secondary targets
FEV	SMAD3
ETV1	EPAS1	MAFF
DACH1	MAFA	KLF7	ID4	MYC	EGR2
NEUROD2
SOX6
TOX	SOX5	SIM1	NPAS3	INSM1	FOXO1
POU2F2	MAFB
PAX6	RXRG	MYCN
ARX	IRX2	ESRRG
ZNF704	ZFHX3	ZBTB10	OVOL1	ONECUT1	NFIL3	KLF5	KLF10	JUN	HHEX	HES4	FOSL2	EGR1	IRF1
TCF7L2	ZNF503	SOX9	NR5A2	ELF5
SOX4	TGIF1	TEAD2	TCF12	NFIB	MNX1	MEIS2	ID3	ID1	HNF1B	HMGB2	HMGA2	HES6	GLIS3	XBP1	ID2
PAX4	MECOM	PTF1A	NFIA	RFX3
NKX2-2	ZNF217	EHF	BCL6
NEUROD1	TSHZ2	TCF4	ST18	NKX6-1	MYT1L	FOXP2	CCDC88A	ASCL2	ATF3
MLXIPL	HMGA1	PLAGL1
HES1	RBPJ	PRDM16	HEY1	FOS	BARX2	REST
FOSB	YBX3	SRF	RUNX1	NR4A3	NR4A2	NR4A1	MXD1	KLF6	KLF4	KLF3	HIVEP1	GRHL2	EGR3	DDIT3	CEBPB	ZNF711	JUNB

## Sheet: Sheet4
Sheet4: NEUROG3 TF targets identified in hESC-derived EPs
Early	Early	Constitutive	Late			Italic - NEUROG3 direct targets from ChIP-seq
RCOR2	GRHL3	HLX	EHF			Orange - downregulated
ATOH7	MIXL1	PAX6	ETV5
ATOH8	OSR1	DCC	HOXB2
HES6	BHLHE40	RASD1	FOXC1
SMYD1	LHX4	MYT1	TESC
TRIB1	TBX2	MAFB	ESRRG
LZTS1	SNAI1	ETS1	ELL2
IRF8	INO80C	LMX1B	MLXIPL
PIK3R1	ZNF326	NPAS3	DACH1
DAB2	ATF5	FOXP2	HOXB3
PRDM8	PARP12	PAX4	ST18
SOX9	NKX3-1	NEUROD1	LHX8
DSCAM	FUS	NKX2-2	PTF1A
SNAI2	MSX1	INSM1	LMO1
NLRP3	CCDC169	ARX	ETV1
SAMD11	AHRR	ISL1	ESRRB
DPF3	MSX2	RUNX1T1	EBF3
GBX2	CEBPD	NR0B1	HDAC9
ARID5B	TXNIP		LMO2
HAND1	RUNX2		ZEB1
CREB5	FOS		MAFF
	ZIC1		BEX1
	DMRTC1		MAK
	ANKRD1		CEBPE
			FEV
			ASCL1
			IRX1
			IRX2
			NKX6-1
			HOXA7
			TFCP2L1
			HMOX1

## Sheet: Sheet5
Sheet5: The 138 TFs genes bound by NEUROG3 from human iPSC model by Schreiber et al. 2021
AKAP8L
ANKZF1
ARID4A
ARID4B
ATF6
BARX2
CAMTA1
CENPX
CIC
CXXC1
DACH1
DMRT1
DPF1
E2F3
E2F7
E4F1
EEA1
EHF
ELK3
ERF
ERG
ETS2
ETV5
FBXL19
FOXA1
FOXA2
FOXN2
FOXP1
GATA4
GATAD2A
GATAD2B
GLI2
GLIS3
GTF3A
HBP1
INSM1
IRX1
IRX2
IRX3
IRX4
IRX5
ISX
JARID2
KAT6B
KAT7
KLF1
KLF13
KLF3
KLF4
LMX1A
LMX1B
MAFF
MLXIPL
MSANTD4
MXD1
MYCL
NAIF1
NEUROD1
NEUROG3
NFATC2
NFE2L1
NFE2L3
NFIC
NFKBIL1
NFYA
NKX2-2
NKX6-1
NPAS3
NR2C1
NR2E3
NRL
PAX1
PAX4
PBX1
PHTF2
RFX1
RFX3
RFXAP
SETBP1
SIX5
SMAD2
SMAD9
SOX1
SOX11
SOX2
SOX4
SOX5
SOX9
SP1
SP2
SRCAP
ST18
T
TERF1
TFCP2L1
TFDP1
TFEC
TIGD2
TOX
TOX2
TOX3
TOX4
TSHZ2
USF1
XBP1
YBX1
ZBTB18
ZBTB20
ZBTB43
ZBTB5
ZBTB7C
ZBTB8B
ZEB2
ZFP64
ZKSCAN1
ZNF12
ZNF138
ZNF140
ZNF143
ZNF157
ZNF195
ZNF236
ZNF280B
ZNF287
ZNF322
ZNF331
ZNF414
ZNF444
ZNF484
ZNF532
ZNF564
ZNF596
ZNF608
ZNF682
ZNF687
ZNF703
ZNF831
ZNF90
