# Supplementary material for: A multimodal cross-species comparison of pancreas development
Source: Nat Commun. 2025 Oct 22;16:9355. doi: 10.1038/s41467-025-64774-4 (PMC12546597; doi:10.1038/s41467-025-64774-4)
Supplement: Supplementary file 12 — Supplementary Data 9 [file 41467_2025_64774_MOESM12_ESM.xlsx]

## Sheet: Sheet content
Supplementary Data 9: Differentially expressed genes of the pig NGN3 and PEC during 1° transition and 2° transition
calculated by edgeR: gene expression was modeled by generalized linear model with cell type and sample as covariates. Significantly differentially expressed genes were identified using a likelihood-ratio test for the coefficients of interest (q<0.05, corrected for multiple testing with the Benjamini-Hochberg method at alpha=0.05).
Sheet1: Differentially expressed genes of the 1°NGN3 comparing to the rest of progenitors
Sheet2: Differentially expressed TFs of the 1°NGN3 comparing to the rest of progenitors
Sheet3: Differentially expressed genes of the 2°NGN3 comparing to the rest of progenitors
Sheet4: Differentially expressed TFs of the 2°NGN3 comparing to the rest of progenitors
Sheet5: Differentially expressed genes of the 1°PEC comparing to the rest of progenitors
Sheet6: Differentially expressed TFs of the 1°PEC comparing to the rest of progenitors
Sheet7: Differentially expressed genes of the 2°PEC comparing to the rest of progenitors
Sheet8: Differentially expressed TFs of the 2°PEC comparing to the rest of progenitors

## Sheet: Sheet1
Sheet1: Differentially expressed genes of the 1°NGN3 comparing to the rest of progenitors
Gene name	logCPM	LR	PValue	padj	logFC
NDFIP1	8020395042110719	2.1067e+16	8845966892827714	965216973921262	5.99573e+16
RBM14	8497069736852891	2.89507e+16	8648928944488805	963543775806624	5.75402e+16
DDX39B	7373439117036667	1.05407e+16	918226549929287	9761520565837046	5.44453e+16
NEUROG3	1.05864e+16	1905074672207224	2.46356e-29	2.24184e-24	5.22942e+16
RPL7A	7455393474017109	7251903663536943	3.94447e+16	7247408327651312	4.99866e+16
NOP58	7478637210955514	7780646744827464	3777336853732649	7105094567996256	4.98392e+16
RPS28	1.18905e+16	3278352412523807	7019936781696058	2.75946e+16	4.95541e+16
HYPK	985576887327196	3.25967e+16	7100332977086855	2.76719e+16	4.94189e+16
RPL36AL	936459972797644	281861314694011	9317687909147000	3280114505734534	4.93445e+16
CCT5	85071130240577	1.48873e+16	2.22413e+16	5537511460285995	4.91503e+16
GPBP1	7658787564438655	1054492596822135	3044746655995934	6451034824112456	4.87075e+16
RIMBP2	6610513386620816	4394767407263078	9471445227823584	9852057452231140	4.86533e+16
RTF1	7565551507449512	8289297985192179	3625821715528895	6990461358329013	4.86033e+16
MFF	7763504820956486	1.09359e+16	2.95676e+16	6378426997813947	4.85864e+16
BZW1	8486487919943777	2073797330181952	1498480155411466	4349655315548434	4.85425e+16
VCP	750008554399225	7540819082878079	3851869437223696	7192043646177576	4.84285e+16
NDFIP2	6938605061072414	61599135342954	4.32541e+16	753266903766336	4.8273e+16
HNRNPA0	9316370509842322	2715216664700808	993954740208893	3419655249868025	4.82608e+16
NABP2	6981110928251295	6882868434839535	4067477006820458	7386148508175873	4.81124e+16
ATRX	8219835867689508	1909672954451764	1.67e+16	4626168300045617	4.79653e+16
RIOK3	7371355872623045	8564006455469299	3.54748e+16	6929370883973759	4.78633e+16
BEX1	9487580467865688	2.56296e+16	1.09393e+16	3606813875657968	4.7863e+16
NEDD8	8709445991525255	2186978614469013	1.39182e+16	4139075523286461	4.76603e+16
NFE2	785850816532216	1043868704087811	3069234175713363	6461551842970001	4.75653e+16
DSTN	9084511525774012	1.51381e+16	21855884061371	5484109682634171	4.73094e+16
CXXC4	8041517711087675	1.21812e+16	2697301236436862	6131081737976604	4.72912e+16
RPS20	1.3391e+16	3823299552368116	5.05446e+16	2.22739e+16	4.71852e+16
DYNLRB1	863739650935839	2.04785e+16	8862088475560743	965216973921262	4.6633e+16
PRDX5	8262045967701253	1.71658e+16	1.90134e+16	4986234393286495	4.65084e+16
CASP6	8226864889143654	1.55259e+16	2.12753e+16	5432620738474421	4.60506e+16
EIF4H	7706354418014441	9608957906497616	3269612871387143	6670080960464299	4.57054e+16
ZNF277	7731860776637942	984190483746022	3.21166e+16	6589886129626241	4.5496e+16
ENSSSCG00000037143	8246609072554824	1.72592e+16	1.88933e+16	4961879710703664	4.53541e+16
HIGD1A	7291986177084848	4522201215167687	5012825353120755	8032978347580589	4.52392e+16
ENSSSCG00000044115	9100247708246782	1.8833e+16	1.69959e+16	467436448662722	4.47047e+16
STRN3	7402553776990317	6.55172e+16	935487508119456	9813183082290546	4.36748e+16
ENSSSCG00000029830	1.23498e+16	2.90106e+16	8647546282676783	963543775806624	4.35119e+16
SMARCE1	811872925787317	1.36173e+16	2.43238e+16	5831453213746444	4.34705e+16
SERPING1	7.65104e+16	8395047890462541	3595384398033505	6983564145593362	4.3439e+16
RPS4X	1207473289979774	2.09603e+16	1.47682e+16	4.29362e+16	4.31872e+16
PABPC1	9606682855067914	2.34316e+16	1.25834e+16	3944504157502418	4.31615e+16
RPSA	1.17907e+16	1.86162e+16	1.72438e+16	4.71264e+16	4.31343e+16
CYTH2	8242901514158437	1476337921977041	2.24348e+16	5540217513322089	4.27865e+16
ENSSSCG00000027491	7176583451033868	6772803175064517	4.10525e+16	7403028942451217	4.23755e+16
MACROH2A2	823746249548829	1.48154e+16	2.23534e+16	5540217513322089	4.20596e+16
ENY2	8467703828474614	1.45696e+16	2274137837103607	5593149815579141	4.20483e+16
TMSB10	1296320351019514	3006559310030149	8292814698863743	3.03681e+16	4.18398e+16
BNIP3	7442678400525449	4048016695918957	5246198353603826	8132948043917345	4.18143e+16
UBE2K	7621228329801196	7006351107008633	4025703701167289	7356205558357897	4.06293e+16
FAM162A	8023108955317145	1147092680981353	2.84159e+16	629412878745135	4.05045e+16
QRICH1	8110507694335661	8579182466079072	3.54322e+16	6929370883973759	4.03123e+16
ATP6V1F	8162066334020109	1193147900589934	2746955058684451	6201783612514343	4.01956e+16
EIF4B	8086659828648607	8180593656887751	3.65748e+16	7021048154088095	4.0174e+16
MAX	7367572701721074	4.72856e+16	4916761775191381	7962016129409575	3.96355e+16
YAF2	7030025760096773	4893306654987746	4842260312264358	7895249822385333	3.94329e+16
EIF2A	7148911384976387	6126603618331103	4.33788e+16	7533339340228092	3.94048e+16
ENSSSCG00000000905	8746364165790201	1.18774e+16	2.75786e+16	6201783612514343	3.89116e+16
SUCLG2	7699196535052618	6020425998219172	437799741287273	7545412207792015	3.87352e+16
ENSSSCG00000032003	1.0362e+16	2283939344930644	8798754733260614	965216973921262	3.86335e+16
RPL6	1.2666e+16	1.68891e+16	1937450198019083	5051804241253196	3.85219e+16
GSN	1.1373e+16	1.39445e+16	3.52093e-17	1.06802e-13	3.78189e+16
RPS6	1.2489e+16	2018829792298739	1.55359e+16	4413968674108081	3.7795e+16
CCNI	9187895732601024	1.52654e+16	216632119490018	545838057088843	3.77221e+16
RPL18A	1.24298e+16	2349727181316853	1.25305e+16	3944504157502418	3.76592e+16
IDI1	8330177550201906	7447884580317163	3881312687038859	7206612538012936	3.73618e+16
ENSSSCG00000042272	7474130013549455	509683153495879	4.75276e+16	7858658738173757	3.73216e+16
SEC63	7514484446774074	5149085846393368	4.73022e+16	7858658738173757	3.71423e+16
ZKSCAN1	7087646131077295	5054551639239651	4771129273008666	7862478081235228	3.65704e+16
RWDD1	8036536562913197	6329421025463273	4262781807030376	7510419059821185	3.64597e+16
HYAL2	7203499572057319	4295207390440834	5122242080176587	8079734895378387	3.64466e+16
SBK1	6986054478895557	4.23865e+16	5150146343969293	8101353799502259	3.64377e+16
TAMALIN	6803797632897964	1.6615e+16	4.57864e+09	6944268642559719	3.61699e+16
TMBIM6	8427956791211125	1.06756e+16	3014968510556624	6442811741176322	3.60422e+16
OLFM1	6588961164367513	1374429441745212	2094560758202417	2507960907847631	3.59283e+16
ARHGEF10L	6770642789608298	1.93589e+16	6599464364983492	8857688159491117	3.59018e+16
ERH	9681232812056018	1358303924722268	2438316426187387	5831453213746444	3.5838e+16
TEAD1	7719550145859372	5141016981890254	4733686328489133	7858658738173757	3.5815e+16
TSPAN31	7276828082737594	498995480406281	4799418321913919	7862478081235228	3.56093e+16
POLR2D	7625108501576184	3.30186e+16	5655498093670721	8406075767152044	3.5364e+16
ESD	8752319131758988	876357211844335	3492013546269515	6863352758326693	3.52381e+16
DUSP4	7631416410431519	332251340003493	8.20827e+06	2.81869e+09	3.51203e+16
MOBKL3	7084062104332974	4.45019e+16	5047099411739894	8049557961590905	3.50359e+16
HADHA	7250471381876841	4.7033e+16	4928355691372975	7971655537182264	3.4749e+16
ENSSSCG00000034448	1.16679e+16	1.86784e+16	8912923754482591	9684490288452726	3.45708e+16
NDUFB2	825383032640911	9668516689983364	9216713561364036	9783423465419306	3.44619e+16
RPL27A	1.23867e+16	1.54474e+16	2139130012745362	5450042623488277	3.42098e+16
EIF3E	8959674170377577	990387262133062	3196477426654797	6574485086933927	3.39746e+16
RPL11	1.26124e+16	1.79358e+16	1.8049e+16	4841386499235343	3.39596e+16
ZC3H14	7203602705020477	4304032442176433	5117911487772419	8079734895378387	3.38959e+16
ENSSSCG00000010954	7230183744223327	3508546725473336	5536297189842023	836187625353733	3.37599e+16
MBD5	7.6321e+16	4.41469e+16	5064144981330542	8049557961590905	3.37044e+16
HES6	8556569325641656	6940356535794048	0.0802435	6.95444	3.36995e+16
MRPL50	7178367497251077	3.46702e+16	5559857497077255	8369677952589417	3.33941e+16
HMGB3	8156915797450125	8321494319783722	3616517338519676	6990461358329013	3.32424e+16
RANBP3	6935568414431049	3.24315e+16	5690261629200916	8406075767152044	3.32244e+16
SS18L2	8023193632948326	7437641882126345	3.88458e+16	7206612538012936	3.28837e+16
ENSSSCG00000016687	7705288804392403	3339740584090381	7.51241e+06	2.62934e+09	3.25028e+16
ENSSSCG00000016002	7261282905083172	3473441432872364	555620410113671	8369677952589417	3.24986e+16
GNB2	9259281941525040	1.06164e+16	3028422502595348	6442811741176322	3.23735e+16
EIF1AX	7584889070721303	4425010352569026	505917775843297	8049557961590905	3.2316e+16
PSMA4	8326253666135212	7513773570545541	3860405014633728	7198706072370272	3.1759e+16
PFDN2	8377516760486241	6651392955291082	414751420365219	7423072253493692	3.14707e+16
GLT8D1	7.16198e+16	3.70551e+16	5427043236181147	8287370595065584	3.1266e+16
ENSSSCG00000020790	8901547233742537	8523915097210848	3558766705062734	6934641759329954	3.0906e+16
ENSSSCG00000010203	8827075924220573	6874009227282203	4.0705e+16	7386148508175873	3.08877e+16
ENSSSCG00000033019	1.16147e+16	1.06473e+16	3.02139e+16	6442811741176322	3.08567e+16
H1-3	704949691630058	3152310801326301	5744877855683073	8431998143018703	3.08373e+16
BZW2	7524016086799439	2.74594e+16	6002665759752664	8583304183018049	3.08278e+16
TMED4	7832816920883529	2.97134e+16	5856848716546852	848008326500817	3.06005e+16
PAFAH1B1	7017185264485064	2.96386e+16	9565835093074276	9900009479773828	3.05102e+16
RPL22	1.14271e+16	9634081458930056	3263296890419391	6670080960464299	3.0356e+16
ENSSSCG00000002963	9275674349444262	1.04582e+16	3064713475460138	6461551842970001	3.02673e+16
A4GALT	672803188671575	1.18554e+16	5749580586102118	6.11944e+16	3.00552e+16
HEXIM1	7106389541046302	3.38317e+16	5608025125526807	8404948711255952	2.99696e+16
RPL24	1.20502e+16	1.31809e+16	2.50935e+16	5931249773951434	2.975e+16
REEP3	7.48112e+16	1.92334e+16	6609808360337542	8858707493446574	2.94982e+16
GADD45G	7561246021179457	2.20935e+16	2.59689e+09	5.43256e+10	2.93195e+16
RSF1	7540610521902452	328101091059791	5667793795893226	8406075767152044	2.90755e+16
OAZ1	1033857232148397	8038433151847677	3.69947e+16	7056945532647751	2.9049e+16
HPCAL1	7378354537492554	2.47778e+16	6.43337e+08	1.54062e+11	2.90045e+16
GADD45GIP1	875034236425539	7126961566153223	9327214460740854	9809869159496380	2.88765e+16
SLC7A5	6415356298151189	940184374687368	2.16767e+16	1.97258e+16	2.86382e+16
SLC25A6	1.11779e+16	1.17416e+16	2785475468807237	6212702638761239	2.85903e+16
SYT13	777097443895123	2.48795e+16	6.10284e+08	1.48096e+11	2.84642e+16
NOL7	7783361201019658	1.94856e+16	658905191744817	8856775841769327	2.83847e+16
RAB2A	8492664324873536	6710773261895145	4.12676e+16	7421648048174585	2.79474e+16
ENSSSCG00000033310	1.33285e+16	1.15303e+10	9991432366120412	9998942974100888	2.77449e+16
PRKCSH	7760673110616029	2732065245921067	9583142252574708	99038685165535	2.76495e+16
SRSF1	7568231784728752	2763047199549016	5991335267659152	8579252704279825	2.73924e+16
SSR4	1.04671e+16	1.18733e+16	9132304198641020	9735517725729296	2.73765e+16
EIF3D	765286706144566	3.07327e+16	5793252093801794	8468850450376919	2.69807e+16
ZNF207	8501414302172211	6284656861271121	4.27919e+16	7517155586826595	2.65728e+16
CLOCK	6812663986142899	1.5163e+16	968938422122881	991826731306886	2.62335e+16
ARID2	681642676861751	1.43791e+16	7045407619269357	9055917535551354	2.60699e+16
OGT	7435150557121017	1.91392e+16	6617603236212832	8862426703390254	2.6063e+16
SNORD58-1	7400796289509955	2.4956e+16	6173849598986453	8710392457484762	2.59017e+16
CYC1	8295432413360366	4.44977e+16	5047299238439872	8049557961590905	2.58986e+16
U2SURP	7123358663242625	2542138596722481	6141234745546912	8693865727011556	2.57414e+16
ANKFY1	7160620838366217	2.04925e+16	6507748757231486	8856775841769327	2.57167e+16
ENSSSCG00000036114	943193454805924	7649200489107648	3.81793e+16	7148802308193873	2.55215e+16
ENSSSCG00000042464	7363345051997525	1.53162e+16	9.09345e+10	1.23508e+16	2.53224e+16
ENSSSCG00000012523	807687410164404	3789983829340833	5381397728521895	8262931992697223	2.51262e+16
TALDO1	7985807528000199	4.16712e+10	9948494312155368	9998942974100888	2.47977e+16
KDSR	904360732087821	4919851436958679	23132.6	11694.8	2.47605e+16
HNRNPA1	9932552424848908	8375109849278028	3601096019827104	6987201232500352	2.47188e+16
UPF3A	6992965182676586	1.98468e+16	655960255981341	8856775841769327	2.46153e+16
ENSSSCG00000013754	7614699669364135	1634951717789952	5.26696e+10	7691715506790956	2.45659e+16
ACTR2	7185091934199912	2.04647e+16	6509955541064887	8856775841769327	2.43994e+16
NIPSNAP3B	7409083970731737	2232019873012075	6366109208393463	8804270427586566	2.43068e+16
EWSR1	8201008595695967	4676561235155023	494067442084703	7971655537182264	2.42922e+16
ENSSSCG00000008659	8837226987406224	5293630202732285	4668747821269957	7788378583603411	2.42805e+16
DPCD	715389207573043	2310566832851156	6307414183309913	8796546983619955	2.4277e+16
COX7A2	9960601770715686	7969495921205461	372006959066833	7056945532647751	2.41206e+16
ENSSSCG00000040769	7.19899e+16	1.79303e+16	6719732815201929	8920433084394523	2.40361e+16
DPYSL2	7058896053571831	2120246220100649	6451851331623835	8827709229452704	2.40252e+16
RBM25	8197777545178775	4054618288222953	5242819359511839	8132948043917345	2.39673e+16
EIF3H	878391468093668	5318388653141193	4658347867385538	7782572512461817	2.39463e+16
PNRC1	7.3168e+16	1950612193040604	6587371732610788	8856775841769327	2.3873e+16
SMAP1	7686740392476765	2.46461e+16	9604053930510444	99038685165535	2.3853e+16
ADRM1	6.94958e+16	1.50475e+16	6980816457247968	9055917535551354	2.36642e+16
SNORD33-1	1.06381e+16	902578463648581	3420912699051178	6812049832568359	2.36332e+16
ENSSSCG00000048856	1.49371e+16	8171883722610573	9279705709667328	9789667127818676	2.35203e+16
ENSSSCG00000022842	6878979767723594	1.09062e+16	7412151203673142	9220857956722568	2.34092e+16
EIF3M	8067779399460553	3252460818002736	5684718676275244	8406075767152044	2.33221e+16
ENSSSCG00000032166	888387244500341	4.82915e+16	487104763553908	7915452407751005	2.31954e+16
RPS3	1.21496e+16	8315684343804506	3618193916275816	6990461358329013	2.30862e+16
ZNRF2	6747473960922454	714178301487927	7.53082e+16	5526653455998851	2.3054e+16
MRPL43	7358879874475745	1.25435e+16	7232128703344851	9166068412317292	2.29032e+16
ENSSSCG00000049691	7723659051678708	1971641787866575	8.98263e+09	1.65135e+16	2.27087e+16
SRSF3	972770260954235	6373343880617577	4246777053513947	7504013822713965	2.26517e+16
TUBA1B	1.15969e+16	7324283731499035	3.92097e+16	7222842954431126	2.26412e+16
ENSSSCG00000037645	7013678743400699	1685725333440963	4.0299e+11	6215612124440936	2.26067e+16
RHOA	7888348864537763	2.70607e+16	6029251375256706	8606460786640945	2.25119e+16
ENSSSCG00000009146	1.26725e+16	8134268829740297	3.67109e+16	7033036103989335	2.22169e+16
MORF4L1	8839345396370891	3.71682e+16	9513865202543916	9862088342789	2.22101e+16
RGS4	7979258183564844	2.70395e+16	1.99343e+09	5.42113e+09	2.22018e+16
NDUFB9	8356354777209651	3267107088250183	5676023913558677	8406075767152044	2.21417e+16
TXNL1	7253183943458742	1.42631e+16	7056794883857306	9055917535551354	2.21115e+16
PROX1	7950883541994663	256905466844273	4.00785e+09	9.99219e+09	2.20488e+16
TCEA2	7.14451e+16	1.67198e+16	6826138664579858	8989560325278829	2.19744e+16
NUDT3	1.13101e+16	7912139910562539	3737332935485827	7068341435251074	2.18045e+16
RPS8	1.25905e+16	6621944076719144	4157863021976794	7423072253493692	2.1739e+16
APOBEC2	7318824800862739	1.37664e+16	2.07002e+16	2494993910764448	2.16943e+16
SSB	8928190525421975	4452640638175773	5045925977463026	8049557961590905	2.1685e+16
PPP1CB	8037292884011158	3.04824e+16	58087406062223	8471080050740855	2.1647e+16
NDUFB8	8640872756451211	4.01917e+16	5261008716182176	81489666922992	2.16282e+16
TUBB2B	1.03809e+16	5913314995184484	147.356	957.813	2.15599e+16
EEF1G	1.15944e+16	738854075430682	39002820604081	7206612538012936	2.13003e+16
CADM2	6807652508006528	6794789356165673	914243097354084	6350848996887148	2.12476e+16
CPSF6	7363521947072976	1.50521e+16	698038066028732	9055917535551354	2.10443e+16
HBE1	1.1953e+16	5285004565900309	9420464107619508	9829972948730832	2.08297e+16
PCBP4	7778819916589446	1.74878e+16	2.89161e+10	4.57629e+16	2.07871e+16
ZC3H15	7.77787e+16	1.88681e+16	6640169465638671	8868520499018978	2.07393e+16
ATP5ME	9022684463869452	4.34383e+16	5098462816372515	8079734895378387	2.0707e+16
AKR1B1	7209299125366356	1.64098e+16	6854108509145436	9019868030834920	2.06209e+16
CCT4	838264653268716	3.23452e+16	5695407532000393	8406075767152044	2.05814e+16
CACNB2	7.90783e+16	2.10888e+16	6460719062434616	8827709229452704	2.05626e+16
CSRP1	831271517800412	2.41638e+16	8.84787e+08	2.03837e+11	2.05465e+16
ERBB3	1.25707e+16	6946258351304033	4045954052900436	7371007383662456	2.0509e+16
FAM20C	7501418183566463	1.3332e+16	2.6092e+16	3.0836e+16	2.04101e+16
YWHAZ	8651846080741654	3214917554931347	5707125307388382	8406075767152044	2.04017e+16
ENSSSCG00000049934	702630156166848	1.23683e+16	4366780603032943	4759006405700573	2.02074e+16
MTF2	824938894336804	2.99665e+16	5840927476384993	848008326500817	2.02013e+16
MCCD1	7326822174404602	1.26972e+16	7215919629677525	9151898066908080	2.01627e+16
ENSSSCG00000017509	1188835240508127	6379552850461767	4244521893326666	7504013822713965	2.00672e+16
PLPPR3	7440492833113047	1.37711e+16	2.06485e+16	2494993910764448	2.00258e+16
SLC6A11	6795291743198699	7394636871885321	6.54186e+16	4981669730567437	1.99937e+16
CHMP4B	7683159377310917	1494453661001378	6990659506905758	9055917535551354	1.99132e+16
PRDX2	9896674834766688	4691305887408692	49338741047804	7971655537182264	1.98116e+16
CKB	7779042260041071	1.1487e+16	7008494795064549	7185048289791144	1.977e+16
RNF146	799888550728424	2.6074e+16	3.28586e+07	8.66705e+08	1.96899e+16
KIT	6558696104136741	5323487039646843	2.10399e+16	1.1715e+16	1.95647e+16
ATP5PO	9341478126383496	443315580291454	5055264919252649	8049557961590905	1.9448e+16
COPG2	7395691651732417	1.04588e+16	1.22067e+16	1.19442e+16	1.93979e+16
WDR83OS	840153032827933	3.13628e+16	5754625929440146	8436245054047753	1.93699e+16
MGST2	7851362706683243	1.69296e+16	680738253042587	8971351343501146	1.88318e+16
ENSSSCG00000020808	7.71407e+16	1.07673e+16	7428089553556746	9228070298616572	1.88098e+16
RPS15	1.3017e+16	6079285144167417	4355688288047138	7542676198140621	1.86959e+16
SUPT4H1	7031539910785157	1.14909e+16	9729583097811876	9941899837584232	1.86221e+16
MAD2L2	7.69732e+16	1338001631774473	2543195164530479	3.02524e+16	1.85843e+16
RPL30	1016531421236376	4526891390775196	5010606837983353	8032978347580589	1.84929e+16
PSAP	8468924991853637	2.84508e+16	9.61122e+07	2.82136e+09	1.84753e+16
ENSSSCG00000006156	9904639208605532	2.39132e+16	1.00778e+09	2.29269e+11	1.84294e+16
UBC	8030288537815702	2327956490643962	6294586004803748	878538844228744	1.84186e+16
ENSSSCG00000002907	9586969385639414	4.29349e+16	5123084653443218	8079734895378387	1.84056e+16
ATP5MG	1.05158e+16	361278785634056	9520708361692458	9862088342789	1.83812e+16
AIMP1	7863940427350196	1.75363e+16	6753892821095777	8933201260460985	1.82955e+16
RPS9	1.21991e+16	5480473648491913	4591166391707137	7708415897515674	1.82378e+16
RPS3A	1.26621e+16	4100925174019956	521922550916588	8113719296513558	1.81371e+16
ENSSSCG00000032067	7.56506e+16	7071648536088926	7902964209944984	9326287528300124	1.80845e+16
FAM162B	8637395530863845	2891673469542567	7.55573e+07	2.25433e+09	1.8063e+16
SPCS2	8676395583290912	2.21037e+16	6382511088017744	8806800743132899	1.80572e+16
TIMM50	7001746736728534	1.065e+16	1.1007e+16	1.09469e+16	1.7983e+16
NFASC	6842477185091744	6196359948220667	1280133202137339	8117917867212393	1.77986e+16
STARD10	7.39105e+16	1.03725e+16	1.27905e+16	1.23823e+16	1.76652e+16
RAP1GAP2	6888010236842268	6702226836908879	9629257496310056	6588439339580564	1.75866e+16
ECHDC1	8186450792374876	2.33347e+16	1.36121e+09	2.98481e+11	1.75694e+16
ENSSSCG00000018055	8194579843165227	1646669787014916	4.95122e+11	7326189760154614	1.75445e+16
KPNA3	671734651865436	3648712406990508	5.61126e+16	2.39168e+16	1.74753e+16
ENSSSCG00000033744	7.22486e+16	115588373432704	7338694042734096	9220857956722568	1.74441e+16
DDX17	9030843220171118	2536657861322733	6145056310439763	8693865727011556	1.7129e+16
SELENOM	9476448528302932	3265003843790257	1.10337e+07	3.58596e+09	1.70562e+16
DLGAP4	6883242718886009	7092709727469753	7739813479202353	5.62925e+16	1.70412e+16
ACTN1	6982500004738978	8290855159727473	7733938530434468	9293438044979946	1.69689e+16
ENSSSCG00000026414	984280041127391	3670829145666581	5445986391043098	8287370595065584	1.68456e+16
POLR2G	8401183781030854	2.19845e+16	639157704982704	8812207105972734	1.68239e+16
DACH1	9349137672166072	2878502603743094	5916014387365042	8538630439499427	1.67676e+16
TPPP3	6.70199e+16	4932383439545416	263579391666827	1390476790822102	1.66758e+16
DBN1	8160590609315756	1.77492e+16	2.52021e+11	4023496905336006	1.66435e+16
RPRM	8056160194629854	1.45549e+16	1.36136e+16	1.74484e+16	1.65438e+16
MEST	8727526552154492	2.18177e+16	2.99822e+09	6.20086e+10	1.65129e+16
RPL27	1.11423e+16	3.55411e+16	5510660292272411	8343928229563884	1.64844e+16
MIB1	8110390039693364	1.84593e+16	667455126344889	8892886749251083	1.64789e+16
TBC1D8	6770830712863692	5.11112e+16	2.3773e+16	1.28961e+16	1.64601e+16
ZFAND6	8527094006248133	2.3345e+16	6289771367874136	878538844228744	1.64153e+16
COX6A1	9413774725022066	3206466910079375	5712192663187442	8406075767152044	1.63552e+16
ELAVL4	697868238319549	8081973303692411	4470773684018955	35844969625174	1.62445e+16
EIF3J	7693057004313421	943274939883958	7587460878083045	92803620955048	1.62339e+16
ENSSSCG00000048263	7.97449e+16	1.55966e+16	7.83955e+10	1.07278e+16	1.62123e+16
ENSSSCG00000010104	7879790712979238	1.42602e+16	7057077771160625	9055917535551354	1.61977e+16
GUK1	7945952017475133	9655048524037912	7560091278482396	927071131244526	1.61773e+16
PELI2	7593811516208869	1015598024955003	1.43834e+16	1.37778e+16	1.60981e+16
TIMM17A	6.88277e+16	509604013742884	2.39805e+16	1.29509e+16	1.60922e+16
SERPINA1	9295995675278812	2.93169e+16	9568195975231960	9900009479773828	1.6042e+16
RPL10	1.04223e+16	2.42626e+16	6223156628848175	8746057964867706	1.60341e+16
DCXR	6801730237360838	4.65879e+16	8291106816369629	9496421904211908	1.56372e+16
ENSSSCG00000005488	7815668604543278	1.12737e+16	7370490644747275	9220857956722568	1.56316e+16
GADD45A	867229124726119	1.43236e+16	1.5392e+16	1918725151959646	1.5609e+16
ZNF703	6816695928669699	5003378973258669	2529788379980761	1.35094e+16	1.55496e+16
SCRN1	7743998905295319	1.04008e+16	1.2596e+16	1.22592e+16	1.55332e+16
DHX15	7005782161391589	741426785703473	7853978665719873	9326085272226364	1.54437e+16
TAOK2	6979130352792334	7112931203127637	7896995446811618	9326287528300124	1.5395e+16
PGAP1	7502373993622466	8401711984045956	7719255870517672	9293438044979946	1.5311e+16
SINHCAF	7498686103046018	6868033020763553	877511842936813	6214286202898831	1.53054e+16
CTNND2	7732918349085192	9675783555328936	1.86713e+16	1.74265e+16	1.52919e+16
ENSSSCG00000035007	1.21472e+16	3480711089175239	555207064664731	8369677952589417	1.52881e+16
GRB2	7.83911e+16	1.06159e+16	1.12122e+16	1.10904e+16	1.51697e+16
CCDC142	8033463639181566	1563123129485932	6925746274377044	9055917535551354	1.51203e+16
PPP2R1A	7489255484986656	7137688299815426	7893424892342954	9326287528300124	1.50572e+16
ASPDH	8027588116324106	1.31009e+16	2.95158e+16	3.39669e+16	1.48566e+16
PRKCA	7590026183460706	6422053412789121	1.12712e+16	7378971446122735	1.46049e+16
XBP1	867359144326874	1935350134095085	1.0862e+11	1.93812e+16	1.45817e+16
APOE	7047653710312222	7268845270698791	7016089597073924	5190765474257944	1.45153e+16
PSMA3	8229773517431015	1.68465e+16	9672604534065968	9906925260182964	1.447e+16
FUBP1	742415539959486	7909221258983745	9775637806046862	9955798825638676	1.43794e+16
NDUFB11	7742350117238194	7194747530123324	7885220798334724	9326287528300124	1.43531e+16
ENSSSCG00000039273	9163289761136992	2117098902145857	6454304980468882	8827709229452704	1.42641e+16
ELL2	8945793958391896	1.81336e+16	2.05936e+10	3.38444e+16	1.42481e+16
CD79A	1.11231e+16	3203935003048888	5713712616138166	8406075767152044	1.41799e+16
CFLAR	7581885321908872	7853122911274523	5.0733e+16	4014524167019039	1.40849e+16
CARHSP1	882058371095973	1.6633e+16	4.5355e+11	693664132712828	1.40612e+16
CCDC181	7761667332370717	6615183491952084	1.01113e+16	6815759832536747	1.38678e+16
PSMC5	7830910936656757	6769510016109457	9272828980181284	6416938685904919	1.37874e+16
MARCKSL1	1.10665e+16	2.81918e+16	1.09871e+08	3.12444e+09	1.37447e+16
NDUFAB1	7933146576951533	1.12496e+16	7373199171361601	9220857956722568	1.37429e+16
NEUROD1	8184025050911941	1.13668e+16	747679983730252	7573769055687695	1.37295e+16
MCRIP1	7606565245580705	7454987493586351	7848238285147079	9326085272226364	1.36951e+16
CXCL14	7653529345432095	3.21015e+16	7318281872546788	2804057475375822	1.36799e+16
RBM39	9199292857193520	2.00462e+16	6543485361140068	8856775841769327	1.35046e+16
IDH2	876199242285522	1.5705e+16	7.4028e+10	1.03639e+16	1.34937e+16
ATF4	7713999413465719	3.81289e+09	9984420010589776	9998942974100888	1.3457e+16
ENSSSCG00000012061	7290815932787373	6697698788845088	7957902318570703	9326287528300124	1.34506e+16
GALNT1	7255385148494002	6120105597262615	980263268985962	9955798825638676	1.33452e+16
CACNA2D1	1.00991e+16	2001871600125928	7.66879e+09	1438886114756432	1.32001e+16
PSMD12	6.81757e+16	2.48243e+16	1.15124e+16	3730511444439377	1.31918e+16
SMC1A	7257553517522095	6834151547612066	7937670144672452	9326287528300124	1.31662e+16
GNAI2	7.98952e+16	1.07723e+16	7427516387497207	9228070298616572	1.31405e+16
RNF10	7188174344563742	5.13229e+16	8207770721820074	9448540615883956	1.30303e+16
COX4I2	7312172663685327	2.70145e+16	1002568812639028	3436299885128118	1.29695e+16
RALA	6972293023662909	5364052815406889	2.05559e+16	1.15469e+16	1.29672e+16
PAXX	7840065957428777	7403967915637422	7855433363913746	9326085272226364	1.29209e+16
SETBP1	7838537955517089	871371159637728	3158255423719195	2.72418e+16	1.29131e+16
ENSSSCG00000028092	8219396087703116	1.29735e+16	9712673956557320	99365186064836	1.28657e+16
ENSSSCG00000013906	1.18476e+16	2.23582e+16	636324101446568	8804270427586566	1.27695e+16
EVL	7275498475452957	5322775925835937	2.10485e+16	1.1715e+16	1.27584e+16
PNRC2	773560165756579	7312304293979677	7868427499484869	9326287528300124	1.27288e+16
ENSSSCG00000041063	7073969994587186	6548143899629825	1.04994e+16	6923493151196607	1.27222e+16
ENSSSCG00000028423	8849045078365096	1.41233e+16	7070581768142019	9055917535551354	1.26908e+16
DNAJB6	8099704514836546	1.17289e+16	6153663122186418	6436590162286943	1.26756e+16
MARCHF5	7140410035310267	5782579483858454	1618577084780139	9537347512052596	1.25809e+16
REV3L	7647431550609044	570652913009842	1.69019e+16	9803232613274416	1.25453e+16
RAB25	7563614011351963	5014570612251168	2513486220409303	1.35094e+16	1.2521e+16
MRPL9	6941498021333078	4290764219515619	8358992749518456	9516836341199512	1.2504e+16
ARID3A	7287840034631748	575853459327482	1640875151976656	9602903591358348	1.24867e+16
MDK	1.18887e+16	2024116574517793	6.8268e+09	1.30787e+16	1.24828e+16
WBP1	7282517960138702	6015174508409126	1.41834e+16	8719161929180785	1.24661e+16
KRT18	8395348394308247	1.06552e+16	1.09763e+16	1.09469e+16	1.24643e+16
YTHDC1	768682510633076	5892092499174373	8082096631525337	9369670386487968	1.23702e+16
FAM32A	7547021055174045	5.29231e+16	2141977000354143	1.18492e+16	1.23654e+16
C15orf48	8075742207105664	8817649771936583	2.98331e+16	2.61039e+16	1.23582e+16
TPD52L2	6930753245005873	3252819993614663	7130068902317696	2.76719e+16	1.23564e+16
ENSSSCG00000036350	1.03657e+16	2.25502e+16	6348789325577533	8804270427586566	1.22778e+16
CCDC88A	7.92033e+16	9089127653453940	7630471252802532	9283408804427532	1.22669e+16
ZER1	6.69764e+16	2.9869e+16	8627878153248958	963543775806624	1.22568e+16
ENSSSCG00000033653	8157941764604445	1.11832e+16	7380685309410847	9220857956722568	1.21797e+16
ENSSSCG00000046598	6798244727394041	3085097503012688	7901252939465842	2928774002001595	1.21203e+16
EDF1	7744963062006823	6037378765528145	805906126364587	9369670386487968	1.21063e+16
COX7A2L	9426808412540400	1.1919e+16	7299150535770896	9206135810882212	1.2047e+16
HMGN1	1.0417e+16	2.16724e+16	6415472742030095	8812207105972734	1.20457e+16
CBFB	778230002586643	6677917980088287	976145768610904	662904962265614	1.19934e+16
ENSSSCG00000012427	1289595513173756	2.26747e+16	6339467885236586	8804270427586566	1.19903e+16
RPL31	1124803509607047	2.39467e+16	6245914259479274	8758036660883999	1.19795e+16
IREB2	7307825959275538	4017179407208804	8411450613245632	9533022297676788	1.1971e+16
MTMR2	6877093931221353	3.60974e+16	8493144676555034	957316252295201	1.1916e+16
WFDC2	7340391118448703	3349435690189068	6722805655036884	2710719662257178	1.18936e+16
SH3BGRL3	9548305693969178	1.51618e+16	9.86774e+10	1.3014e+16	1.18753e+16
AGO1	7705014629777352	6261322122440748	1.23402e+16	7912111482411466	1.18691e+16
SAP18	8897060804595618	1.05094e+16	7458006545092637	9233722389162312	1.18449e+16
RPL26L1	8676960100847124	1.27478e+16	7210610645799875	9151542102758560	1.18091e+16
CHGA	1.20565e+16	1.09704e+16	7404809441959345	9220857956722568	1.17127e+16
CBX5	7989094659169708	8223619682469474	7742895513640597	9293438044979946	1.14757e+16
RPS12	1.31914e+16	2.01687e+16	6533628912448565	8856775841769327	1.14722e+16
NDUFAF3	7.10222e+16	4819111770214968	8262412990489728	9494113040165332	1.14429e+16
PTP4A1	812571631414858	9432278185452332	2131992737132102	1.94986e+16	1.14394e+16
MRPL52	7202681395392759	2.31225e+16	9878677606849188	9975374555112776	1.14296e+16
ATP6AP1	7084511515026591	4815756856302969	8263008272319718	9494113040165332	1.14036e+16
THOC5	6964080184596511	3934937629435661	4729289420375499	2.13195e+16	1.13963e+16
ENSSSCG00000011676	7176704529025642	4548137801393248	8311213361377052	9497343859089622	1.13563e+16
FOXN3	717369244339491	4242474808926766	8368122458939782	9516836341199512	1.13166e+16
CYCS	9012616531656156	1.28376e+16	3.39718e+16	3.86429e+16	1.13024e+16
CDKN1C	697927435328211	3.69444e+16	5459408955768825	2.34897e+16	1.12817e+16
ENSSSCG00000027538	8857737281993737	1109155838106446	9734321709107198	9941899837584232	1.12244e+16
MTCH1	8593318859400041	8183458541947886	7748264620676526	9293438044979946	1.1179e+16
AKR1A1	7904089424503964	6833170057837951	8948031665183726	6268323051102724	1.11667e+16
NDUFA6	785151555636682	4647296770298242	3110249022747278	1555124511373639	1.11524e+16
MAPK6	6780534899746127	2106169732880404	1.46706e+16	4284075023625356	1.11368e+16
PRPF40A	8201468988524784	9941762617614576	1.61571e+16	1531556222963505	1.11085e+16
RAB3D	7053114219710242	4339378071905894	372405243817893	1.77112e+16	1.10534e+16
ENSSSCG00000008183	731569010887553	3590992304907181	8497016311588131	957316252295201	1.10303e+16
BNIP3L	7508720024491758	4608855468011841	8300149058094088	9497343859089622	1.10282e+16
RPL35	1.21784e+16	1.9905e+16	6554888346780368	8856775841769327	1.09716e+16
CCDC115	8127152571052601	8802328083448547	3.00846e+16	2.61981e+16	1.09321e+16
DNAJC19	7795041973069621	4013818157113391	8412106489048857	9533022297676788	1.09219e+16
PSMD7	7080824851795956	4.31084e+16	835521266479236	9516836341199512	1.09155e+16
MRPL33	7402415398857423	3200119465729223	8580250350307909	9615797806379552	1.08888e+16
RPS7	1.29636e+16	1.89874e+16	6630216149563355	8866269942840048	1.08758e+16
PSME3	6.83693e+16	2.52046e+16	1.12378e+16	3665371407342474	1.08696e+16
MDH2	7386193422581056	4393914613894114	3606741047758498	1.72744e+16	1.08296e+16
AAMP	729148137321623	3554593170442806	5938086268907258	2.47868e+16	1.08085e+16
FSCN1	731360429801268	2.64731e+16	1.03725e+16	3.49592e+16	1.07466e+16
SUCLG1	8332188614518135	6909586836574011	7926577711505864	9326287528300124	1.06777e+16
FOXP4	6882473395053581	2967649009626655	8632263242467128	963543775806624	1.06752e+16
CNIH4	769189575963522	4.98526e+16	2.55641e+16	1.35646e+16	1.06581e+16
TNKS	7740609009047581	4574222675928274	32456468058362	1.60518e+16	1.06294e+16
SMARCD3	6.9972e+16	3.7426e+16	530418162516944	2.29915e+16	1.05074e+16
MRPL57	8198032152248892	8295176513535285	9770230257130822	9955798825638676	1.04182e+16
PCBD1	8138444746816955	8246395920386764	4083299467310818	3378002286593495	1.03986e+16
PSMD2	884224590687101	8299830708645114	3964877424749395	3310127024332064	1.03896e+16
QPRT	729032433824359	3.72955e+16	5.34577e+16	2.311e+16	1.03834e+16
BABAM1	6959205982194579	3.2512e+16	7137097794760609	2.76719e+16	1.03766e+16
MGAT5	6981582361301641	3313784294994958	6870111627741218	2.72498e+16	1.03563e+16
KARS1	8963783766553483	7292231516375658	787128464323898	9326287528300124	1.03387e+16
MRPL13	7179137492236238	3.0584e+16	861171822606175	963543775806624	1.03152e+16
PEX5L	6985676528439966	3.17527e+16	7476105546610959	283533490474181	1.03135e+16
QSOX1	8044982000502012	6757487519793749	9335511262961552	6425565675772014	1.02289e+16
MAGT1	7182822072333804	3.5306e+16	8509558143594375	9577857650798864	1.02231e+16
DDX5	7.40055e+16	389434611679525	4844889550260591	2.15592e+16	1.011e+16
TP53BP1	7277767558744976	3859391470777765	4.94683e+16	2.18525e+16	1.01071e+16
H3-3A	1.17761e+16	1.17634e+16	6040673880828144	6354928591391458	1.01068e+16
CFAP61	950412934344368	1.17081e+16	6222935229309856	647185263848225	1.00844e+16
HDAC1	7402599916729969	3921282452658209	8430276296977967	954766823926565	1.00708e+16
PDIA4	8131400979473257	6843373866043531	7936310544367308	9326287528300124	9799520046055002
ARF5	9155283127310832	7842581220801669	5102968993214229	4020521024956666	9766681587213588
MRPS15	8007021426682089	5181855287273226	2.28239e+16	1.2437e+16	9698998077286012
TMEM11	7.24725e+16	3.54704e+16	5965173696763384	2.47868e+16	9679424795073582
PTCH1	7820714938586371	3.41002e+16	6480184697877496	2650322730367875	9648871286464468
QDPR	7861692672811429	2.56892e+16	1.08982e+16	3.60672e+16	9647006105877508
CNOT7	8064449707465661	6411043848886422	1.13413e+16	7398249344765499	9644995648123192
RPL7	1.28371e+16	1.45231e+16	7031347142534236	9055917535551354	9642311604984228
ENSSSCG00000038702	7113343394982806	353424803942764	6011358624156041	2.49218e+16	9534530706486106
BCL7C	7785112721769195	4103197181696454	4.28022e+16	1.99233e+16	9524250867041504
ENSSSCG00000026488	7665905315757869	3.76521e+16	5232924740142915	2.28439e+16	9499497921111944
TRA2B	8991399447514041	7753625738638537	7806643855354224	9311934103655642	9466907947710014
ACAT1	759019012640684	2.58851e+16	107641369248465	35880456416155	9465572602097640
ENSSSCG00000044572	7385196137509824	2.79687e+16	9444857983396572	3.31207e+16	9424010065429826
RPL36A-HNRNPH2	1.09457e+16	1.29261e+16	7191994070037195	9142416649164116	9418110069004972
RSL1D1	7406113188611075	2223274707234218	1.35944e+16	4089568322008658	9380295386072516
ENSSSCG00000040118	1.01097e+16	9644174148627828	1.89953e+16	1754896485190973	9367635261306966
KIDINS220	7106223506209666	3265154889716859	8566051028850615	9611721869610432	9357301314672334
TAX1BP3	7603127048193587	3.33485e+16	6782658909778957	2713541456151483	9262177137199440
PTPRF	734722591962964	2.7104e+16	8692328435930508	963543775806624	9245411394056552
ENSSSCG00000031661	7694436671179188	1988015646763512	1.58549e+16	4.46301e+16	9245166917434164
SQSTM1	7254279623086942	2.30821e+16	1.28692e+16	3.97656e+16	9244250492001844
MAML3	8440934067219866	5698027450116048	1.6984e+16	9803232613274416	9195905439905200
DHX30	7381247888723894	2897125257380351	8873767843529744	3176337260794491	9159283235714708
ENSSSCG00000037071	7488697413770955	1.98464e+16	1.58903e+16	4.46301e+16	9149194220436136
CHD7	8161025478482383	4874404439858161	2.72578e+16	1.42555e+16	9124170979170556
CCT7	8017392223884908	4.99028e+16	2.54901e+16	1.35646e+16	9098292293583776
HTATIP2	7.36279e+16	2.82305e+16	9291995909447056	3.27843e+16	9039028259964140
MTMR7	7328655757742841	2.16361e+16	1.41313e+16	4.18193e+16	9030310311638656
AACS	6749353964469387	9666092072816444	3255272911485528	666433824398612	9007849868085072
PSMD13	7523074867396445	2.14753e+16	8834916262383917	965216973921262	9003243311349848
CAPZB	7895721964317889	3145713548088631	7612669711494023	2856713170086417	8953692945783394
BAZ2B	7425251335593355	2545521791360227	1.10607e+16	3.63367e+16	8901671633761464
RFX3	9056516997926704	7308434534002753	68631691249542	5098354207108835	8844778103176406
SNRPN	8784618474387411	6.26044e+16	1.23464e+16	7912111482411466	8842926270651914
ERGIC2	767259904917751	3492242927065342	8517582976859802	9580964782376292	8839938319903407
PTPRG	7499308941762419	2790082734426158	9484933032825152	3313354725478268	8824558349290295
HNRNPM	9216116648388444	7937632721880416	4841713252719647	3.86488e+16	8819101309780962
RBPJ	7248573913633573	2.90534e+16	8646559016004189	963543775806624	8818464129604155
PHF6	7073521822078626	3059519005840933	8026542608785776	2.95715e+16	8803118135854254
ELAVL1	8302418067125283	5943545690579442	1.47713e+16	899121009645819	8800620374686527
PERP	7429468647154787	2.94838e+16	859634484141483	3.09809e+16	8788887923169807
SRRM1	7749406931716976	3412468018835713	6470560472341853	2650322730367875	8772212030876119
ENSSSCG00000022864	7.89167e+16	3343520429662669	6747011027486272	2710719662257178	8739746253045416
MPZL1	7689925980871866	3.31096e+16	6881931355388522	2.72498e+16	8734015993069068
SEC61B	102134550358612	1.1354e+16	7361493180358099	9220857956722568	8726996789845173
RAB5A	8025521134246304	4043542330507652	4.43407e+16	2.04304e+16	8659870450467622
ENSSSCG00000036716	1.17159e+16	1.00202e+16	7515868398983944	9260977594495640	8605284436791323
MARCKS	9787163483220656	9692297908106262	7555539013270306	927071131244526	8584113222668768
ATP6V1E1	8052281644170979	5108548057081398	2.38082e+16	1.28961e+16	8579542484136221
BAG6	6874461580830163	1.81852e+16	1774901252757541	4.80702e+16	8575929038947298
MAP1LC3B	7551032751894654	2.51494e+16	8739953434376423	9641543041294024	8568627224150482
KRT8	9826100894100628	6598717324319461	1.02052e+16	6835677991818277	8545029687395024
ENSSSCG00000001414	8313857652808363	4794208678402937	2855557109578112	1.47227e+16	8529347656989361
KMT5B	7683139282319747	2.03902e+16	8864526300941503	965216973921262	8486362867859851
SND1	7751412891881223	3295069542093976	8559568743328924	9610373296026304	8486040488901049
COX7C	8973568029125522	6618286755946379	796977828856556	9326795317256922	8481921552599578
RAN	1.04871e+16	1.02388e+16	7489820023884343	9244085272952274	8445488090796148
ENSSSCG00000013391	8354655873328802	5688662765765779	1.70749e+16	9803232613274416	8431056562393369
TLE5	8061822877500374	329082801766134	9855266576390200	9975242732938388	8389357794344769
PAIP1	7194737277568559	2.56294e+16	8728086764978649	9641543041294024	8330894648798243
PBRM1	7631699899824091	2681978846492683	9869338294367620	9975242732938388	8327774675502605
VIL1	6921599447318424	1962661383114019	1.61229e+16	4.50748e+16	8304297913725389
PAM16	7472404081530937	2593283162772231	1.07318e+16	35880456416155	8289544241099266
SOS1	7358589934975625	1.37429e+16	2410761462697115	5799121724266563	8218088005967163
ENSSSCG00000025281	8551264463662841	6009566516787419	1.42285e+16	8719161929180785	8189985235079699
EIF5B	8291285387056853	4915814558507206	2.66119e+16	1.39578e+16	8149079257004068
KDELR3	9425698983631244	7226953586639685	7181697487713082	529177709620964	8148187386018291
EIF3L	9005649796288903	6549686956563251	1.04903e+16	6923493151196607	8142307324182085
CD81	8270623238400248	519561739025859	2264391024124706	1.2376e+16	8130507940634991
LYPLA2	7327904133646827	2.32365e+16	1.2742e+16	3956164972747604	8124093377814101
CAP1	7367347570215633	2.00652e+16	8873550633511664	96532349987993	8099174907925044
PLP2	7.18538e+16	2.04212e+16	1.52996e+16	4379932461124006	8098992698113213
CNOT2	7360163367098864	21767192725462	1.40113e+16	4.15996e+16	8030479062159537
NBR1	7399727911343306	1.88662e+16	1.69584e+16	467436448662722	7953306699014554
NDUFA10	6938251320305223	1.8263e+16	8925005149135149	9685708084615516	7940740090689913
RAB1A	8359514758079458	408345566837925	4330500770330006	2.01059e+16	7886217924936253
CLTA	8398364105875093	4736600859663742	8277116943278334	9496421904211908	7847495429441013
BCCIP	7.31419e+16	1391048733182787	9061130366286668	9700223139444228	7841038760538396
ENSSSCG00000044599	8112074345934598	2354633134423982	1.24911e+16	3.94121e+16	7827824440517748
HSPA8	9921315672015346	7864492048736938	5041498706917334	4006780631698492	7815556069254405
ENSSSCG00000050649	9766125929191596	7402656826723931	6.51276e+16	4980347278827555	7813899127144893
THOC2	7674619042169305	2.75481e+16	9867576305908240	9975242732938388	7782224263546316
ATP6V1D	7519067439055688	2.25031e+16	1.33588e+16	4056106170411098	7687364647630209
PUF60	7955504220603632	2271413358076917	1.3178e+16	4.02414e+16	7685985635311772
A1CF	7722267912018163	2522792024621555	1.12212e+16	3665371407342474	7675643977552938
CSDE1	9062036233532618	6035912848956679	1.40177e+16	8648208320018815	7671054849933786
SMS	9058363830788672	3924710421378749	4.75814e+16	2.13296e+16	7661993686430961
UBB	1.18464e+16	9464875621023440	7583483806203727	92803620955048	7658187968426321
RCN2	853261306233818	4.59028e+16	3.21537e+16	1.59454e+16	7655097021846612
EIF3I	8144120637684145	3.98874e+16	4.58054e+16	2.09859e+16	7633303597524624
ARL3	82375336126244	4921071250223556	2.65311e+16	1395564506760663	7583882454205363
ENSSSCG00000016990	8025565587120541	3.88718e+16	4865613749390944	2.15986e+16	7548528481756335
ENSSSCG00000022176	9720715248768488	6624524791626081	1.00584e+16	6805309862694485	7520534748228335
HSP90AA1	1.01407e+16	7621061159216364	576905316878791	4485235381613907	7516036642780031
ATP5F1B	9857907587105432	6549339434416801	7980151033669934	9326795317256922	7496929263022788
DDAH2	8006175247039225	3.90796e+16	4805788657529996	2.14896e+16	7494583281622534
CHGB	1.18201e+16	2756678081268717	9684915105295402	3.35744e+16	7464879436837706
STMN1	9573082826231454	6830472190340561	8961557104347758	6268323051102724	7450022388576815
ENSSSCG00000048661	804335417976705	3.76486e+16	5234017230257692	2.28439e+16	7369188235170757
SLC25A39	6706821528918656	1.06587e+16	9177717262361284	9761520565837046	7361280406460909
ID2	8753368764645097	2420272673852745	1.19774e+16	3.82437e+16	7352743786883371
RPS16	1189693117640816	8521602276758777	7703494462771237	9293438044979946	7342459290346905
ENSSSCG00000007336	7340168257154199	1.84401e+16	1744813234942161	4753832466459182	7339667682258126
AEN	7024077326470976	1.80475e+16	1.7914e+16	4.8283e+16	7335538784855549
CBX1	7661396764537642	2.38563e+16	1.22456e+16	3896312426368169	7330980457291992
ZSWIM6	7.11301e+16	2044182655450943	1.52789e+16	4379932461124006	7313039382959822
KIAA0408	8137323128287562	2.00784e+16	1.56487e+16	4422471992777785	7276490363408713
NOL4	7665503584835863	2.27806e+16	1.31216e+16	4.02414e+16	7238437509964516
ENSSSCG00000007688	7840194143516255	2278984823072231	1.31138e+16	4.02414e+16	7199171931250548
RAB5C	7027337308845363	1.80311e+16	1.79337e+16	4.8283e+16	7188701262208547
POLB	7037739002317013	1.8615e+16	1.72452e+16	4.71264e+16	7168157710772557
ZNF606	7000225796440567	1.5329e+16	2156784194943832	5451871159441354	7134394807801228
ENSSSCG00000000394	8940278340143653	4807795017495723	2.83313e+16	1.46933e+16	7128932329313523
RBFOX1	6999005905394304	1.63611e+16	2.0086e+16	5185330782663112	7099701983818194
TXNDC17	836863928313855	3.71853e+16	847088278046299	957316252295201	7099269995382279
NREP	104329798255472	7.6141e+16	5791375355380595	4485235381613907	7076808231714045
RAB26	815865052725293	2960335807310786	8533021727665085	3081368957212392	7047774415540249
CITED2	8282869946420034	2358534437637706	1.24599e+16	3.94121e+16	6981520944614686
H3-3B	1.2396e+16	7310822480130309	6854054867136526	5098354207108835	6975285312354663
NDUFA11	7539894561656543	1.05928e+16	3.03379e+16	6442811741176322	6927772354632692
OTUB1	7331723034136551	1.67452e+16	1956539852673739	5079746835757781	6888614443165275
YWHAQ	9736182531547268	5661295584921078	8119316854852615	9406043533657484	6887024763019634
ENSSSCG00000035836	8934029211893519	4.57844e+16	8305681685985392	9497343859089622	6886102854059772
NDUFA4	91272281222049	4.37659e+16	3643584993292936	1740505167399775	6879729750765817
MRPL41	772642825566532	1.92909e+16	1648582974262539	4587799714308595	6851283392612566
SRSF6	8272535075781406	3.81382e+16	5083127813273508	2234611743999465	6795220235757725
SDHD	7908962999004835	2.30024e+16	8794507937626497	965216973921262	6780749931519947
ENSSSCG00000027907	7936184913693921	2342087527835092	1.25921e+16	3944504157502418	6727789697654423
CCDC124	6854143654330298	1.11517e+16	2909615515420626	6376325088678152	6725982840108166
MED27	7102361137217164	1674492109046044	8970394322671453	9694844220464396	6710349002716137
KMT2E	759042632710571	1.89178e+16	1.69002e+16	4.66742e+16	6701045026413972
POP7	78697067869898	2.18456e+16	8824987108249522	965216973921262	6696512280430027
SNORD12C	7981591638327573	1.95812e+16	1617141972967486	4.51411e+16	6694864898786994
SCAND1	9370578861149352	5212786238287212	2.24214e+16	1.22912e+16	6686757971954385
EEF2	1.07839e+16	6596845905278889	102159583174427	6835677991818277	6684405175393068
BTF3L4	8387555791787108	3675880070495508	5520510219837849	2.36086e+16	6663324284845805
SLC25A3	10202944791823	5377706419842809	81661659857315	9422172799718962	6596332631253223
CCT3	8712521707273526	404698232018416	4425037964497003	2.04304e+16	6587965147391137
UBXN4	7408050182656287	1.44687e+16	2.29031e+16	5610180202893003	6570773276942394
ARL1	7205145140089945	1.52486e+16	9017228565544328	9700223139444228	6564885438945837
APOA1	7739604815646666	2.0413e+16	1.53078e+16	4379932461124006	6562620486753296
ENSSSCG00000049877	6.81551e+16	9620140773648272	3266799535962298	6670080960464299	6529560998110783
CEL	7595624808152859	7326031455885959	0.011363	12.1651	6522735146240215
HECTD1	7311091010724314	9683692378102036	3250872232682711	6662823720137989	6521572496656147
DDX6	7720883128602042	1.94933e+16	1.62659e+16	4533531745581818	6519182233735553
CNIH1	7188861814831808	1.37514e+16	9066491046831184	9700223139444228	6514935906414185
RBIS	73418629639203	1.49829e+16	2209347231707076	5508235563982025	6500979304459171
ENSSSCG00000002449	887852435496015	3561192859183081	5914522173109791	2.47868e+16	6474996838630708
BEX4	9196040466250556	4539547047260939	8312785037104268	9497343859089622	6474006292581647
UBXN1	7794331107061541	1.53739e+16	2.15007e+16	5450042623488277	6473956928755921
STRADB	7058526184346605	1.54097e+16	2144741153529912	5450042623488277	6462946730589935
HYI	7971386385142439	2.70431e+16	1.00078e+16	3436299885128118	6460925500725542
NONO	9223626511789172	4619293987329922	3.16142e+16	1.57207e+16	6420879193040586
ANAPC15	7620769618448823	1.34096e+16	2.46865e+16	5873127590390976	6391394136366066
ACTG1	1.21978e+16	6063373699692285	1.38014e+16	8569390511412316	6349603638366069
PIN1	8083433623993415	2276921163790051	1.31312e+16	4.02414e+16	6337279346108805
ARHGAP5	7586842073737541	1.38494e+16	9063185357391156	9700223139444228	6316794969851927
ENSSSCG00000009341	6595860998644142	5.2751e+16	9421006185093400	9829972948730832	6314938197411261
NDUFV2	8110948331501847	2635094033109067	1.04526e+16	3509909370135125	6309441730981661
NAXE	7466092410055643	1.49788e+16	9025919286334676	9700223139444228	6292563582042979
ENSSSCG00000014071	1.09181e+16	4757493733040793	2917099462964227	1.48715e+16	6276738079331904
YTHDF2	7526996474979549	1.34527e+16	9076637366194242	9700223139444228	6256638430255652
SRP9	7498958446707613	1.45147e+16	2282929548292657	5599638514680102	6249656228899896
RPL21	1.15541e+16	5912830634174604	8078790300586189	9369670386487968	6236347378686402
SUMO2	1090784882576415	588108083165536	1.53044e+16	9192756405611464	6214543013833205
ENSSSCG00000039222	9469070743618074	4404088006769822	3585289008022975	1.72248e+16	6186698474693156
ENSSSCG00000032594	6947720444434927	1.10629e+16	2.92891e+16	6376325088678152	6152367615287114
ENSSSCG00000004489	1366057728781681	4.2833e+16	3848860979355527	1.81946e+16	6115543104923616
UBR1	7027656751671209	1.15561e+16	2.82379e+16	6275084506493803	6097951468816591
TRAPPC5	8196083747676681	2.91506e+16	8644318127196041	963543775806624	6070764463450585
RNF181	7335238992208103	1093075456220437	2957907904480754	6378426997813947	6050844041687702
ARF4	8728710706686332	250992457341175	1.13131e+16	3.68335e+16	6037259826061663
AHSG	9472728593062026	4487066242835347	983099917505792	9972778482085786	6018963988808406
ENSSSCG00000046891	733180163906291	1.29542e+16	255051878348851	5955636456420966	6004590232899549
MOCS2	7412256902239711	1.30796e+16	2527638573763071	5942841998331542	5977293200911443
DCTN2	7.34178e+16	8628651713337989	3529381339890726	6929313957498513	5971910426084217
NDUFA8	7.52071e+16	1.31509e+16	2.51476e+16	593626569416414	5956650690072707
ENSSSCG00000011000	9488557665635346	4206969411938813	4.02582e+16	1.89328e+16	5918984739812055
ABCA5	6878033697361243	8860312627564202	3.46555e+16	6843936127927955	5904439834476413
ENSSSCG00000035376	71282362348775	1.27745e+16	9100111900308980	9713902439039500	5892720742501548
SSR2	1.03751e+16	3.15597e+16	7564962777006688	2856479720778459	5887460510189388
TIMM17B	8296335563701842	2746549764302937	9746453932402378	3370935692986837	5878384486997571
SRP19	8800115729791557	2.90831e+16	8812403922228257	3.16343e+16	5854712729651166
C12orf49	7242400193918178	1.32523e+16	2.49656e+16	5924041724062836	5834412833328785
DCX	8216406168234478	2.58868e+16	1.0763e+16	35880456416155	5816702963631012
OXA1L	7845657220386353	1.18849e+16	2756334772297322	6201783612514343	5803347323888979
SMDT1	8845040957371314	3.01773e+16	8235891836294641	3028146089304293	5795187726279508
RPL38	1.14586e+16	5565401155980654	8135017132305574	9406436582462608	5788622488737868
POMP	8506813807215094	2.82255e+16	9294880556409048	3.27843e+16	5777440342390803
ARFGEF1	7497684332866689	1.11016e+16	2.92046e+16	6376325088678152	5721941188273005
PDAP1	7244736242836028	1.27811e+16	2582502956174823	5987459083105959	5685413853090482
RPL32	8798231890257679	2873784332958275	9003294004632059	3.21294e+16	5683715066390176
PSMG4	7581015033793842	9017443372871226	3423144204514548	6812049832568359	5683437595176579
ENSSSCG00000012382	7091612165127678	1230582660000029	2672937545008669	6096173348265386	5663952188316652
LUC7L	7358269500115527	1.01989e+16	3125443898334043	6508361435890113	5662380482284796
ACIN1	7137766884076753	1.11e+16	2920823952267664	6376325088678152	5656344403892963
EIF3G	8767089562710412	2334549173352002	1.26532e+16	3956164972747604	5652739044608147
JMJD1C	8058172506137929	2154703214556467	1.42134e+16	4184512953599616	5625892991718223
PSMB3	7095045865692118	1.18309e+16	2767286291991244	6203514789545858	5591464545845416
SNRNP27	7768804084081596	1.46997e+16	2.25351e+16	5557439565028572	5571090243826613
ELAPOR1	7.02964e+16	1.0938e+16	2.95632e+16	6378426997813947	5560532680480862
ENSSSCG00000012046	7515508115209047	1.14833e+16	2838990435031479	629412878745135	5550134772298637
PHIP	7996291319172641	2.01198e+16	1.56062e+16	4417294816350792	5547833297407814
KDM5B	7577878112116109	1233933998416958	2666433310265392	6095060022404163	5534383241972199
UBE2D2	8131507583107249	2233675120743728	1350323238587849	4.08065e+16	5515472689064673
RPH3AL	7569282676594973	1.00307e+16	3165677303013242	6555697189494661	5493488807029181
MYO1E	7373626705096764	1.05003e+16	3054993788049109	6453104643430253	5490949427036487
POLR2I	7695872608128623	9998823873751612	3173389683486152	6555697189494661	5486503476358999
ZNF146	7991108490416017	1.42143e+16	2.33168e+16	5658207397379901	5481973498155192
AMBP	7876765676477723	1.53469e+16	2.1541e+16	5451871159441354	5469981262858999
TMX1	7486727105984926	9333469782926722	333994722444033	6727352886215824	5459263904690764
SMARCB1	7710454567563421	1.31865e+16	2.50834e+16	5931249773951434	5423200245540545
TTC3	7878091875405162	1.42553e+16	2.32495e+16	5649407913305318	5422248322880094
GABARAPL2	8568080964179511	2.56572e+16	1.09203e+16	3606813875657968	5406076022789794
GID8	7055074059856576	1.0431e+16	3071012277015962	6461551842970001	5400018706133444
TOP1	8201663370139109	2.31276e+16	1.28316e+16	3.97169e+16	5388756221688761
SON	926053961899819	2.97102e+16	8476840855679571	3079411248969425	5383564307308967
STOML2	7231465072795428	1.10825e+16	2924624692574114	6376325088678152	5374900848150009
EEF1B2	1.08098e+16	3.67423e+16	5.52597e+16	2.36086e+16	5371320786657579
CCNG1	8332240366217246	2.04387e+16	1528204457503126	4379932461124006	5335458652317991
SELENOH	8229858181880719	2.15385e+16	1422124667707666	4184512953599616	5321090259433319
SCARB2	6915760944351318	6506406988728002	4198837061127087	7458251934548727	5308486430741959
CHURC1	6.88865e+16	7455132497988416	3879004910333792	7206612538012936	5295620915350399
ORMDL2	7503462214939624	1.00019e+16	3.17264e+16	6555697189494661	5283281173635339
TIA1	7279222175066432	1.06406e+16	3022920284289335	6442811741176322	5277164189461927
RFXANK	7261984841113028	1.06034e+16	3031375932651892	6442811741176322	5261822683075512
UBE2B	8352208502353228	1.91404e+16	1.66515e+16	4.61977e+16	5243712544469658
AZIN1	7474414892995305	1.03317e+16	309414803762521	6482105763913467	5179877574760695
SCOC	787941629022235	1.36144e+16	2.43288e+16	5831453213746444	5168956940868047
ZCCHC17	7818509443940033	1.37786e+16	2404668002029071	5799121724266563	5160439547397153
KCNB2	767785858407374	1.07829e+16	2.99081e+16	6434131994171537	5157616005685246
SERINC1	7.48376e+16	9327481540938828	3341498356669838	6727352886215824	5116989301649111
TSPAN3	9016801087339166	2.38113e+16	1.22809e+16	3900725858521017	5096229310161478
ATP5MD	9161247934305236	2.72473e+16	9880507803516504	3405781098939401	5087429267702664
RSRC2	8043055822030139	1.81366e+16	1.7807e+16	4.80916e+16	5075731863462197
RPLP0	1281364221684853	3.40288e+16	6508271681379646	2655841807199766	5074169696755811
ZNF428	7504700249146436	9378815037290148	3.32823e+16	6727352886215824	5049351270663066
PFDN4	7953975709501227	1.65517e+16	1982562453294276	5132665241814484	5043665771960534
ENSSSCG00000021560	8630435662319767	1.87341e+16	1710848270157792	4696446231805704	5037386591067161
RPS17	1.25147e+16	380465015169942	5.11105e+16	2.24147e+16	5011642875025948
CTNS	86552888799155	2.23176e+16	1.35199e+16	4.08065e+16	4979454127469993
URI1	7113771577167982	9148148337957184	9238017672058352	9783423465419306	4972864367091844
ENSSSCG00000003086	7241409526376696	8421241908936516	3.5879e+16	6976471387290364	4952165847344362
RPS5	1.17334e+16	3013943647155429	8255122377823394	3.0291e+16	4908339052086116
CHCHD5	6977396442867758	739139208839739	3899367597991175	7206612538012936	4886102231030486
CCT8	8670683769915126	2.18856e+16	1.3904e+16	4139075523286461	4870257579251286
MAT2A	7.85432e+16	1226549768422156	2680790767542738	6106432036204985	4853981724231402
MYO6	6783402712824597	4.36672e+16	9473132165606864	9852057452231140	4845261279964247
PHB	7.81215e+16	4318198083064848	5110973444635168	8079734895378387	4822811168161212
NCBP2	81646233799583	1774866127601051	1.82781e+16	4874215487312769	4812708304923088
DPYD	7188089210579931	5083881008045097	4.75837e+16	7858658738173757	4812657438706339
SMARCA4	7.97157e+16	1.43174e+16	2.31481e+16	5639137836391828	4805481308020342
MACROH2A1	8386596595143756	1.82784e+16	1.76383e+16	479130750070165	4789504311842881
MAP4K4	7640542885606443	6633422461162826	415382478584335	7423072253493692	4774772961533164
ADGRD1	8179631018434751	7930819141812071	0.000531389	0.0644752	4713034676123861
NDUFA5	7678924463062538	7331647197182056	3.91859e+16	7222842954431126	4671779989480526
SOCS5	7628523537567424	8528129809435869	3557577752472063	6934641759329954	4661745288699065
SNRPE	9784968488643118	2.90294e+16	8647110963399534	963543775806624	4660490232265496
SMIM5	719608409148644	7084401594587675	9329221546982968	9809869159496380	4609700198960228
BLOC1S1	754957108973183	3269275665185791	5674738735525403	8406075767152044	4590211107783514
ACTC1	1.03241e+16	1693206896586839	1.04121e-22	6.31665e-22	4564999983763885
PSMC4	7.23127e+16	7961113407444413	3.72259e+16	7056945532647751	4561745437387141
FMC1	7146339006144961	7775309200709255	377897337462658	7105094567996256	4547471191007205
KIF21A	6846488844795447	3.937e+16	5303608926652694	8193679682843386	4511570092988304
PTOV1	8778845724091838	1.81343e+16	1.78098e+16	4.80916e+16	4446195097153747
ENSSSCG00000011272	1.24798e+16	3.1515e+16	7585723518477962	2856713170086417	4433585580843271
SLC3A2	7662336556029938	7813136581066082	3767396773430424	7105094567996256	4384473188116014
CIAO2B	7294278200375932	6557673517518734	4180582162756526	7437594854561952	4366679992384079
DCTN6	7570768039895188	7129823002949988	3984555347828217	7296396130247959	4303344810319955
DDX24	7017568124916722	6280028777867557	4.28089e+16	7517155586826595	4297650526396918
PET100	7286525068730851	3395587853836428	5600840101168935	8404948711255952	4277813070203136
RUNX1T1	9422728113924892	2.05759e+16	1.51449e+16	4379932461124006	4270114800815233
PSMB7	9004819363554796	1477267443053739	2.24203e+16	5540217513322089	4267578744819712
CHTOP	7542135019589861	6859350351163693	4075504770471759	738786721340498	4255182593099175
EPB41	7000351002849516	5820758342745647	939185283146564	982174791481784	4195210573368455
ENSSSCG00000013232	8536649686077077	1.4847e+16	2230400681002637	5540217513322089	4190500801816026
HDGFL3	7.55932e+16	6834412402028563	4084042581716232	739597761067019	4146323764269975
TRIM24	6.78148e+16	3469855510448375	5558245167914612	8369677952589417	4127436844172747
NF1	7547147028063307	6603789368560213	4.16426e+16	7423072253493692	4099568120470279
CAPZA1	8190250519910503	1.29438e+16	2552415624180414	5955636456420966	4074790782119972
JARID2	7718395554701215	4398858527135703	5071775545348572	8054652262246424	4042446693946716
RIDA	7.11284e+16	5798557677509191	4463688609193531	7645486192634089	4026271140906591
ENSSSCG00000000697	8114688999734966	1.13955e+16	2.85747e+16	6319062642665672	3988798039581903
ENSSSCG00000038304	7965687188882368	1.00173e+16	9202756087375692	977759257386092	3969533476402649
ENSSSCG00000038364	8086828716026348	1.00448e+16	3.1623e+16	6555697189494661	3881996968697964
ENSSSCG00000003165	1.28568e+16	2.1559e+16	1.42023e+16	4184512953599616	3869873329901941
PSMA5	7339250301934051	5013751522204843	4.78897e+16	7862478081235228	3862263675700817
ENSSSCG00000011489	8128722772357468	1063399903162967	3024410248439176	6442811741176322	3847058635252872
SEC11A	8496829743975931	1.23538e+16	2663625209021486	6095060022404163	3839169861124624
ENSSSCG00000041220	8793369736177715	1.12422e+16	2.89011e+16	6375758032260185	3831060401754898
TOMM20	8529264771906249	1.27224e+16	2.59347e+16	6001416869560178	3798861009875731
ENSSSCG00000020830	1.17252e+16	1728220778791334	1886382801116944	4.9613e+16	3793130131001747
CUEDC2	7576675269293431	4867149670305657	4.85396e+16	7901801101271951	3779103015838727
LAPTM4B	808071830622946	9885175128158176	3201049774254747	6575519852306592	3760697515208421
CCDC50	7167310490293794	5217614836593221	9424164364690624	9829972948730832	3759160548884656
DENR	7494520494059866	2817733617173559	5955412415131499	8562003432997616	3681698266726534
PPP4R3B	7175181113796247	5018586158571732	4.78685e+16	7862478081235228	3676180539124827
SNORD83A	8192064283777448	9365002713115104	3331795104926565	6727352886215824	3626259521572849
RET	7113145289464151	3.62059e+16	1.77528e+07	6.73126e+07	3618951140091841
PFDN6	7723932957361557	567479199320611	4512623577483241	7658605037276512	3609162239835412
CFAP36	6928504651198291	3369226279309432	5616109483905914	8405690181503919	3602131410659953
POLR2E	7773048966303277	6188148915046061	431488020843533	7522109175624809	3589911072164033
KPNA7	7624571719232874	3.83613e+16	53567615518765	8248143844682936	3577442221436248
ENSSSCG00000032573	7387445810935921	4887557288159582	4.84483e+16	7895249822385333	3570080985219937
TSPAN13	7711203416598062	509036758043711	4755561336994173	7858658738173757	3568921046035994
CAMLG	702096812829393	4215064616830575	5161863047835185	8103017655475401	3534666818584463
KRT7	7002137860860026	3543170120096245	2.64152e+06	9.81137e+06	3495622551616402
MRPL17	7838271584657	5967784790838977	4398098288001149	7565726733612561	3490749161563336
RPL26	1.2714e+16	1.73757e+16	1874473341678721	4.95144e+16	3476092676550709
RAB7A	7443765167301958	2.17319e+16	6410899870847503	8812207105972734	3362210857815976
VAT1	6912496507430809	3.09841e+16	5777775608235728	8453015761245196	3358963181870682
TOMM7	8211586821206081	8822725549161656	3475799995982317	6853690132922879	3331155031102901
PPP2CA	8778920798989722	9466536457816812	3305725481673092	6707269093249751	3267040875950197
ENSSSCG00000039612	7671934610062437	4.63928e+16	4957939429440863	7985353771311832	3262907073968012
AMIGO2	8231434378874853	6888892113111122	1.04168	8.61756	3241266075775109
RNF7	8046231456805067	4638715273205918	9456995708487412	9846528712498334	3230605062553813
RPS25	1.21122e+16	1.09833e+16	2946323789483104	6378426997813947	3205251537736536
ENSSSCG00000002639	9276011800085348	8317353416395085	7.51572e-05	0.00977044	3203201438221368
ENSSSCG00000000908	8864630724734853	8982875469101306	3.43241e+16	6819859852884068	3192694221251611
MRPL37	7426115276202904	3884476183651593	5331165300761026	8222644785919548	3180790352604776
ENSSSCG00000033697	1.22269e+16	1232558505765387	2.6691e+16	6095060022404163	3172129536470428
CFL1	1.07013e+16	1.10878e+16	2.92348e+16	6376325088678152	3164512175566158
DLL1	6828111437027402	1705087319669267	3.63916e+10	5660921342798834	3156125135291478
PRDX1	8194493273242838	7224282643481406	9322647455225172	9809869159496380	3132000276979066
SUMO1	8948614085968707	8588266474014943	3540672543695302	6929370883973759	3130095141267324
ENSSSCG00000000611	6.66142e+16	1.1318e+16	7365526262524548	9220857956722568	3129798645821748
TAGLN3	9106377027356348	7126174001934496	0.312844	2.99671	3119301851033968
AHSA1	7840072829310678	4896693966155192	4.84075e+16	7895249822385333	3029437419249344
DPY30	802190891403322	5220636512348482	4.69963e+16	7818392470700721	2994495945659402
TXNL4A	7088754102470008	3.29848e+16	5657487767399164	8406075767152044	2958470653123874
PSMA7	8884993867729035	6734566984909911	4118490343249369	7414097353821811	2938641319819262
MRPL11	7556450204822018	1.94123e+16	6595069481636037	8857688159491117	2932470714203219
RTRAF	971433582517881	1.11411e+16	2911899355106506	6376325088678152	2904694807413383
HIGD2A	8731656939599942	8178823888332786	3658000339008793	7021048154088095	2897675085995499
SNRNP40	728831447109516	2.1e+16	6467676246750146	883058572324476	2896539386247337
EIF1B	9145885863401536	8209123938211724	3649135383374267	7021048154088095	2884051816050339
ATP6V1G1	9753132076059356	9902005296375548	3196933682382706	6574485086933927	2882665890276069
FIBP	7191532584671284	3014838025017965	582953701778377	848008326500817	2871678403423166
FAU	861982117308055	6974949953020788	4036266944326441	7365014730905977	2860881086613676
CRK	9848393607526852	1.04944e+16	3.05636e+16	6453104643430253	2845871861742014
TOX	8900853504973249	7340542057168744	3915722108187764	7222842954431126	2844148392227066
FBL	6821638961210546	1.44984e+16	7033760758616294	9055917535551354	2838028927342796
RPL35A	1.2186e+16	1.2057e+16	2721859955807182	6153770334868411	2809624797474693
SLIRP	8228994795290415	62766463149754	4.28213e+16	7517155586826595	2801788390838136
RPL37	1.18832e+16	1.28116e+16	2576833083133705	5984228725337748	2798132586130226
RPL23	1.27927e+16	1.26851e+16	2.60047e+16	6006165787652123	2797029806631177
EIF1	9999209691035276	6262730541480295	4287256867651651	7517155586826595	2762020818753567
ENSSSCG00000039544	1.21185e+16	9351876526584806	3335185349526375	6727352886215824	2696392857072676
RPS27A	1.33193e+16	1.10088e+16	2.94073e+16	6378426997813947	2690375085046266
SIM1	8180587627561291	4.23656e+16	75711.6	3.28084e+07	2676703924691362
SWI5	7294993411251978	2.64892e+16	6067792119687917	8641143707223795	2659348552010459
USP1	7084337187117006	2427729149679423	6222105038177306	8746057964867706	2632493820645398
ENSSSCG00000009851	9149207352519640	6563369286225116	4178561316209109	7437594854561952	2620489432941391
ILF2	8850588528186524	6098122294728856	4.34859e+16	7537547642200005	2603836910571675
SNF8	7944936232775082	4.14811e+16	5195378036104245	8103017655475401	2558467678424749
OAZ2	7328553312525346	2.15898e+16	6421834657862326	8812207105972734	2540690512442477
ENSSSCG00000049534	9608935321664252	5343784676633588	266.905	142873	2536086362131331
RPS18	1260917671759925	8.71876e+08	9992549809119340	9998942974100888	2529170150997677
DCAF8	7830000109622496	3.37888e+16	5610507592069476	8404948711255952	2528506792194435
SERPINI1	7300621757622271	1821483959984442	1.97335e+11	3.29496e+16	2510706276807696
ENSSSCG00000031023	1043021849184551	7037122496679714	4.91314e-05	44.7096	2507593509782178
PFKP	7932350128926656	3.03026e+16	3.69626e+08	1.1402e+10	2474964700349324
ENSSSCG00000007188	8001031855928801	4102760351404955	5218294340764349	8113719296513558	2461168971725494
PKIA	698779192026882	2017353351601448	7.07247e+09	1.34082e+16	2460884594875973
H2AZ2	9455269453464088	6726913253830347	9346325891520176	9809869159496380	2413625246327964
ENSSSCG00000039460	1.19931e+16	7998115605147404	9287384464947356	9789667127818676	2394413565859747
ENSSSCG00000023322	7631641607645259	1.96315e+16	9.39085e+09	1.70913e+16	2390916669976669
KIF5B	8083049600465102	3.75288e+16	5401358331627653	828177941327913	2383227546018064
SNW1	7300760501326599	1.86087e+16	666193145589203	88890874264835	2382307194652619
CBFA2T2	7048085568521952	1.44839e+16	1.41361e+16	1.79914e+16	2371965388497258
KLHDC2	724799258722138	1801320732481584	6712597634516942	8920433084394523	2360451621071204
RFX6	7453288398527651	1311761433464478	2.92532e+16	3.39669e+16	2338568857246213
CREBZF	7315238474119699	1.46086e+16	7023041809612237	9055917535551354	2239686996085839
SURF4	7315366985672188	1.77371e+16	6736423142321388	8920433084394523	2232995388929245
FLRT2	894855095301466	3833134631266587	596960	2.31163e+08	2214800860989425
SRSF11	7949193940006048	271784972893228	6021369030949314	860195575849902	2209084390908851
BRWD1	7419097470251852	1852348583027525	666912554592299	8892167394563987	2186450249463591
TUBB	1049352467889646	7.2329e+10	9932143565002700	9998942974100888	2180069027457351
ENSSSCG00000031838	1263872603368991	7128615480626426	3.98495e+16	7296396130247959	2141115000007106
EIF3A	7970487698172305	2.78147e+11	995792006356701	9998942974100888	2099332858374171
SLC35B1	722283261880175	9155165825733214	7622137341955483	9283408804427532	2033455654043116
TPT1	1.18313e+16	4.32908e+16	5105654145000111	8079734895378387	1996626858560031
ZNHIT1	8029609968608641	2.17072e+16	9628392582856644	9906925260182964	1991165177677814
CADM1	8835186800168277	2.69092e+16	6039412142583661	8614208541929674	1959806116741809
PAPOLA	8335709850970138	2.97574e+16	5854075423088431	848008326500817	1938694998113092
PDX1	8045766590192189	2.23946e+16	6360494682399185	8804270427586566	1927465079543761
CAPRIN1	819075114151424	2759553166349349	9581052369974740	99038685165535	1921867390120973
ANTKMT	7446517074865258	1360587958229787	7122309719005449	9094072461256936	1882988712539565
ENSSSCG00000014343	8705443666997708	3.13231e+16	5757041954465555	8436245054047753	1846219729981377
GSE1	7.57318e+16	1.20238e+16	5252677452080473	5623454683992037	1823558838271034
SMARCA5	7303125789082631	1.10663e+16	7393909923696506	9220857956722568	1794268763298755
PSMA6	7989433727626136	1.96188e+16	6578157615086988	8856775841769327	1787339332595339
UBE2V1	7698058095700197	1307580210595276	7176473878685049	9140085695736032	1768198242945014
MAST4	9074316791908728	2.42444e+16	8.48555e+08	1.97996e+10	1736704087441322
ENSSSCG00000022757	7849812926409117	1121043315748107	7377609862144174	9220857956722568	1724586238815066
UBL5	9828626120016722	3699060167467222	5430555015156892	8287370595065584	1667732891761464
RPL5	7961573231200631	1.63171e+16	6862539895407127	9024438301763708	1632418075212583
PSMD8	8068201840408024	1.57543e+16	6914287051036339	9055917535551354	1615397577198567
ENSSSCG00000047961	7253199760213123	890049328886182	2.85094e+16	2518788367166613	1595665758106018
ELOB	9659409023893938	2221563474804622	6374017789396542	8804270427586566	1556553373621438
GSTZ1	6.32848e+16	2281760291230972	8799323562870617	965216973921262	1552306389415926
PTMA	1.26432e+16	3.98081e+16	528081766517409	8172694005626567	1545160498100788
ARHGDIA	7327715611788091	6691943281358848	795876051478473	9326287528300124	1524281040814649
STX10	6991566319879129	1.18704e+10	9991306954744240	9998942974100888	1506351171792498
KHDRBS1	8886169055960444	1.73657e+16	6768821340702235	8946445054522925	1488374723209857
VPS37A	7381474876535604	5.70408e+16	1.69255e+16	9803232613274416	1487851438566063
DNAJC12	7274361650782071	6137185392260385	1.32368e+16	8250324519514592	1413804340168032
BCLAF1	7901810424605758	9635779092346808	7562449984677522	927071131244526	1411885197006268
SLC38A5	7.09171e+16	8113022664120003	4394838405091495	3.53921e+16	1409251767125062
PSMB2	8322205136102284	9726304971194022	7551391365209627	927071131244526	1383581199092885
PTBP2	8524177771824673	1286463215200886	7198397284753942	9142416649164116	1374911612786468
TP53	6813331438521523	3682875929636862	5497395026597592	2.35973e+16	1346531847329301
PNN	823969795037671	1.41827e+16	7064713609119682	9055917535551354	1338509388614841
IGFBP2	1.11982e+16	2.51492e+16	5.30614e+08	1.30502e+11	1330667263476838
CSNK1A1	8039840555517968	1.09901e+16	7402574064417605	9220857956722568	1312937998378674
ENSSSCG00000040203	9011741058048716	8194445381503984	4.20188e+16	34447875853134	1298908203029265
BRIX1	6877121161955976	260449032796357	1.06561e+16	357167160298059	1202946315174735
ENSSSCG00000035293	1.05278e+16	1.35947e+16	7123439147098103	9094072461256936	1187285876758828
TCF25	7431381328672057	464916224570938	3.10687e+16	1555124511373639	1182462373868684
KMT2C	7485209404182242	4237657168949669	3.95367e+16	1.86417e+16	1162309421228062
HDAC2	89664673099744	1.27369e+16	3585165967386996	4027779049780452	1162295982709445
FNBP4	751823320984589	3353602490401286	985389281292809	9975242732938388	1158556505015862
ENSSSCG00000031773	8086307332736022	8526332225867561	7702875112841985	9293438044979946	1136409837287227
ENSSSCG00000045739	7.96668e+16	7405070065410047	7855277651388749	9326085272226364	1126953710862918
CHD1	6837304646462078	2.58334e+16	8723077371414435	9641543041294024	1117157002191079
GTF3C6	7865203505636506	5886416368380173	1.52581e+16	9192756405611464	1110555952947925
ADI1	7777961972597827	4.62454e+16	3151769166828549	157156709140492	1091505992091477
ENSSSCG00000015083	8074091832514839	7336701439509321	6756069981917921	5098354207108835	1077761903395089
DDOST	8387649613056796	7745974904947328	7807698594603577	9311934103655642	1057434383632355
ARHGAP32	7055248328146086	4140943046152616	4185784415727697	1.95337e+16	1056126378456305
CDH1	6970935665196264	3306103549978557	690229699034732	2.72498e+16	1037761904894878
FZD3	7426028694846766	4001354544591302	4546371278426724	2.08949e+16	1026404839791803
ODC1	702536854556326	3624247038617591	5694333377348181	2410159708552021	1022480271383112
OLA1	6944833014585072	2.37862e+16	8774302165687875	965216973921262	944988079015522
G3BP1	8248258220186594	6958668931115772	7919395128144784	9326287528300124	920430139464991
ENSSSCG00000037479	7776541849548275	2.69435e+16	8696171696054501	963543775806624	894798251361832
ROGDI	6787996722468019	1.69538e+16	1.92893e+16	5038756603985016	884208269684643
WTAP	7.20688e+16	2.11046e+16	8844943759849357	965216973921262	808053307656784
CHMP5	8052325812317727	4527318374475609	3335784983697092	1.63202e+16	806463128080309
MAP2K2	7560401960096151	2.45352e+16	1.17262e+16	3770610868878516	786683944878273
SF3B2	745355873946789	2.14615e+16	1.42928e+16	4.19498e+16	757266894760404
HIPK2	7887562913340167	2534983076305028	1.11348e+16	3.65141e+16	739022489612541
CTBP2	804015699056603	29976188514662	8338698927483854	3.04496e+16	715393042368602
PTK2	6962587851416361	1.5284e+16	2.16353e+16	545838057088843	709708723949071
MAP2	808503460672049	2.69701e+16	1.00537e+16	3.43888e+16	687504590552132
ENSSSCG00000010058	878214163255818	4168904255759398	8382136623594955	9516836341199512	678799197398611
ENSSSCG00000003042	7738788928569499	6646211989309707	4149332112875047	7423072253493692	638813054878398
ARID1B	8554307657493034	3506994116371798	6.11102e+16	2.51248e+16	625082238643904
ARID4B	7936904022957114	2354156101170854	1.24949e+16	3.94121e+16	619878112808463
CBX3	8749533391033722	3066717346571167	7991068344982542	2950049571575705	606844828215459
JAK1	7769958567440281	1.29049e+16	2.55958e+16	5964499434040827	591705210241924
HSP90AB1	1.10616e+16	4432476223353819	3.52613e+16	1.70227e+16	531304004820295
ENSSSCG00000007692	7770737501887309	1.24679e+16	2.64166e+16	6070486154583986	524358408966496
RALY	8192424621948858	2.19913e+16	1380886919252351	4126788494317371	523707485360544
PSMC6	8541047879421564	1.77376e+16	1.82917e+16	4874215487312769	451115613744542
ENSSSCG00000027840	8339629761422147	1.60436e+16	2.05287e+16	52622772946873	443486830627365
ENSSSCG00000034415	8715313472561814	1.53811e+16	2148990752988424	5450042623488277	421444332463749
NDUFS5	9264659746161448	1.43691e+16	2.3064e+16	5628030077553009	388954455558657
TM9SF2	7677564722478207	5.75256e+16	9395419296537286	982174791481784	362238604244711
RPLP1	1371067097755496	1.88274e+16	1.70024e+16	467436448662722	352382654243619
BTG1	9473349077105448	1.21587e+16	2701718436185295	6131081737976604	344850292802489
TIMM8B	839445854107173	8798628984859502	3.48239e+16	6859257622739913	344474783111213
SF3A3	6880358046992668	2.45811e+16	9604575786657652	99038685165535	317232689709891
ND6	8187729326366721	5768127980959186	4.47564e+16	7648357643487733	304143370046559
ST13	9357301291406476	8168679058904722	3660975108917364	7021048154088095	274598795091084
RPL18	1.215e+16	1.08327e+16	2979668127320835	6417746735767952	268976657244334
SMIM19	7031300369707419	2.33231e+16	6291384017275036	878538844228744	260658027472216
PKIB	961933101477871	6697630982178848	2.7479	208.382	251070672290432
ENSSSCG00000033385	626574883624997	6739041307195492	9792895114372180	9955798825638676	247641482620001
NKX2-2	8381990400486353	4328936649325659	47214.2	2.09585e+06	245645250213068
ENSSSCG00000014280	6.97244e+16	1.02915e+16	7483591489941361	9244085272952274	188521923802598
RGS7	6776306371934276	4449191571511877	3491777298862779	1.69468e+16	153410547761546
SNRPG	9595802388933498	1.56547e+16	6923560054830089	9055917535551354	115092655345599
PARD3	731532196326696	4563752489846522	3265544933545757	1.61065e+16	114932396887529
ENSSSCG00000001930	1.05435e+16	1.86489e+16	1.57135e+11	2697974351567623	112131678113035
CMPK1	8361554469659291	3253497199251421	712712404944245	2.76719e+16	62775915136313
SEC61G	1.00542e+16	3757704070370549	8462949141588895	957316252295201	54312320224851
ENSSSCG00000018067	7728093225475426	9287015327511380	3.35201e+16	6729050426610714	50440306959972
YLPM1	6960479298751171	6817732468212189	4.08977e+16	7396745306607347	47285260881716
COG1	6886295395348144	4.45672e+16	5043972563111413	8049557961590905	41444375535329
CSTF3	7505384591992375	9979748462654848	75207279586069	9260977594495640	17517802316526
CPEB4	6.98946e+16	9368669366487924	7595415870419926	9283408804427532	17006642383667
FXR1	7599601584876938	3.29765e+16	6937889388439993	2733107940900603	9315224357278
ENSSSCG00000004583	8287714389682339	2.93451e+07	999956777678854	999956777678854	-548411250363
DNAJC8	7383330569697838	5358804296607911	816933443843765	9422172799718962	-1584608580181
ZNF638	7459722355507041	2.39339e+16	6246842840460186	8758036660883999	-2655645313682
HIST1H2BD	6716553667348034	404734917774943	4424076349617549	2.04304e+16	-20160414368086
RBMS1	7580768784066864	1.2803e+16	3.46058e+16	3911961506128067	-21841481868333
ENSSSCG00000027746	8679683750483026	7246422816212059	3946253655331016	7247408327651312	-28017046505283
PHF5A	7815715729300604	1295004777551533	2551276783959292	5955636456420966	-55658889896821
USP3	6980435036264174	1031087071627578	3.09903e+16	6482105763913467	-62182888471764
IGF1R	8462874764746376	7312280007306057	6848497887621138	5098354207108835	-109100707849292
MFGE8	7142993225246778	3.61447e+16	5.72791e+16	2418746999019578	-109439703317639
IGF2BP2	838858066240388	1148205595670172	7027135140564965	7185048289791144	-124637372650437
ENSSSCG00000042973	7782311995507241	7920668133226283	7783753837549306	9307773971313888	-130491000199224
TXN	9199053566269016	1943733716139937	1.03955e+10	1.87324e+16	-151151674684421
SFPQ	8992914821051382	22276583367087	6369405248695482	8804270427586566	-161037393985815
SSNA1	7055982822885798	9527232307582344	9753762335720574	9950587136217178	-162014559394923
METAP2	7764151019742833	1.68201e+16	9672860542497320	9906925260182964	-192272129290206
CHMP2A	7415758827499515	1456382795962734	7027389168736582	9055917535551354	-209178026761843
HNRNPH1	949740627223458	5844190191204977	4445854006737383	7633447445530224	-216844238847325
ENSSSCG00000039582	9058259260098552	5123519122910185	4.74122e+16	7858658738173757	-224745561823174
HMGB2	8924152337830662	3985296374244476	273818	1.10744e+08	-239656866789239
UQCRC1	7925781472851929	3678212753151098	5441942614344519	8287370595065584	-251362972720803
MPDZ	6656646549299846	8418064364294572	3.71511e+16	3130325001364684	-255600349078766
CTNNB1	8814337069449715	5757697599803309	4479752334042815	7648357643487733	-256284006198798
TRAM1	7048791020816338	2.28731e+16	6324667238353585	8804270427586566	-264429209416364
ENSSSCG00000039071	8051119815646114	4.54922e+16	5000067906508947	8031883133138821	-281859810431165
FLAD1	787417126124296	2.70373e+16	1.99569e+09	5.42113e+09	-296446947520154
SNU13	8155929548167444	6967977392752589	4.03862e+16	7365014730905977	-306204029045444
MRPS26	7669405755343478	3.86041e+16	5343880189459239	8235276837269954	-345207558393466
HUWE1	7.17303e+16	4.27277e+16	5133282862550674	808880935917076	-348305974924906
ATP5F1C	8333514890598575	922662384267896	3367768867853159	6742947568198845	-354390623676732
TMEM147	8049130938189283	7726665999997695	3793933803682441	7118514971857776	-359785745020304
ENSSSCG00000024974	1.17997e+16	2.36733e+16	8777190272165455	965216973921262	-378276575565332
POLR2F	8293386473225588	1176081362735859	9136408942607492	9735517725729296	-384258591965187
LAMTOR5	7196662842417979	5587342370219955	4547706876962526	7665270173921581	-394201523381962
GSTM3	7276497295074629	5701286623170185	4502077939383975	7653869073784212	-395678187244829
TBCA	9385360147804244	1452942098836596	2.28056e+16	5599638514680102	-407575088005691
CPE	841409834344409	5801852349649362	259.661	15752.8	-427323970897015
PIGK	7011638868037262	5.84317e+16	9390685703817012	982174791481784	-469023075879111
PRDX3	8648623867454987	1.79391e+16	1.8045e+16	4841386499235343	-471963142867491
GPI	6941668062504564	6023288738352344	4376908322815217	7545412207792015	-483513771598604
ENSSSCG00000034387	7000732884955882	7446372242584607	388179447073002	7206612538012936	-501090791364785
CHID1	7076666735071734	9541135922377264	9221873991593686	9783423465419306	-518649249669391
SRSF4	7890586312053477	1.5232e+16	2.17136e+16	545838057088843	-547738421386354
ZNF609	7401024686086119	1104322056016136	2.9332e+16	6378035538655462	-552468777581745
ENSSSCG00000012757	7667921961453424	1304531718245206	2533871093794108	5942841998331542	-566149009627721
COL1A1	855923748350187	1.02856e+16	3.60448e-09	7.28905e-07	-580388213936184
SCG3	7.16167e+16	1.11092e+16	2918813504171597	6376325088678152	-586134606039533
PPP3CA	7881145359636297	1.75205e+16	1.8562e+16	4931796934634097	-590991999179057
TPR	7098783630117206	1.39599e+16	905947187148897	9700223139444228	-625130713869389
PAX6	82689354668097	1.71252e+16	8958833654326706	968810294169614	-625444867868008
ENSSSCG00000016998	1.03788e+16	6154627528916233	1.31069e+16	819742482010743	-633266413866472
PICALM	714299363189124	1351961889641062	2.44935e+16	584249647789836	-638949556765849
NDUFB3	8515043301539707	3.33456e+16	6783853640378708	2713541456151483	-648696913859491
RNF187	7377941425286176	1.62251e+16	2.02743e+16	5226514210654005	-671111643501208
TMEM160	7147985888011128	1.82305e+16	1.76951e+16	4799562939460626	-704345822028183
ZNF148	7.43902e+16	1.91443e+16	1664716763227221	4.61977e+16	-728687986560253
UOX	9612194603862856	5661945402778388	1733688282354416	9922366899009552	-728875245283096
SNORD15-1	7717782386985746	2.06478e+16	885742567504675	965216973921262	-729952281227265
GCG	1.49395e+16	2664320241362329	6.80069e-45	1.23773e-40	-798418456531397
TNRC6B	8050175455899605	3.25593e+16	711656955073901	2.76719e+16	-801075683129722
MGST1	7425867839377673	2041116004228316	8863947228516372	965216973921262	-802874794590942
LAPTM4A	8723636044265694	5510393744579534	8144087707279987	9410945795079096	-813228652119808
LRPPRC	6655064547543705	7.63178e+10	9930297640907956	9998942974100888	-834340744889841
ENSSSCG00000037030	1.2059e+16	8669845211550609	7684171142753378	9293438044979946	-842419789802976
ENSSSCG00000010212	7308045064546953	227200526034178	1.31729e+16	4.02414e+16	-842544263783777
SOD1	8633338753579356	479626536618899	2852149883618511	1.47227e+16	-853781750352533
NFIB	7315036458187596	4404084800875679	32159.4	1.46325e+06	-856224727453921
APLP1	7130585039041422	2.75566e+16	8681554404730631	963543775806624	-861042249948768
STAT1	7304070024788355	1.76036e+16	1.8458e+16	4911340466965509	-861080377996771
NCAM1	7731289520120605	331305617496047	6873155838588306	2.72498e+16	-866920276819721
MRPS21	7800011783044004	3365060758445981	8544519930935937	9605328149662388	-920224566236294
NANS	8622082334859686	7087251673474762	776342129459075	5.62925e+16	-951326705832677
PRKAR1A	8459067043411295	8170669325046023	7749977390838153	9293438044979946	-979697754589298
PDLIM7	7439412183623919	2.44906e+16	1.17595e+16	3774656342287092	-990175532017545
CMIP	7615435290268032	2.64678e+16	8707631997194525	9639835909302940	-1008519667454215
ARPC5	7631841526844304	2663193464543129	1026943663255717	348701019986083	-1017696335715271
PRDX6	7248345493307779	3346200108825374	6736034202072512	2710719662257178	-1032134016804984
GNB1	7973683744934703	6836738620634719	9791399634039300	9955798825638676	-1079798366079212
TERF2IP	8143165910252893	8234914324911613	7741388100222694	9293438044979946	-1084998001130513
UQCRC2	74765596155829	4.3911e+16	9832815966408808	9972778482085786	-1097782892876011
EML4	7676673897913268	4759513272927329	2.91368e+16	1.48715e+16	-1135234338655204
PPIB	9214649513624398	1.27115e+16	363416407193472	4057778288908706	-1149955581171647
RAB3C	7221466982449507	4170713276146776	4112848157208685	1.92426e+16	-1162801143410055
HSPB1	8562359569359334	1.201e+16	7289260957952182	9206135810882212	-1165026600650476
NUCKS1	9344720795402024	1.52704e+16	9.31652e+10	1246770179338314	-1181663900009583
ERP29	8020663142798698	9528161725402806	7575670849274537	9278412480268948	-1255860686415672
PRPF19	844559609152377	1.12463e+16	7373573452670259	9220857956722568	-1259036426048607
MICOS13	7353166234732357	3.38886e+16	6563836835141858	2672524170013016	-1291661132270434
ENSSSCG00000049882	6850736099598725	3680842607733936	9846931071164736	9975242732938388	-1336126495569006
ENSSSCG00000007524	1.11121e+16	3053592321255163	5805420071441018	8471080050740855	-1359027959879187
CAPZA2	7652868446712286	5692845685707324	1.70342e+16	9803232613274416	-1370444530352697
RFESD	7108907299203771	6984612277145336	7915609569046893	9326287528300124	-1396107531005302
LMAN2	7146770340538298	5449986129978068	815410396698486	9416541383193176	-1444963467721244
COX5B	9289585205027172	2.38774e+16	6250928364004569	8758036660883999	-1458909734924667
XPO4	773338806079257	9118055754695398	7626816520629593	9283408804427532	-1470869043916312
RIPOR3	7118314818056673	8160501855157798	7751340083670087	9293438044979946	-1512641247088569
ND3	837210101298644	1.63438e+16	5.28277e+10	7691715506790956	-1520511661580973
TRIO	7416215881520873	7385372763456864	6.57564e+16	4986530042944845	-1538439097200174
TCF4	8288024873685286	1.58651e+16	6.80201e+10	9671613587951008	-1568089005730382
PHF14	7347604354224123	894493838265078	7648783204385884	9283408804427532	-1588861464572609
PHF21A	7371810301443412	8544597804435696	3.46549e+16	2.93358e+16	-1591872487191156
CCDC82	7403185900328418	709070267430378	774848607617224	5.62925e+16	-1611447763815545
HPN	7329547294073942	7600164720576696	7827908145010911	9323817293141268	-1679762952340723
ENSSSCG00000007203	7405410131393086	1.09209e+16	7410465331506618	9220857956722568	-1712578327151311
SLC16A10	782877145965919	9930534346522888	1625593363012429	1.53294e+16	-1724072094344264
DNAJC10	6872824209097865	5937019277817975	1.48261e+16	8994483567273466	-1729163265564168
ISYNA1	7274144147742228	965613083458415	1.88721e+16	1.75241e+16	-1756850803342924
ROMO1	8109262295423116	2.15467e+16	9629767312877236	9906925260182964	-1765440242571821
VCAN	7270150614957433	6155183937591389	1.31027e+16	819742482010743	-1822054251506546
MEA1	7495810458916354	1.06277e+16	7444227347100044	9233722389162312	-1833136488618296
ENSSSCG00000032073	7214509472906666	7772937512383837	7803984037502572	9311934103655642	-1847046445449852
ZFP36L2	7554114561394307	861223793934181	3339117695402705	2.83981e+16	-1865247527550894
ENSSSCG00000018197	7184295568263105	1.12239e+16	7376089930730539	9220857956722568	-1880354220360975
WWOX	7479554275332038	1.16843e+16	6303122036335013	6518001196664615	-1894329528269579
ATP5MC3	891829094357206	3327709405283241	5640319953913605	8406075767152044	-1909802490690793
EPCAM	8641852727486402	1787194753714676	6724760204141524	8920433084394523	-1935587079197183
PDHB	7202684514660748	1496568374400341	6988635126172623	9055917535551354	-2029624065949644
CAND1	7014242508486035	1.43744e+16	7045870897212745	9055917535551354	-2079054337973058
NDUFA1	836103225091537	3378039096946659	5610995980316473	8404948711255952	-2117538018732356
MFAP2	698567286084103	1.02967e+16	1.33268e+16	1.28332e+16	-2165699863166438
NUDC	7.22301e+16	1.60202e+16	6889703769738715	9047085758242758	-2171466912584592
SCGN	8884730273134819	3061346408587122	3.14901e+07	9.88137e+08	-2208523395277103
HNRNPU	8962513063205646	4685811513996312	4.93641e+16	7971655537182264	-2210695428274668
COL5A2	7.39644e+16	1218541141718919	4816471501984653	5217844127150041	-2257243080901186
PTN	9177651170666264	5080106604024248	9431789979194948	9829972948730832	-2262179080165038
HACD3	7379383210342608	1.95265e+16	658569857242614	8856775841769327	-2277076785636801
GLUL	7638375679625587	1.92967e+16	9649617691176120	9906925260182964	-2295799167895867
PDZRN3	7128693138773496	1.96134e+16	6578595043941469	8856775841769327	-2324352645017889
ENSSSCG00000032808	678786377696667	8301993729024641	3960158015841188	3310127024332064	-2341433408203851
CELF1	791596590891852	2856960923877043	5929918692793597	8547247094661992	-2341623254398686
DYNC1I2	7613187436086835	2.15835e+16	6422317394612866	8812207105972734	-2344234573248667
MAD2L1	6725648633510245	6493297270307904	1.08282e+16	7114554471155528	-2377896730983813
TTYH2	6731362493131122	1.1134e+16	7386240744096249	9220857956722568	-2393031084631145
ENSSSCG00000033734	9179777062362092	633563382257625	4.26051e+16	7510419059821185	-2409735375758844
DDC	7196437306137541	1.60912e+16	6.03652e+11	8650760921140697	-2418354356854594
CTSZ	7516440145607116	1.32136e+16	2779235285921445	3263360142178729	-2428897435853582
METTL9	727229821651773	2.06437e+16	6495746384745957	8856775841769327	-2433860149006267
ENSSSCG00000007978	983317370606925	6205450789335905	4308448033499466	7522109175624809	-2460290337228484
TYMS	7209507379646092	2.23063e+16	6367159596889305	8804270427586566	-2503753369803383
STPG4	1.03911e+16	8576299332538166	3.54403e+16	6929370883973759	-2507292911660283
ADAM10	6933261166756125	1.80718e+16	9660914207328052	9906925260182964	-2510347947459426
ENSSSCG00000007088	7.61915e+16	2.00288e+16	6544882347599313	8856775841769327	-2520880106050156
ENSSSCG00000008748	8015135741694428	4.16692e+16	5185922328187634	8103017655475401	-2523384115579976
TMA7	1.01273e+16	9149084836026388	9237978789696112	9783423465419306	-2528288462132805
PTP4A2	7885770159458056	6.74107e+07	9993449049389844	9998942974100888	-2556012753754266
PRKG1	7094142954522883	1.65062e+16	4.84913e+10	7285795312764342	-2556460335325387
ENSSSCG00000038947	8921287770119113	5433906424649475	4.61031e+16	7733421905652456	-2563087142850922
ID1	9150829892706234	6764049266945917	4108274303228423	7403028942451217	-2567145204100803
GDI2	7685184045700931	2977597640030458	5852902678717243	848008326500817	-2568894638533238
MRPL27	7294832640113862	2.46292e+16	6196983969625791	872949754235212	-2594449781226395
STX8	7077724958100092	2.48193e+16	9602666094099884	99038685165535	-2606390689458927
TPM4	936200940036984	6045081016579552	7.54403	528.082	-2623414302858852
TGIF2-RAB5IF	7669929206076329	3065066804027679	5798317791425868	8469452953768121	-2663200779248259
NDUFC2	8578216820345311	5631276559702827	4.53003e+16	7662315023078186	-2673373841634157
SLC25A13	8867902275605605	620786886937593	4307550241225559	7522109175624809	-2714636841539336
PAM	7295312485570452	1.81292e+16	2.06414e+10	3.38444e+16	-2717481403894833
RANBP1	861024037596606	6264311493761305	428667421607179	7517155586826595	-2744172107254671
PCMT1	7635034328156911	2.59696e+16	6103293311778767	8678120177685433	-2750323704253938
PFDN1	7837880201996863	3885538095807363	9502967857024688	9862088342789	-2763807044473387
RPL4	7453059791725795	2.83329e+16	5945274700362074	856044300210362	-2792239195394239
UQCR10	8604024092221808	6502063494831672	4200389138962882	7458251934548727	-2831977623674251
LSM2	7267881109100037	3016486643104076	5828506976813229	848008326500817	-2854031669342104
MAP1B	873363882497477	7402581727498292	3.89578e+16	7206612538012936	-2870870334623009
UBE2C	7474897749915683	1984111132398873	8.41531e+09	1.56284e+16	-2883887276748069
COMMD1	7668465118756699	2854650806863892	5931413780526426	8547247094661992	-2885442451943595
PDIA6	8760469697720906	7256071517190295	3.94311e+16	7247408327651312	-2895313619244848
EIF4G2	7332867812741728	2.58916e+16	6108659882712038	8678970325164643	-2912994526563842
FAM204A	8129421887442655	5783319548059107	4.46967e+16	7645486192634089	-2924738624725153
DCTPP1	707772735377831	2.87845e+16	5916051090224603	8538630439499427	-2936472796399357
NAA20	7.41811e+16	2981118121129164	5850685734146502	848008326500817	-2964987994578238
LMNA	7037090982427607	3.19519e+16	5718966474797088	8406075767152044	-3098158784847474
NDUFB5	8595225168064111	7972371622766756	3.71921e+16	7056945532647751	-3102955941863522
ZNF292	7327835860949884	3281220104924674	5667670144022636	8406075767152044	-3104021862483751
SNRPD1	8774774328440772	9167154888342404	3383388580760943	6766777161521886	-3130434002052986
MESD	7697276179697766	2521779015911605	6155457078366925	8697928480301089	-3130547361014343
ALKBH7	6776306769566658	1.2892e+16	7195546925397821	9142416649164116	-3151087592957457
NASP	8085580907754833	6200815588279308	4.31017e+16	7522109175624809	-3152914058290984
IMMP1L	7586430021340899	3984852304595166	9496664201626124	9862088342789	-3153383376385198
PPP1R1A	7.57175e+16	1790996718141468	2.31605e+11	3.76358e+16	-3185036247972262
MED21	8707018786345218	885464721605866	3467092917554711	6843936127927955	-3189726363283911
SREK1	7444812915293769	3202057590524314	5714840175417313	8406075767152044	-3212506555670754
LSAMP	907120274044488	7230844167597552	0.184058	18.6103	-3255524405776261
MAN2A1	6787193113304093	1.42414e+16	1.60798e+16	1.97738e+16	-3273049473790282
DBI	8084801086407499	6806582187926353	4093601609844276	7396745306607347	-3290170615885745
PRRC2C	8070614775438159	7441086604416134	3.88348e+16	7206612538012936	-3340985948107522
MSMO1	7.07941e+16	3716377516890965	5421129038063053	8287370595065584	-3352128522161952
KCNAB3	713211275647828	3523476461004891	5527871836531546	836187625353733	-3385198699873511
ANXA5	7157639669591856	3629296309845784	5468836782520454	8315190429563264	-3393401729952657
WAC	6824476900264507	2.14839e+16	6430006064138346	8812207105972734	-3404795561832869
B2M	8456422477268704	5696330146307225	44.4021	26068.3	-3417329071529549
ENSSSCG00000012517	1.13706e+16	5.97193e+16	109.396	737.41	-3427845236897826
SORBS2	7565888365141243	4.60272e+16	4974970250294231	8005699253347038	-3429780691450564
RPF2	7306078251820238	4.17335e+16	5182696589527583	8103017655475401	-3434765257221072
GLRX3	7911866672198236	6882682303224847	4.06754e+16	7386148508175873	-3443372549596606
ANKRD39	7094414574489954	4182812347344571	5177959229727177	8103017655475401	-3459116508740887
KRT10	7.49199e+16	4.14344e+16	5197727034799825	8103017655475401	-3495081469958225
NDN	7454633999024731	4323453349497509	5108403664787825	8079734895378387	-3520044397860717
ENSSSCG00000009072	7124247433920965	4152849172311446	5192992051246852	8103017655475401	-3529984569420628
KCP	7152820183586274	2273816044154516	1.85644e+09	3.97497e+11	-3535584805240636
HSP90B1	898928658774265	1.16921e+16	2.79564e+16	6227750508793278	-3538187829071466
VIM	963481274842632	8921206715389036	3.54679e-06	5.3793e-05	-3562381379593681
ACTR3	7340844535341419	4138579351206214	5200178363513884	8103017655475401	-3577170640055052
CHD3	7437444630263487	4.78063e+16	4893010196593044	7936968411585864	-3580462523573518
ENSSSCG00000024144	7642225182975804	5381517033606366	4631997314579766	7762647433273642	-3608008191751684
LSM7	7.68194e+16	5003221387525968	4793586114125002	7862478081235228	-3611157812975317
SNRPA1	7116478349969398	4727601205677877	4917201170030968	7962016129409575	-3648738604059116
HMGN3	9180099697110636	1288758638638682	2562768438142817	5964499434040827	-3651377055989229
NOL4L	7662184385330156	6052820576661819	4365697491148344	7545412207792015	-3681112522063829
ENSSSCG00000017971	7423132696390659	4.98962e+16	4799567663874912	7862478081235228	-3684620175012966
LAMP1	7692106577402798	5712111290594448	4497780469660202	7653869073784212	-3685807383228401
UBE3A	7467811096977532	5035599420841295	4779400770283492	7862478081235228	-3707808416670467
MRPL12	7652903668367393	5797313367315038	939307645162952	982174791481784	-3712502793434644
LRPAP1	7882030641461598	6079733688824085	9378498112201292	982174791481784	-3716997676396592
HSBP1	8796065349042106	1.1647e+16	2804929499432734	6240796685779433	-3718950764603387
TM9SF3	7224646141017156	5041233337615172	4776939463957215	7862478081235228	-3745826746980119
ENSSSCG00000016768	7.27537e+16	5312087399888696	4.66099e+16	7782572512461817	-3797858719606186
CDK1	6.74324e+16	1.43906e+16	1.48543e+16	1.87742e+16	-3825345514647696
TAF13	7346274154695923	5010425285028042	9435693813974046	9829972948730832	-3838944530976678
SSR3	81294490339758	102570963449931	3.11168e+16	6487132233060209	-3843938964487146
COPZ1	7249710612636241	4965843365028719	4.81005e+16	7872560446774518	-3849327280957021
ARPC2	9578484505249716	1.47243e+16	9034189469656000	9700223139444228	-3885144556437728
PDE3A	7.64585e+16	2.60031e+16	3.40868e+08	8.86258e+08	-3908214374234766
ENSSSCG00000017386	8041422124907907	9011485328003556	3.42474e+16	6812049832568359	-3943358607829062
NDUFB10	8122265124547344	1.10656e+16	2928318779899982	6376325088678152	-3958622457510029
ENSSSCG00000028035	7466491128617386	5714214144132369	4.49695e+16	7653869073784212	-3977313190535323
SFRP1	8707490161777132	5.51605e+16	1110.77	6317.49	-4014065427078396
C11orf58	8777061858616886	1430012685460658	2.31762e+16	5639137836391828	-4029985162659121
MIF	9991994826407756	2225297496089098	1.35767e+16	4089568322008658	-4041415543670616
NOLC1	704075547532236	5599876609068384	4542652142171115	7665270173921581	-4079067041250943
RPA3	8425972663740978	1217570861937383	2.69838e+16	6131081737976604	-4085140334350471
TXNDC12	7111672321537173	5564243526077879	4557045235265467	7665270173921581	-4093855492674234
HSPD1	8175394981565452	1.19031e+16	2752671297234969	6201783612514343	-4146439850721016
RPS29	1.20745e+16	2609912023743277	9871105583528592	9975242732938388	-4153026394753763
TTC14	7313601283619634	5096760802183693	4.75279e+16	7858658738173757	-4162620490006596
PBX1	8971266228973107	8876206275388779	4.45274e-05	0.000623383	-4189944094166655
UBAP2L	72091219117599	6110500066590933	4.34393e+16	7536651885469916	-4196500437077649
TOP2B	7721815060743967	8029494054731251	3702130062037047	7056945532647751	-4196779198122011
ATP5IF1	918328704193562	1.83594e+16	1.75427e+16	4.77247e+16	-4209176477230787
RPS23	1.17989e+16	2483417402238075	8747809692694232	9641543041294024	-4238293874928031
TMCO1	7216540983944189	4353735072341105	5093639610024331	8079734895378387	-4241006888600387
ENSSSCG00000005255	713182975701839	6408461975065438	4234045428342053	7496072645508304	-4266641383951424
CUX1	7546226455800838	7006884957081293	4.02552e+16	7356205558357897	-4269827106813321
BUB3	7438310246381436	5569215982252214	4555032433633015	7665270173921581	-4287928079145504
LGALS1	9128655278289688	9830838779582062	3.58046e-07	6.51644e-06	-4294818469954102
SRSF5	8053227158410792	1.17968e+16	2.77421e+16	6203514789545858	-4295325381949815
MTERF3	7914635420659373	8096321957568575	3.68229e+16	7046364691801534	-4296853871944829
TMEM223	7867276835324286	7903288618957673	3740007034146585	7068341435251074	-4316165824311445
ENSSSCG00000001038	8825613630677056	1401010877686299	2.36554e+16	5725119547622195	-4325872868512724
PSMB1	8658762697558181	1.50352e+16	2.20131e+16	5503263114636555	-4341743944506889
HNRNPA3	8815544038159468	1720864636608277	8956315481597934	968810294169614	-4355977512490953
ELOC	8102326332288774	1302330967612296	2537878841697236	5944581070642174	-4406106280196744
PLEKHO1	6.48645e+16	1.6056e+16	6886414718089765	9047085758242758	-4432936869841606
DYNLT1	8570275392218734	1.74389e+16	8949397631978572	968810294169614	-4460111591403911
ARF1	8928144350230507	1887777579019423	8907174619007523	9684024974070308	-4503777763107897
GTF2E2	7073537588757966	7224803573203484	3953315102830248	7253057950757109	-4517830450694929
P3H1	7671201803453181	8456547272175672	3.57785e+16	6964361543573236	-4533708115300908
GPAA1	6988164218911654	6023832097094748	4376701656290196	7545412207792015	-4535202479758254
ENSSSCG00000050320	7594212792072593	8335652931653224	3612436092083036	6990461358329013	-4551125360410113
PGAM1	8106330151178165	1.14655e+16	2.84273e+16	629412878745135	-4636563776725177
MARCHF6	7741958841780472	996213831205959	3.18228e+16	6559180806780648	-4643383933095263
OSTC	864961949105354	1.74932e+16	1.85962e+16	4933675853707557	-4660936854169162
SCG2	7.56819e+16	3439965283968626	4.48803e+06	1.60161e+08	-4686619799109881
NME2	9405630798910964	2.57483e+16	1.08575e+16	3.60672e+16	-4700293858056261
SPATS2L	6586433534464072	1626936514740011	5.49451e+09	793651972823619	-4712083617203204
ITGA2B	7302233801049725	785923556419003	3753356058105277	7086211644970544	-4713119781699244
ENSSSCG00000006061	812624601365574	1.34845e+16	9075552493012164	9700223139444228	-4722848577624464
HNRNPDL	9904847736317286	3.06679e+16	7990734033983427	2950049571575705	-4764363778650853
DHX9	792256902259095	1.35887e+16	2.43734e+16	5831453213746444	-4778320986635512
CFDP1	8193590239081637	1.56027e+16	2116259615496397	5417148382845911	-4778414762578403
NDUFB4	8743215573690723	1.5377e+16	9013120998493882	9700223139444228	-4784054204763221
PUM2	7.85229e+16	1.02849e+16	3105144184958697	6482105763913467	-4790733920500381
SLTM	7285722545249032	8640871306476366	9259382886597412	9783434065344424	-4798400089149319
TOP2A	7414275405504903	3847644925513419	554184	2.19264e+08	-4813816231619334
CDC42	8622791133401124	202620704431306	1.54606e+16	4407593131879525	-4854358255493448
MRPL20	7871623341473193	1209895839853399	2713527515236474	6150211802902096	-4858814007334139
SBF2	6780997222507688	3206052202054619	5712441566184064	8406075767152044	-4875601400730889
HNRNPH3	782694716818974	1176412048967161	2780876433181487	6210055347718167	-4877520323637261
CETN3	7529079167502335	8084494246749339	3.68579e+16	7046364691801534	-4886116630663491
NPEPPS	705780638798907	7971066750104652	3719598364214032	7056945532647751	-4902151811628366
SERP1	7666758666368695	1.06527e+16	3020172321474449	6442811741176322	-4907763665422173
UQCRQ	8890000508012132	1.24052e+16	2.65371e+16	6082814584942275	-4961843057073317
MYL12A	8791824279184969	1.5244e+16	2169552329863587	545838057088843	-5015770259429326
MGARP	7868205287225821	1.02825e+16	3.10571e+16	6482105763913467	-5020138152338681
LTBP1	7113832917119291	352685123284573	2.87239e+06	1.04555e+09	-5035316326100201
ENSSSCG00000007322	7003393708221964	7949011292696935	3726222338942027	7056945532647751	-5043049339129776
DDX3X	7760309678415721	1182554514904197	2.76837e+16	6203514789545858	-5052112997901858
MED28	7126042092489686	8883861266620268	3459150272511364	6843936127927955	-5070317656442086
DSP	7281669279861161	8171470639704086	3660156198619666	7021048154088095	-5095418224319416
TSPAN6	8569170084841119	2.21187e+16	1.36953e+16	4.1131e+16	-5101132050412032
QSER1	7132659599742646	9271730796445724	3.35599e+16	6729050426610714	-5107384366779919
USP9X	7430941375605545	9545454068882004	3285649955135499	6681433428320233	-5125227618950665
DYNLL1	9288973615450784	2.84934e+16	9141152537121992	3249394065930083	-5134605548120816
YWHAH	8368448097479865	2.00097e+16	1.57198e+16	4.43567e+16	-5138225396389949
ENSSSCG00000026981	750532593902597	7793225726748583	3773484012273237	7105094567996256	-5146967246512175
PCBP2	8509814165119714	1.3794e+16	2.40203e+16	5799121724266563	-5183469191531827
NIT2	7356076026259198	958202230212885	3276402405854441	6670080960464299	-5250025674059683
CUL3	6964511006497275	8310829163241503	3.6196e+16	6990461358329013	-5255241826323549
PRSS23	7306268292807553	8776152822364605	3488556672481241	6863352758326693	-5272673485277253
SRRM2	7898530753236723	1.5105e+16	2.19063e+16	5484109682634171	-5280350502099469
KRTCAP2	867717567188029	2.32208e+16	1.27549e+16	3956164972747604	-5285734828949513
SLC7A2	8986049380614759	2152699933100201	1.42319e+16	4184512953599616	-5313255539104754
ENSSSCG00000011171	7.45554e+16	959383853227471	3.27342e+16	6670080960464299	-5318481955236268
PRRC2A	7018425774082966	9523948597125384	3.2911e+16	6685056110011978	-5369407074004765
ATP5F1D	7958619346703161	1.68141e+16	1.94737e+16	5070068988358488	-5406120025886155
ND5	1.10185e+16	4701474209712249	3013675705587116	1.52358e+16	-5424196958461767
ENSSSCG00000032060	7179433559970365	7958362442849833	3723411870140273	7056945532647751	-5425702772417381
ENSSSCG00000014031	8165703904940576	1.73976e+16	8950634488394219	968810294169614	-5427012377356013
AP2S1	7749243854730818	1.25661e+16	2.62293e+16	605036086712724	-5442825312597753
TPM2	7348314518792704	3315275419401918	8.51956e+06	2.87141e+09	-5447077436557774
SSBP3	7569152725837403	6.81912e+10	9934113087695768	9998942974100888	-5466961921780718
ZC3H13	7120805779004536	105159944587651	3051390075191119	6453104643430253	-5470846079767919
PFN2	8721348060772423	1.98695e+16	1.5866e+16	4.46301e+16	-5472917543854914
COL3A1	9690291939239080	1552799340339816	1.21624e-19	4.42712e-18	-5496231691867341
SPARC	7827474410012436	5087117787270756	986.313	5128.83	-5553166495696909
ENSSSCG00000031299	7193631986901864	1.01418e+16	3139029770739943	6529181923139081	-5554097405870265
AURKAIP1	7258486143115698	5696431421366648	4504007570342248	7653869073784212	-5559584888840797
ENSSSCG00000003046	8718088815283648	2856412393852015	9101027449850268	324146183145352	-5568600129424849
FBXO22	760667360471152	1.28063e+16	2577821604760876	5984228725337748	-5569405897586615
VAPA	7.22703e+16	1074308821760741	2999742092593525	6442811741176322	-5570788228723272
PRELID1	7620529935746874	1.01091e+16	3146846159578498	6537968048439345	-5572688944919939
ENSSSCG00000009327	1.05128e+16	4.66888e+16	3.07139e+16	1.54846e+16	-5594072811160167
ENSSSCG00000032242	7813245368920234	9966460375842598	3.18123e+16	6559180806780648	-5598654921501434
NSD3	7513523534054084	1.03436e+16	3.09137e+16	6482105763913467	-5600705524263518
MSI2	7878989887298164	1.49854e+16	2.20896e+16	5508235563982025	-5612445636032786
INS	1.34095e+16	1345786300366753	4.0823e-16	1.0614e-12	-5618476134767497
TIAL1	7364950943541206	1.06915e+16	3011364340552211	6442811741176322	-5624681458723222
ATP6AP2	716318677368467	1.00212e+16	3167979002564372	6555697189494661	-5629743735425065
RPL7L1	802371455847015	2039126672781019	1532976361393402	4379932461124006	-5640991050778384
IPO7	6762214834084867	5117769717816087	4.74371e+16	7858658738173757	-5643374570945732
GNG10	8565174947327764	2.65046e+16	1035198210193465	3495474475977934	-5650433689351629
ENSSSCG00000040857	8370087984418092	2440549361022233	1.18235e+16	378185161418939	-5650880460746721
RAD21	7745424732246638	1.31808e+16	2509374904364068	5931249773951434	-5718509928975717
RNASEH2C	7903342262553345	1.61354e+16	2.03995e+16	5243944274781231	-5734188580195996
SERBP1	9527216934147628	3.98555e+16	4589214134500182	2.09859e+16	-5742471299566153
C16orf72	6980627188163641	1.04088e+16	3.07618e+16	6464947602958543	-5775517772551667
PAFAH1B3	7551962724652973	1.25445e+16	2627039360094706	6052166627053627	-5809773792618489
SERPINH1	7543675079325568	6348015567681804	4.256e+16	7510419059821185	-5848860163887947
GLRX5	735232246981326	112070934629996	2897657646108957	6376325088678152	-5869517941393716
ZNF618	7.05744e+16	1.18661e+16	2.76013e+16	6201783612514343	-5878433899742959
PPP2R2A	7223934933885072	1.10811e+16	2924926581238856	6376325088678152	-5920095437824114
RDX	7326519814495529	1206067301982682	2.72112e+16	6153770334868411	-5985024494028751
VPS28	831287899325425	2.74418e+16	9760896209912436	3370935692986837	-5991819563850931
TCF12	8845782240393248	3.19561e+16	7383618218096316	2817229592648909	-6034597949884424
ENSSSCG00000012961	9499192834645536	4333854374176804	373615508754967	1.77112e+16	-6039177001181538
ANAPC13	7.9117e+16	1.86957e+16	1.71525e+16	4.70143e+16	-6061620011176502
ANAPC16	8382945960837763	2.83657e+16	866251967690246	963543775806624	-6064597005559246
ALCAM	7590817155898911	1480899065207623	2.23634e+16	5540217513322089	-6089999085776526
TRAPPC2L	7369101703490173	9138463854383514	3390959150744051	67744738247576	-6158048388179226
POLR1D	8683079666865302	3.32537e+16	682185720915154	272275879838943	-6163477022555841
ENSSSCG00000050251	6596656569860404	4.19469e+16	5172019845382996	8103017655475401	-6189825327030976
NOP53	821524383810604	2960674664467261	8531233683390155	3081368957212392	-6192323280412283
CNBP	8544285296925558	2.9732e+16	8465411576770689	3079411248969425	-6231530445636152
SRSF9	8310412615244024	2.56874e+16	1.08994e+16	3.60672e+16	-6233362097954503
ZNF250	7121948960087233	1376375511963405	2.40719e+16	5799121724266563	-6251162437652498
CXADR	8027549680376294	2.35634e+16	1.24775e+16	3.94121e+16	-6278196161876884
BEX3	9698376810352216	440330790241554	3.58693e+16	1.72248e+16	-6327364696505244
APEX1	6871833260172729	6636865487548778	4.15261e+16	7423072253493692	-6340159951862535
LSM6	7.22994e+16	1385117800566893	9063124762136524	9700223139444228	-6345899850997898
SNRNP25	826602869648098	2468463313079816	8751554452866884	9641543041294024	-6376499212889618
VPS4B	7.08516e+16	1373536292549883	2.41205e+16	5799121724266563	-6391219355578155
ENSSSCG00000050687	7205158535332312	1.25012e+16	2635304705172145	6063532949953608	-6392461239597774
FAM53B	729328403091565	143661812228534	2.30687e+16	5628030077553009	-6400556178213754
PCBP1	8343959340470844	3.24915e+16	7146030505277703	2.76719e+16	-6434535310286947
ENSSSCG00000004324	7065197543255318	1.52713e+16	9016500146476048	9700223139444228	-6440127436592015
LGI2	8592996123447936	3074139295752465	8608185834648509	963543775806624	-6462711643507776
RPN1	7750836077536244	113431440385256	2.86857e+16	6335917767154001	-6480598087345508
HINT1	9379275385019236	4.70501e+16	3.00747e+16	1.52358e+16	-6517159594613539
CUTA	7233604429018388	1.24256e+16	2.64978e+16	6081467211612493	-6519620798057421
ABCE1	6890399210931771	8959947894441544	9245872725561104	9783423465419306	-6552328110091504
SAFB	7208084543815426	1.4786e+16	2.23994e+16	5540217513322089	-6556890635687951
MPHOSPH8	7037698129561403	1.35351e+16	2446659912674919	584249647789836	-6598789860860462
MCCC1	7166875189122138	1.55209e+16	21282739486441	5432620738474421	-6618460383323845
COPS2	7357376001843028	1.48227e+16	903098048409402	9700223139444228	-6623065470870516
AFP	8629193324483227	1.79251e+16	1.80621e+16	4841386499235343	-6628880399977459
CNOT4	6993357683886703	1.30557e+16	2531979615733839	5942841998331542	-6683380076590787
VPS13A	6960674696858681	1.06736e+16	3015434336707293	6442811741176322	-6696174286337846
COL1A2	9404297500677222	1579575849778726	3.16161e-21	1.43853e-17	-6702963879631962
SEC31A	7230243158861305	1.41058e+16	2.3496e+16	5694092032795466	-6715125982464507
CKS2	792392649911007	2481464945876291	1.15195e+16	3730511444439377	-6723247691360513
IVD	6.41952e+16	2.21916e+16	6375839793164337	8804270427586566	-6730282234905798
RBM26	7554085529219236	1.77935e+16	8938830727173621	968810294169614	-6732129619450128
LAMTOR2	7304825015008069	1.09308e+16	2.9579e+16	6378426997813947	-6746279614728606
ENSSSCG00000051070	1010622681717445	5978282997421881	1.44831e+16	8845380372380146	-6749373864294754
LSM14A	7702449838524323	1.97737e+16	1.59668e+16	4.47069e+16	-6771498985995463
SNORD33	7064412306212213	1.64233e+16	2.00006e+16	5170603767698396	-6839609283566677
ENSSSCG00000012703	8431677791695147	3578195408921481	849966487916503	957316252295201	-6870908327526513
RAB18	7640947464655144	1.74469e+16	1.86545e+16	4.93477e+16	-6876684880382364
MRPL18	7673967227816086	2065948461613465	8857104617911737	965216973921262	-6905074624930217
SETD5	7.25972e+16	1.52178e+16	9018216967192596	9700223139444228	-6937353316955529
GPD1	7401187732887712	1731189767436308	1.88259e+16	4.95849e+16	-6973886692828636
ENSSSCG00000003261	8323174191154202	3.50577e+16	6115549748902929	2.51248e+16	-6996215624256767
ENSSSCG00000017913	8481139895776543	423625054461807	983578976667252	9972778482085786	-6997060520774789
ENSSSCG00000035578	7722053714053755	2.19638e+16	1.38336e+16	4.12739e+16	-7012487507486772
ENSSSCG00000000097	8176211387192014	3744894634018292	8465538567825973	957316252295201	-7054738600073222
CLTB	7719671845983018	1.90094e+16	1.67973e+16	4.64606e+16	-7158535021174057
ENSSSCG00000033807	7.05848e+16	1.60849e+16	2047044548178938	5254754693491773	-7167033928357314
ENSSSCG00000038359	7.90805e+16	2.56947e+16	1.08945e+16	3.60672e+16	-7178668571914705
ZBTB20	7.98124e+16	2.99571e+16	8348536974557733	3.04496e+16	-7181243335358672
ERRFI1	7463007241127336	1.31121e+16	2521760450720955	5937468460349717	-7195862233916994
ENSSSCG00000008137	710304783350421	1.67941e+16	1950026533984034	5070068988358488	-7235459113236129
DAZAP1	9655238434876368	6814892429164443	9791733106862644	9955798825638676	-7278390803784497
TF	735741644178094	1.7769e+16	1825308408370977	4874215487312769	-7289901426551714
ENSSSCG00000035544	8292960599943761	3627670108401793	5.68263e+16	2410159708552021	-7294028294237865
LMAN1	7335396854053209	1.73447e+16	1.87841e+16	4954642776534871	-7322605326074697
COMMD3	6980552505581558	151226967700957	9021273901519096	9700223139444228	-7333686624704028
TMED7	754340794260079	1.54202e+16	2143170653648324	5450042623488277	-7380403757370548
BRD3	7373255085970642	2.02912e+16	886726802415577	965216973921262	-7418072957199776
UFM1	80887736866627	2682824260790432	1.01436e+16	3.45071e+16	-7419223258969913
ARGLU1	8307644445984023	3.71108e+16	5.40526e+16	2.33118e+16	-7430306765842768
AP1S2	735602606354619	1466714301683051	2.25865e+16	5562570649301504	-7436571138985906
ZNF326	7161350539816937	2.01444e+16	1558090121127079	4417015608179569	-7475154250010521
TUSC3	8259344409414528	3.90389e+16	4817454704930384	2.14896e+16	-7478236482114465
UBE2V2	7761661792134925	2.21911e+16	8815798515495804	965216973921262	-7518808384699045
ROBO2	7114876925746763	3.11744e+16	2.35862e+08	7.53102e+08	-7521605201165623
NR2F1	6833801283344942	2.37444e+16	1.10016e+09	2.44181e+11	-7531139919655282
MDH1	827670613162522	4217891735696666	8372791002272196	9516836341199512	-7532695216218377
UQCC3	7260810338192305	1615073555953329	2037800804322459	5243944274781231	-7569690043104547
GPX8	7142848244551174	3.26934e+16	1.079e+07	3.57052e+09	-7647970396611569
MRPL55	7962466051923921	3.54761e+16	5963132457339398	2.47868e+16	-7663237961039837
REXO2	7354894356073633	1.66486e+16	1.96949e+16	5106080263420779	-7663774130520611
ANXA2	6660176928355967	2.21175e+16	2.56455e+10	5.42731e+10	-7680359713874717
ENSSSCG00000022295	7603700420878978	1.85607e+16	1.7308e+16	4722710506725373	-7688010991564843
TAF11	6816272533151845	9042203250223896	3416526018065479	6812049832568359	-7707277618311663
GNAI3	7464317023330726	2201728325654588	1378560955620362	4.12661e+16	-7714285246755501
RFC2	725026725030308	2050738123567084	1521324178581412	4379932461124006	-7733033140518855
TAF15	741013998142523	2.14391e+16	1.43136e+16	4.19498e+16	-7749078852845214
DEK	7989842047160559	2.68521e+16	8698364965111446	963543775806624	-7749597610655606
EXOC4	7927207713376781	3380732886170804	6596271726501259	2679735388891136	-7801809745007473
ENO1	876343573378877	5489473831349875	1.91313e+16	1.0847e+16	-7818948938045182
VKORC1	7191221778790815	1842386840298138	892031132535882	9685708084615516	-7824865296108485
ACTR10	7.43012e+16	1.70135e+16	1921117225152901	5030839352198964	-7826257354515485
PPIG	7340671151084039	1.59946e+16	8993600660033381	9700223139444228	-7855525134512542
SLC25A36	7485989669111293	2.26514e+16	1323141615927719	4.0337e+16	-7867107203312973
PTBP1	7556708016647646	2.32527e+16	1.27288e+16	3956164972747604	-7875484673774636
PRPS2	7.03492e+16	2.11127e+16	8844722976099554	965216973921262	-7901780135327063
PBK	7971990258331397	2.65261e+16	1.0338e+16	3495474475977934	-7907726091190083
VPS29	8116355710810598	3.94756e+16	4.69395e+16	2.13042e+16	-7929944574209047
TMEM30A	7054857792018991	2.05387e+16	1.5182e+16	4379932461124006	-7971381344170061
KDELR2	7189649030705357	2.10433e+16	1.46883e+16	4284075023625356	-8012853176472765
SPTAN1	6750938415311654	9282338972748104	3.35322e+16	6729050426610714	-8018031200372275
FKBP3	7543031163169741	2017851128855906	1.55459e+16	4413968674108081	-8039412357262015
MACF1	7218632599822907	2.17347e+16	1.40409e+16	4.16196e+16	-8049829842483972
PRXL2A	7.29826e+16	1.78731e+16	1.81254e+16	4.8512e+16	-8051425029095979
NDUFA2	7931684041089718	3742114209106985	5305727128216082	2.29915e+16	-8090315763769824
ACVR1C	7121655086126759	4.05378e+16	1.92846e+06	7.97681e+06	-8128840899591943
SEPTIN7	8665510983675862	3954106620349797	4675713104242077	2.13042e+16	-8145877677727981
UNC5C	715229075678102	4159743988254874	1.1214e+06	4.74639e+06	-8178134373901075
SNRPF	8348392432853213	5002439630337675	2.53116e+16	1.35094e+16	-8181136934081435
ENSSSCG00000014540	1.25357e+16	8947611997090732	7648442199085879	9283408804427532	-8181960599677257
CTSB	7069877774287367	2.2488e+16	1337177858377285	4056106170411098	-8188454527434939
ENSSSCG00000049656	6739077276929564	8511178337677894	9264946082385136	9783434065344424	-8208997126404335
RRBP1	7287253806908539	1.69481e+16	1.92968e+16	5038756603985016	-8246790337790295
SELENOW	8806614078120308	6259121989612265	8024463159905794	934450780729232	-8251309410059457
TCEA1	7286838189537379	2.47783e+16	8749207527311371	9641543041294024	-8254765235075137
CAMTA2	7331550851233112	198196916743363	159183112705918	4.46399e+16	-8263565988782817
ATP2A2	7309202116122188	2220350256848569	881547006584143	965216973921262	-8267828531884124
SNRPC	7130805419969431	2.25039e+16	1335811612594652	4056106170411098	-8268738774731634
CD63	937760043769985	6058073473344448	1.38429e+16	8569390511412316	-8315188578986511
STRBP	7.28109e+16	2.22493e+16	8814256877685674	965216973921262	-8315615930702923
RAD23B	8038547159918341	352042207753561	6.0617e+16	2507339903662793	-8325971163278962
PCYT1A	7276126481141708	2.44134e+16	1.18175e+16	378185161418939	-8327920124804437
ENSSSCG00000018063	8491593569160434	5845491414190007	1.5617e+16	9349658523442208	-8391537380281812
PNKD	800678091358188	4192220678793776	4.06099e+16	1.9049e+16	-8399348196862112
ENSSSCG00000039963	6802956989439832	1.51116e+16	2.18961e+16	5484109682634171	-8404170288433317
ENSSSCG00000032916	7772828476059994	3.14839e+16	7600180093197156	2856713170086417	-8427833715082053
IGF2BP1	7358800810014749	2.30103e+16	1.29288e+16	3988212604947164	-8432589019732736
ENSSSCG00000029857	7207331938922941	2.45472e+16	1.17172e+16	3770610868878516	-8435459644831441
TASOR	7103057699643692	2.05005e+16	1.52202e+16	4379932461124006	-8445262731541145
AKAP9	8293894648318542	5598944990556043	8129509054089684	9406043533657484	-8449100254812048
C5orf15	7.14837e+16	2.54879e+16	8731574291131788	9641543041294024	-8479392390107345
ATP5MC1	9045049869224360	6679112263256967	9754919514774156	662904962265614	-8491777398094744
PEG10	8181940980451836	3.17149e+16	7493385105389071	283533490474181	-8512261587330567
ENSSSCG00000005768	7.5065e+16	2.2723e+16	1.31704e+16	4.02414e+16	-8577011725811587
PCDH7	7.2305e+16	4.89003e+16	2693.09	1.28985e+06	-8600649387535016
CDKN2AIPNL	8312744309456168	5324864545460193	2102324275105738	1.1715e+16	-8601252742004082
ENSSSCG00000034019	9990837129452206	8937687922732973	7649708241512778	9283408804427532	-8618841746655571
ENSSSCG00000035762	7407513964623454	2492276161394172	1.14406e+16	3718200161705833	-8630836603498748
HNRNPD	8404245792423382	5699450709980146	1697022308386827	9803232613274416	-8683122298673613
KRAS	7203179263636221	2853733556689908	8658517234473142	963543775806624	-8710048277143173
NME1	7475031814050484	2460931343935413	1.1671e+16	3.76616e+16	-8741781029589237
ATXN10	7.86503e+16	4.38616e+09	9983289791635138	9998942974100888	-8776886900809771
MTDH	7624554486828477	3.1214e+16	7727045172633337	2881807830777187	-8808563598347119
ENSSSCG00000012527	7.25611e+16	2047694445313173	1.52437e+16	4379932461124006	-8811020963241277
ENSSSCG00000045989	7.15113e+16	2098449462099168	1474485976513059	4.29362e+16	-8816859796271863
TRPS1	7.57665e+16	8922322160671321	3.44873e+16	6838373716469992	-8830394317798584
GRIA3	7.78195e+16	3.17444e+16	7479862130725233	283533490474181	-8838405950071634
CYBA	7.68889e+16	3183502814333558	74385110433043	2.83224e+16	-8841120755244004
REX1BD	7431805996799441	2.69426e+16	1007100129693611	3.43888e+16	-8848987722792624
NPTN	7.35139e+16	2.54724e+16	1104870422392922	3.63367e+16	-8849269223363085
PTBP3	7161591361280687	2470837025220966	1.15976e+16	3.74914e+16	-8885702802556816
KPNB1	8713743809205763	6917803450513116	7925373410755897	9326287528300124	-8897378458951558
RORA	9097211552215128	5465136491885188	1939953879618883	1.0965e+16	-8905498326017353
SYNCRIP	7612643866413175	2754463770948501	8681838859901054	963543775806624	-8917095757602167
ENSSSCG00000017448	7494936729815967	2321496848598157	1275971889562002	3956164972747604	-8938716618924601
SNX3	794249570631923	3631208353650672	8488724488895799	957316252295201	-8946178351922979
ENSSSCG00000009211	70162914623766	2.3445e+16	1.25726e+16	3944504157502418	-8963270118953802
SDHB	7711537112890943	3.59291e+16	8496620388572361	957316252295201	-8985504782408225
LUC7L3	8425652521735168	5838901610394533	1567560937844799	9353970186483718	-8986197353115083
MRPL40	7427660948012641	2.81205e+16	9355866819837096	3287196450213034	-8990754423801645
SRI	8267843136175289	4963093171731902	2.58938e+16	1.36997e+16	-9000090423595222
MGST3	8126029618520718	4763813354193246	2906408783219221	1.48715e+16	-9001105903159822
RBBP6	7116267917874525	2.65193e+16	1.03424e+16	3495474475977934	-9054743248809336
MAGED1	8034863363367695	5217784754852654	2.2357e+16	1.22912e+16	-9055638190417360
HP1BP3	7445577513597633	2623574161764708	8713259275172046	9640201751254178	-9095864902504198
CANX	818288109806053	5781845658225354	1619252956716622	9537347512052596	-9132313335173548
RAP1B	7768170155219062	2.33178e+16	1267568008388967	3956164972747604	-9252589192442532
PCSK2	7744728182760748	6628743725921113	0.389735	283.727	-9276236202038036
ENSSSCG00000006395	7630816583845772	2.77857e+16	955333339303066	3.32489e+16	-9300184461110418
OGA	6941550550047078	2.29708e+16	8795329252185449	965216973921262	-9316357180063684
DRAP1	7.3519e+16	2.8954e+16	8883272888705472	3176337260794491	-9327286301592782
ACTN4	7184006360932678	2.68907e+16	1.01039e+16	3443646196689087	-9387195373240266
BCAP31	7628965663959322	322716547832911	7242594685422028	2786791189739554	-9410635779493268
SPCS3	8285926649675108	575846973631074	1640935723578267	9602903591358348	-9418752691083412
POLE4	8469462601112047	6503486182261264	7987081647708139	9326795317256922	-9458479642010958
ENSSSCG00000031152	7428499759656527	3.0991e+16	7833555320310898	2915556376884629	-9508584062292916
SNORD35B	7117640999152744	3321643494516824	8553835809128765	9609864921366884	-9529854349755356
TAX1BP1	8050542137247907	6072102744862584	8053599353629488	9369670386487968	-9537378060420754
CSTB	8089518402624742	2239070676084994	1.34562e+16	4074917371177296	-9559480001893128
ATP6V0B	7630510111320201	3.54933e+16	5.95693e+16	2.47868e+16	-9565926481739148
TPM3	8343601873171059	6.82497e+16	8989188551306653	6268323051102724	-9584219180185736
CPNE1	774452357405233	2.77144e+16	95960074462558	3.33296e+16	-9611943336160966
RACK1	1.10337e+16	1116453739512977	7382786208720623	9220857956722568	-9620306651446376
FKBP2	7893286693978456	5.01125e+16	2518309603935554	1.35094e+16	-9635260946663228
PRKCE	6963599727137324	2.83972e+16	8661784389394652	963543775806624	-9653857050990704
RPS21	1.09552e+16	1.52727e+16	6959426176484856	9055917535551354	-9668443431092182
RHEB	7641671335410602	2964986178611709	8508518502398706	3081368957212392	-9701554135861768
LPP	7532759838538538	3359670310654872	6681144295987948	2702151693044014	-9731085760750564
APC	7.10455e+16	3.09271e+16	7864381542626454	2921056001546969	-9801448943805520
RAP1A	7151983184068973	3121982638967861	772427478970019	2881807830777187	-9832588703585816
KHSRP	7124511224536704	3229738994885293	7231221282868155	2786791189739554	-9850971465501520
ARID1A	7924594350536439	4768234278182883	2.89895e+16	1.48715e+16	-9850972597213454
NOL11	7462651259165364	357596637012097	850012672367607	957316252295201	-9884121126194644
RTN4	8219865012535882	6165475018519673	1.30267e+16	819742482010743	-9935366382169774
APRT	7.07133e+16	3308871013465324	6890681669749434	2.72498e+16	-9940347152146760
BRK1	8465311936517882	8386396551687428	7721278079483784	9293438044979946	-9958376669824176
ENSSSCG00000026064	8391278418608836	6753593605292664	9355906066371340	6425565675772014	-9970912409019346
CACYBP	7846408849734261	5.03574e+16	822442549079981	9461728440743144	-1.00236e+16
CXCL12	8902226545819543	1.22011e+16	2.29579e-12	5.22293e-11	-1.00257e+16
CGGBP1	7751300807478907	422965976929377	8370554384173157	9516836341199512	-1.00276e+16
USP47	7217997609274911	323939836383651	857165688890143	9612085975231424	-1.0034e+16
ARL6IP6	7497366611314066	3210292765488505	7317638876275924	2804057475375822	-1.00415e+16
CDC5L	7373999786873434	2523351411762759	1.12172e+16	3665371407342474	-1.0046e+16
NDUFB7	8450654225141854	86640251823093	768492637835385	9293438044979946	-1.00883e+16
NIPBL	7275938275291678	3373038420365551	6627142638276375	2686280534891537	-1.01094e+16
ENSSSCG00000039506	1.04638e+16	1.57581e+16	6913937129362053	9055917535551354	-1.01307e+16
FNDC3A	7748695026610658	4499869963470337	3389743117412059	1.65398e+16	-1.01538e+16
ENSSSCG00000034230	874846477228178	9272786148684476	7607374724894851	9283408804427532	-1.03153e+16
ENSSSCG00000004963	7758245700616647	4749282506468755	8274848318035609	9496421904211908	-1.0376e+16
MYDGF	7.46207e+16	3.23138e+16	7223969633622687	2786791189739554	-1.03918e+16
ZMIZ1	7419535940938335	3.25124e+16	7136924417925947	2.76719e+16	-1.03954e+16
PSENEN	7273326730195682	3594546835172933	5796943144397138	2.44223e+16	-1.0413e+16
TUBB4B	7596654333054764	3933807956109591	4732466930909804	2.13195e+16	-1.04431e+16
NDUFS4	871622471019367	1.0158e+16	7499413326922577	9247244075202636	-1.04838e+16
APP	8159529894749994	6945199468916471	8404446511879689	6022083721110643	-1.04845e+16
CLTC	7870201168227067	5506423077302668	1.89468e+16	1077596790380256	-1.06309e+16
ENSSSCG00000007098	7082910257397095	3547162834871548	5964735685544634	2.47868e+16	-1.06583e+16
CST3	1.15521e+16	4.64891e+16	3.10732e+16	1555124511373639	-1.06871e+16
PIK3R1	7447994588708011	3.92759e+16	47499961159418	2.13296e+16	-1.07269e+16
THOC7	7353307422419019	2.63669e+16	1.04421e+16	3509909370135125	-1.07339e+16
ETV1	6981569587720977	3198503160476078	7370570001432214	2817229592648909	-1.07411e+16
HADH	7614325196999078	3742351578410265	5304973506043453	2.29915e+16	-1.08335e+16
PARK7	919906437782217	1.29748e+16	718693722701045	9142416649164116	-1.08435e+16
TNPO1	7105554920250032	3933961605573299	4.73203e+16	2.13195e+16	-1.09331e+16
SF3B1	8261571637875937	8213698186549134	7744220587769292	9293438044979946	-1.09697e+16
SIVA1	7968966616668703	4.44362e+16	350319210909808	1.69569e+16	-1.09945e+16
EIF4E	7.51329e+16	4464913197141954	8326505205532507	9501090579353708	-1.10216e+16
USP34	6881769036904919	2825846101128371	9275799803091204	3.27843e+16	-1.10839e+16
ENSSSCG00000023324	7081965857122092	3872444458004827	4.9085e+16	2173592892803555	-1.11332e+16
GPBP1L1	6829653595704298	2.18e+16	9882197979597988	9975374555112776	-1.1153e+16
TMEM59	9050650410406004	1198852386994338	7291589907473992	9206135810882212	-1.12016e+16
SDCBP	8105161317218878	8302030696260601	7732453562716377	9293438044979946	-1.12144e+16
PCNA	7467153065021968	3635143150094828	5657173932980144	2.40562e+16	-1.12363e+16
GLS	7828082339344355	582936580384647	1.57608e+16	9374073163511736	-1.13725e+16
ATP5PF	943947384141101	1.44788e+16	7035665394267845	9055917535551354	-1.1389e+16
ZFAND5	7104757704525121	4.47568e+16	8324518354350101	9501090579353708	-1.1437e+16
HSPE1	9615044582798776	1395759276317543	7087029620257725	9064226218460336	-1.14793e+16
GPX1	7.92034e+16	732593451229908	6796661569789546	5098354207108835	-1.15586e+16
VPS25	7762196425075874	6282477108839524	8020857257042141	934450780729232	-1.15591e+16
SLC8A1	744064276352565	4457338837265397	3.47516e+16	1.69112e+16	-1.16917e+16
DYNC1H1	6948042989271261	4.07547e+16	8400121427436718	953130984908655	-1.17333e+16
S100A11	9693775176418464	1523302488351	9.5027e+10	1.2624e+16	-1.17477e+16
NUTF2	8312850558207451	1.02645e+16	7486782909184969	9244085272952274	-1.17757e+16
FETUB	7751083257181513	6489034522087567	7989271373408539	9326795317256922	-1.17814e+16
WSB1	6843752087430321	2400351766270556	1.21308e+16	3866558761402494	-1.18201e+16
UQCRFS1	8160303625952004	1.05415e+16	745425937967038	9233722389162312	-1.18957e+16
REEP5	6830797144880771	2790266331697062	9483846402300740	3313354725478268	-1.1904e+16
SELENOT	832060701839744	1.13166e+16	7365681706352037	9220857956722568	-1.20206e+16
SLC10A3	7391422997545271	472693402630775	2.96938e+16	1.50957e+16	-1.20573e+16
S100A10	8058947457048205	7.07438e+16	781937157923337	5647323918335211	-1.20974e+16
GPX4	839609770746506	8254087049814629	7738831816237265	9293438044979946	-1.21087e+16
MYO5A	8191290462208913	1.12869e+16	7369007387903659	9220857956722568	-1.21378e+16
ATP5PB	9340995282373768	1.51708e+16	6969083516079212	9055917535551354	-1.21891e+16
ENSSSCG00000002459	7435456239814185	5295907412809253	8179920077835651	9422439583329674	-1.22379e+16
AP3D1	6658577626335985	1271359372556304	2595118173815308	6001416869560178	-1.22605e+16
PPP1CC	7.933e+16	9113386696223812	7627405973826688	9283408804427532	-1.23e+16
YIPF5	7551663978562796	5601740310066372	8129050834939312	9406043533657484	-1.23009e+16
SKIL	6795985282051353	2926547522854753	8713364489745934	3134056002240632	-1.23031e+16
RAB36	1109730584798965	1.01163e+16	1469640068613732	1.40039e+16	-1.23148e+16
TMEM50A	8003797309998818	1.02224e+16	7491772405277255	9244085272952274	-1.23354e+16
DNMT3A	7300656170729771	4528175709268957	3.33411e+16	1.63202e+16	-1.23439e+16
H2AFZ	1.01787e+16	1896538905631236	1.33111e+11	2352063364034381	-1.24011e+16
CALM3	7956495014258287	8136349011887413	4338655577914372	3525157657055427	-1.2461e+16
ENSSSCG00000002547	7207004134814764	4187021898242582	837867358458779	9516836341199512	-1.24955e+16
ENSSSCG00000035768	1.26692e+16	2.23977e+16	6360265340861825	8804270427586566	-1.25329e+16
DAD1	9051014926933226	1.57835e+16	6911573906260308	9055917535551354	-1.2547e+16
ZEB1	7805528890239894	655067241500271	1.04845e+16	6923493151196607	-1.26557e+16
UBE2E2	686595847317811	3.12359e+16	7716672092828065	2881807830777187	-1.26788e+16
GTF2H5	7949468445666153	8955138848850844	2.7669e+16	246851022057004	-1.2794e+16
ZNF664	7908718453318276	8123506407494633	4369496646756971	3.53444e+16	-1.28292e+16
EIF4G3	7962414696414927	821948446955007	4144297196338274	3412950632278578	-1.28489e+16
CYB5A	7939816487177398	8729554190752017	3130930410005394	2.71347e+16	-1.28783e+16
ENSSSCG00000002972	7261890141714135	5.22335e+16	2.22856e+16	1229083265596993	-1.28825e+16
ATP5F1A	936105145444008	1959232035891958	6580318399554008	8856775841769327	-1.28871e+16
CDK4	7994053865245232	1.06618e+16	7440283527635236	9233722389162312	-1.29179e+16
RBM5	7253154681064548	6587277531904798	7974436294465285	9326795317256922	-1.29862e+16
RBFOX2	7512205150803432	4551258705354079	3.28946e+16	1618056542212249	-1.30473e+16
ENSSSCG00000021991	7825614180062381	685706559339005	8829142733743502	6.22831e+16	-1.31784e+16
SSRP1	6982451470893014	4.80744e+16	2833711980705219	1.46933e+16	-1.32725e+16
ENSSSCG00000031381	7101143417394872	5443482052204371	1.96415e+16	1106733303231056	-1.32977e+16
SLC25A5	9209137275528468	1.703e+16	9670827085647326	9906925260182964	-1.33473e+16
PUM1	7204837300607907	5.93844e+16	8074716024985104	9369670386487968	-1.34333e+16
FAM3C	7321658785738849	4867157515897322	2737255188577055	1.42745e+16	-1.34489e+16
ENSSSCG00000012452	7481855912744906	5924422814678248	1.49324e+16	9028910470611112	-1.35662e+16
ZNF644	7749395287475004	8664740922751601	7684833485494235	9293438044979946	-1.36089e+16
ISL1	813283049274444	8848925911414195	2932614177609655	2.57843e+16	-1.36138e+16
SSR1	7438745016123689	6942480326251306	7921761136257292	9326287528300124	-1.36607e+16
GHITM	7745630724010236	2.82502e+16	928058566310571	3.27843e+16	-1.37427e+16
TMSB4X	1177114548763612	2977345984012223	5853061218616727	848008326500817	-1.3773e+16
AKIRIN1	7.79917e+16	8926843300351073	765109259671944	9283408804427532	-1.37797e+16
CNN3	8735983949409757	1839860971592644	6679697963743493	8893233572796749	-1.38309e+16
TRMT112	9293737276061676	1.80065e+16	6713177118797001	8920433084394523	-1.38636e+16
LAMTOR4	7985789936706544	1.19499e+16	7295789905156038	9206135810882212	-1.39523e+16
ENSSSCG00000002266	7909563432062763	1109910651283284	7390186311949156	9220857956722568	-1.3953e+16
ADNP	7108978003483808	627086730011793	1.22739e+16	7912111482411466	-1.3976e+16
ENSSSCG00000008222	7226263539857316	625577077424424	8024981155383459	934450780729232	-1.41397e+16
SNRPD2	1.01772e+16	2812365428491108	5958918858704325	8562003432997616	-1.41569e+16
ENSSSCG00000045485	942290848703379	2.40159e+16	6240911698963598	8758036660883999	-1.42088e+16
AP3S1	7405892778242468	5312709549046094	2.11704e+16	1.1747e+16	-1.42394e+16
TM2D2	6811923171349416	3509574306750055	6101513124738677	2.51248e+16	-1.43007e+16
GNAS	7414501549011716	6215598684753567	1.2663e+16	805848354777294	-1.43707e+16
GNAQ	7536819318085579	6265580144952373	1.23106e+16	7912111482411466	-1.44641e+16
MTSS1	8428496731061173	1134949011474891	754686859893781	7588564005561777	-1.45096e+16
FUNDC1	7108935093853102	730089412027203	7870051097962527	9326287528300124	-1.46021e+16
ARPC3	8729529057214123	1.92316e+16	6609958668187059	8858707493446574	-1.46263e+16
BAMBI	7531496577230467	6912558747726467	8559241840540448	6085085996009225	-1.46404e+16
ENSSSCG00000038144	7251172671978825	6937974776441439	8438460211298083	6022744150808828	-1.46768e+16
PNISR	8910569391544868	1904121652147861	6625737972024539	8866269942840048	-1.47068e+16
EID1	7933248022144576	1.04701e+16	1.21319e+16	1.19352e+16	-1.47494e+16
UCHL5	7211513507844051	7993508775509592	7773853970973917	9305142718158328	-1.47784e+16
PPP1R12A	7.61474e+16	7974441555016587	7776440700175173	9305142718158328	-1.49139e+16
SCG5	8648991026930194	1577633640574884	7.12886e+10	1.00578e+16	-1.49256e+16
ITGB1	843561173285275	1.48137e+16	1186674580028919	1.54268e+16	-1.49423e+16
TXNDC15	7127282562410228	7019340560070924	8063392179664378	5800542990904809	-1.50434e+16
VDAC2	8489436428499738	1.77463e+16	6735624450769392	8920433084394523	-1.50436e+16
BBX	7595212668454313	6215545697312113	1.26633e+16	805848354777294	-1.50457e+16
ZNF827	6999948094630898	6156832655113066	1.30905e+16	819742482010743	-1.52637e+16
BPTF	7202270818392039	7523208031587113	6090911313218206	4697228216125904	-1.52652e+16
SNORA70-32	8840876493624481	2.06313e+16	6496730853182853	8856775841769327	-1.53818e+16
C18orf21	7051425271921516	8230896302058355	7741924228093456	9293438044979946	-1.53871e+16
PAFAH1B2	6997053646293132	7600197527225838	7827903574588031	9323817293141268	-1.54027e+16
SOX5	7309442443494488	6358305735921963	1.16833e+16	7594148570849407	-1.54202e+16
ENSSSCG00000028695	7154343069437999	8087306455599341	7761177290128785	9299106430569052	-1.55073e+16
PSMG2	6788678018532977	4679766775659466	8287323296056676	9496421904211908	-1.55787e+16
PHLDB2	675108086326041	3.94937e+16	4.68888e+16	2.13042e+16	-1.5607e+16
POLR2K	7761288827284884	9620768480979436	7564289175264401	927071131244526	-1.56297e+16
NUDT21	8172374508183918	1.54665e+16	6941165745553199	9055917535551354	-1.56733e+16
ISCU	7403811998484944	6348090095452674	8010764925527224	934450780729232	-1.5701e+16
ENSSSCG00000013318	7392249164480827	6576850588941991	1.03314e+16	6887568716071384	-1.57119e+16
RAC3	7100191496139224	7666564514962807	5625346176403896	439404722792064	-1.57843e+16
PSIP1	840628029313288	1.51877e+16	6967483421647003	9055917535551354	-1.57984e+16
MEIS1	8231864797372365	1.64927e+16	4.88388e+10	7285795312764342	-1.59032e+16
HEPACAM2	8891413684650182	2.29736e+16	6317197420526905	8803445103643927	-1.59512e+16
UBE2D3	9194242772336896	2.375e+16	6260178938630738	8764250514083033	-1.59819e+16
EXT1	8093944972394192	1.31134e+16	2.93188e+16	3.39669e+16	-1.59917e+16
PDCD5	7.68337e+16	7012085596012296	7911608952803394	9326287528300124	-1.60058e+16
ENSSSCG00000034709	8295746604348423	2.04256e+16	6513072599162647	8856775841769327	-1.60447e+16
YBX1	1050742067037215	3928820125013812	5307883706633161	8193679682843386	-1.61002e+16
TMED10	8102010804917013	1.42362e+16	7059435902251767	9055917535551354	-1.61302e+16
ZBTB16	6804151146489305	5318057373815033	8176184691828409	9422439583329674	-1.61358e+16
ENSSSCG00000004253	7354449372077515	7808018582500633	5201490540479806	4080479648135021	-1.61586e+16
ENSSSCG00000033497	7338070340846708	9314525412765204	7602160605923514	9283408804427532	-1.62212e+16
ILF3	7921778438184503	1.43511e+16	7048151597073611	9055917535551354	-1.62413e+16
MYEF2	7595562488705404	1.11145e+16	7388445827934709	9220857956722568	-1.62517e+16
GPS2	7422582533682558	8926306832484798	7651161102550162	9283408804427532	-1.63085e+16
BRD4	7581570041628609	7531738119640519	7837464123691888	9326085272226364	-1.6338e+16
EIF3F	70598591745734	9897173892459642	7530670942197808	9266951396078440	-1.65084e+16
PIK3C2A	6964979146651587	7810778270303631	7798782521804453	9311934103655642	-1.65309e+16
STRAP	8178887793601108	2010343709122384	6538872239070039	8856775841769327	-1.65737e+16
SMC3	8377487044768527	2.15042e+16	6428438087650497	8812207105972734	-1.66946e+16
TMED5	7422760136503117	9174862846015048	2.45362e+16	2210685111995386	-1.6702e+16
ENSSSCG00000030478	7204492102062706	1.04145e+16	7469104808409663	9241176581444994	-1.674e+16
ENSSSCG00000033987	8516790267105732	1999458048361129	6547645943468106	8856775841769327	-1.67602e+16
SLC35A1	7535614549727998	8102590740479698	9772912427510180	9955798825638676	-1.67675e+16
SORT1	6836279430091718	6329227149877159	979928973140135	9955798825638676	-1.67933e+16
ENSSSCG00000049283	7159503974189454	8159766215776106	4282989191586276	3495533779680279	-1.68024e+16
PTPN1	6780724791179604	4318035051439573	8353860522776609	9516836341199512	-1.68576e+16
SEPTIN11	7373072707693356	7449279323420722	6346185380302741	4873441937616451	-1.6893e+16
ITGAV	6852564360325732	4333528712598083	3736869910405803	1.77112e+16	-1.6993e+16
ACOT13	6865767538657196	6669474138244297	7962114633995826	9326287528300124	-1.70207e+16
RBBP7	7092915439444303	9830881900537824	7538686341815748	9270546717638284	-1.70494e+16
ENSSSCG00000045321	1.07529e+16	2.51188e+16	9600278075434426	99038685165535	-1.72269e+16
FUS	8608508135857857	2.13407e+16	9631540598377036	9906925260182964	-1.72572e+16
DCTN3	7338541659393395	5.97165e+16	8069446392695704	9369670386487968	-1.73182e+16
EIF2S2	7685333413607213	1.21703e+16	7271952291053365	9197326733646368	-1.73311e+16
BPNT2	6714922676128726	5888764781347003	8082627750981379	9369670386487968	-1.73328e+16
ABCC8	7135057551907773	9058482848064272	2614788502685392	2344293140338627	-1.73571e+16
GPX3	8164666198571867	1.70573e+16	3.6268e+10	5660921342798834	-1.74235e+16
MMADHC	7733747894363524	8725592801344373	7676950976306841	9293438044979946	-1.75315e+16
H2AJ	7309903550690517	6662113367721867	7963214735702413	9326287528300124	-1.76597e+16
PLD3	7156218613678857	9368423390504012	2207553147722303	1.99888e+16	-1.77945e+16
QKI	7351220980150489	5546750418458248	1.8515e+16	1.05634e+16	-1.78393e+16
FOXP1	881185070468309	2587135978336251	3.64944e+09	9.3549e+09	-1.79816e+16
LSM3	749158908986097	1.05532e+16	7452898459780953	9233722389162312	-1.79979e+16
CDH17	6799034614587616	5811546069334408	1592129097627398	9438680643914868	-1.81994e+16
DIRAS3	1.09741e+16	4.84959e+16	4.86184e+16	7907557268166479	-1.83008e+16
AUTS2	8588513034071617	2459020984874351	7.09111e+08	1.67608e+11	-1.83077e+16
HBZ	105897626206482	3.68625e+16	5437545043037334	8287370595065584	-1.83101e+16
ID3	8546947899929084	2.02429e+16	6.82045e+08	1.30787e+16	-1.84867e+16
PCSK1N	8255312430589804	2.06481e+16	5.51931e+10	1.09186e+16	-1.84903e+16
CALR	8434037954374837	2.47002e+16	6191940812821989	872914971288615	-1.85578e+16
YWHAB	9045291838931828	3508681022560778	5536221293597029	836187625353733	-1.85748e+16
DUT	8261648715433077	1.30908e+16	2.96744e+16	3.39669e+16	-1.85858e+16
FN1	8351874242827442	1.85172e+16	1.68374e+11	286393543286689	-1.87433e+16
SESN3	7009104142815351	8265039602942784	4041577955658552	3358754282784732	-1.88752e+16
GSTA4	783204827187746	1708573436870524	6793509806022284	8959556410840984	-1.88803e+16
IMMP2L	7166580919843167	1.13634e+16	7490540824306511	7573769055687695	-1.89141e+16
MED13L	7484180055008972	8701737232054697	3179069286506535	2.7292e+16	-1.90096e+16
NSA2	8166679935339715	2744537544208898	6003596826913173	8583304183018049	-1.90342e+16
ENSSSCG00000005656	9142990402516200	3.78415e+16	5384526012823575	8262931992697223	-1.907e+16
ITM2C	7217257466635991	8915331693406857	2.82786e+16	2.51059e+16	-1.91123e+16
FBLN1	7305791866537384	9758666865202162	1.78479e+16	1.67439e+16	-1.91565e+16
ENSSSCG00000040854	7593836172593729	1.5265e+16	6960155989915663	9055917535551354	-1.917e+16
PGRMC1	8485406960533016	1.26731e+16	3.70964e+16	4116794195139789	-1.92118e+16
CHIC2	7399686824862611	1.3983e+16	7084499825188862	9064226218460336	-1.93294e+16
CD47	7776224560248541	147809515611224	1.20749e+16	1.55861e+16	-1.93934e+16
NDUFS3	743479031404996	1.4742e+11	9969365045612568	9998942974100888	-1.94882e+16
CTSD	719100997904139	1.23629e+16	9719513844027832	9937929885466660	-1.95098e+16
ATF7IP	7124045920298606	1.42678e+16	705633574954849	9055917535551354	-1.96351e+16
SNX6	7835389336744895	2.03062e+16	9640575640855564	9906925260182964	-1.96449e+16
PSMB4	7975891925107619	2.35051e+16	6278038859405198	8782498634986519	-1.96761e+16
ENSSSCG00000008686	8111913450070801	2.61854e+16	6088492139943562	866384338913001	-1.96967e+16
ZFP36L1	7.76055e+16	1.38328e+16	1998224449919575	2440784227418541	-1.97153e+16
NOVA1	7.92921e+16	2.43397e+16	6217631979609568	8746057964867706	-1.98233e+16
DNAJC7	7588816415926959	1.32478e+16	7158765399344419	9123916685438964	-1.98541e+16
C1QBP	7756086339258477	1.86486e+16	9655548780430796	9906925260182964	-1.98589e+16
SRP14	8306499491409033	2994620483227869	5842198648179528	848008326500817	-1.98932e+16
UCHL1	8582697952222265	2.53272e+16	6147805049815315	8693865727011556	-1.99776e+16
SRSF7	8951774648690526	3.45038e+16	5569353020861327	8377043386750096	-2.02118e+16
TBL1XR1	6919384812695662	9481928741464416	2075056983684434	1.90738e+16	-2.04445e+16
ENSSSCG00000035992	7.19667e+16	1.18229e+16	5850816630145924	6190980387712548	-2.06116e+16
CRABP2	8923483197476731	2.69391e+16	2.09963e+09	5.6196e+09	-2.06173e+16
PJA2	7324155275700691	1.24082e+16	4274435791760924	4714832206669625	-2.06626e+16
GAPDH	1.06928e+16	6623674965107949	4157253701857874	7423072253493692	-2.06843e+16
MANF	8741684650555085	3.61638e+16	9520470111004352	9862088342789	-2.07461e+16
SKP1	942628793766234	5037191035263198	4.77871e+16	7862478081235228	-2.08197e+16
SMARCA1	6951618693690258	8640424392632085	3.28785e+16	280933518747076	-2.08625e+16
TMEM33	6820003593210694	6850582705390984	7935248462659608	9326287528300124	-2.08909e+16
ENSSSCG00000016737	1.15166e+16	6476536047450112	4.20953e+16	7467194419812792	-2.09859e+16
GLUD1	7.48128e+16	1239291287780255	4309664314948138	4725053646509405	-2.10935e+16
SUPT20H	7126079513591226	1421923561056584	7061111683484793	9055917535551354	-2.12418e+16
FMC1-LUC7L2	7.5078e+16	1.7126e+16	6789942763849547	8959556410840984	-2.12758e+16
ENSSSCG00000017106	6420487618014697	4.71035e+16	8281823742178371	9496421904211908	-2.13021e+16
SLC29A4	6505345973197135	6759063395874254	7948776676731648	9326287528300124	-2.13252e+16
VBP1	7390749841439212	1725888906387748	6778211536546487	89523548595897	-2.13606e+16
STMN3	7393959865200194	1.35758e+16	7125355675688128	9094072461256936	-2.15661e+16
PCGF3	7638264078839535	1.96138e+16	9646752430386132	9906925260182964	-2.1819e+16
TPI1	8424968627095001	3.71581e+16	5421438949304725	8287370595065584	-2.18792e+16
ENSSSCG00000007609	8527622843966338	2.79845e+16	5968027812250978	8562003432997616	-2.18934e+16
ROBO1	7198278991698903	1.20944e+16	5057478232732963	5446515019866267	-2.19023e+16
RAB11B	7558627736593433	1.44298e+16	704045127835928	9055917535551354	-2.20139e+16
MAMDC4	8490786064520101	4193427339337602	5172651895522024	8103017655475401	-2.20228e+16
GMPR2	7213866288603052	1770349732458968	6739338181891467	8920433084394523	-2.20408e+16
CALM1	9652885242925452	5812501853805228	445822705002499	7645486192634089	-2.20641e+16
TM2D1	7218410654524153	1.3288e+16	71546463149533	9123916685438964	-2.26587e+16
COMMD2	7223458753558515	1552863822870738	693533839240298	9055917535551354	-2.27434e+16
ENSSSCG00000030849	1.13092e+16	8296368235762532	3623775662698877	6990461358329013	-2.28043e+16
GTF2I	7786966321931027	2540264265953567	6142541082690899	8693865727011556	-2.29075e+16
COPB1	6958828630442352	1.41682e+16	7066142082029685	9055917535551354	-2.29305e+16
RPN2	7190803475273061	1220657138087109	7268047665218864	9197326733646368	-2.30278e+16
SEC62	8217733712117008	3827227516154843	5361496559164595	8248456244868607	-2.30427e+16
DDX46	7341132668435833	1.88504e+16	6641644747342235	8868520499018978	-2.3239e+16
ENSSSCG00000034610	850269648937522	2.91661e+16	6.64329e+07	2.01513e+10	-2.32669e+16
COX17	8107714603744657	3.27807e+16	5669531346823355	8406075767152044	-2.33826e+16
RASA1	7136294108869036	1.96756e+16	6573522222864445	8856775841769327	-2.33946e+16
RBP4	8430856968951769	3.30247e+16	5655139620582087	8406075767152044	-2.37085e+16
ENSSSCG00000012520	7154300617176565	1.8033e+16	9661277500219942	9906925260182964	-2.37757e+16
LDHA	7202369570703604	1434951172580505	1.51819e+16	1.90559e+16	-2.38523e+16
FNDC3B	7212837363197292	1.56783e+16	7.50787e+10	1043078563590483	-2.39966e+16
CDK9	6845751688840055	8.46785e+08	9992657792188156	9998942974100888	-2.42754e+16
ENSSSCG00000028414	924379473773301	6178702748520948	937347029385603	982174791481784	-2.44274e+16
PDE4D	7820890573089105	2.05045e+16	5.94912e+09	1164237359251988	-2.45136e+16
CZIB	7.39286e+16	1.7878e+16	6724241304739925	8920433084394523	-2.45243e+16
CAMTA1	7914199292133385	3.18916e+16	5722597733791969	8406075767152044	-2.45736e+16
CRYBA2	8293160058576124	2.32819e+16	1.39912e+09	3.03143e+11	-2.46144e+16
ENSSSCG00000035728	8016889593452602	3816150525045744	5367401525507728	8250566534141947	-2.46161e+16
SRSF10	7985914165332958	3.56129e+16	5506638436101586	8343928229563884	-2.46295e+16
ANKRD17	7946067541648861	2951941037542234	5869110918570394	8491082568996914	-2.47108e+16
RSL24D1	7688725211905529	2.80471e+16	5963924254286951	8562003432997616	-2.47609e+16
RPS13	1.04925e+16	6632966937301896	4153984933958438	7423072253493692	-2.47742e+16
PDIA3	845954744697221	4.47192e+16	503671444918329	8049557961590905	-2.4941e+16
ENSSSCG00000022164	6908097829194776	1471425475567194	701281135955337	9055917535551354	-2.50671e+16
ZNF511	7021661684517854	2.11182e+16	6458423786593317	8827709229452704	-2.53499e+16
ENSSSCG00000032129	1.01815e+16	940671032689202	3321053289562986	6723378183542418	-2.54663e+16
TPM1	9061904152947112	4.47178e+16	227574	1.06201e+07	-2.571e+16
RAB11A	8393665222886282	5237767755184856	4.69235e+16	7818392470700721	-2.5836e+16
CHCHD1	731636553547287	2.23993e+16	6360144759040436	8804270427586566	-2.58959e+16
MBNL1	7143250945051146	1482658574782319	1.17862e+16	1.54268e+16	-2.59128e+16
ATP5MC2	9804615559648216	9070879987598256	9241232716459086	9783423465419306	-2.59719e+16
NPC2	7122371163319681	2.54558e+16	6138839856079683	8693865727011556	-2.64133e+16
PSMD11	725064574461044	2504003088018738	6167933486901778	8708796699892346	-2.64196e+16
MORF4L2	8813696587778011	5916213594504122	4417928330836193	7592662476035761	-2.66391e+16
NRXN1	7337195663746172	1.4293e+16	1564432958149522	1.93692e+16	-2.67087e+16
HNRNPUL1	7374329074941525	1.95796e+16	6581359143275781	8856775841769327	-2.69429e+16
PSPC1	815573132786617	5358836567022442	4.64144e+16	7771311212359574	-2.70263e+16
BUD23	7424887902906809	2683414192349003	6044465383417517	8614664837760283	-2.71304e+16
KIAA1217	7070328891310592	188902431897277	1.38459e+11	2.42303e+16	-2.72769e+16
TMED3	7556514318900906	1.8328e+16	1.85954e+11	3.13366e+16	-2.73907e+16
TRAPPC3	6958103262964427	2.00077e+16	6546590418481759	8856775841769327	-2.74168e+16
ENSSSCG00000033262	1.23778e+16	125668867185178	9107424315199276	9716009527352100	-2.74428e+16
MGAT4A	7786795031239095	311761975788454	5766009739709594	8442588677611795	-2.76556e+16
XPO1	7279167920359307	1532197630642207	6954772325147158	9055917535551354	-2.7734e+16
ATP2B1	7871121944582253	2.79563e+16	596988041564504	8562003432997616	-2.79959e+16
PCM1	739293399158626	2769203135754449	598726893692671	8579252704279825	-2.85807e+16
SNX4	6836789331641123	1.23024e+16	7257770549732778	9192165901540472	-2.88324e+16
ACLY	819664473210735	5993146998338461	4.3884e+16	755617886424818	-2.88785e+16
PABPN1	9084715437462136	8871086403751394	3.46262e+16	6843936127927955	-2.90464e+16
RPL29	1.17333e+16	1.38978e+16	9061557058476036	9700223139444228	-2.91735e+16
ENSSSCG00000008898	7128943328310804	1.52972e+16	9.18513e+10	1.23829e+16	-2.9194e+16
PAK2	7056909523053005	2929693933263008	5883239268124626	850476208736046	-2.94729e+16
SCP2	812391856454511	5792862410805566	4.46592e+16	7645486192634089	-2.97529e+16
SMARCD1	6630796227128511	1.01859e+16	9745395733495164	9947627725721368	-3.00805e+16
MAPK1	7093758993237219	3.30719e+16	5652358301538059	8406075767152044	-3.01419e+16
SF3B6	8111791488436175	4419649981230642	5061755561334299	8049557961590905	-3.04583e+16
COX8A	1008592888784586	1.32766e+16	2.49222e+16	5921474169777964	-3.06159e+16
NDUFS6	7844146209555036	5039026963015197	9434088149802124	9829972948730832	-3.08439e+16
MAML2	8677942854338944	4899719382440972	256.329	1.26086e+06	-3.09502e+16
ITM2B	82567567392181	5579407430920567	4550911403516605	7665270173921581	-3.11382e+16
ENSSSCG00000007743	9417893402757444	1.11746e+16	9158124822485356	9747243963113068	-3.1176e+16
CLK1	7953889010434703	6146746551028738	433033129341633	753266903766336	-3.12483e+16
MEIS2	7398798826870573	2151006332409618	3.51977e+10	7.19773e+10	-3.12924e+16
CHRAC1	7381604293373586	2.17104e+16	6412553498082847	8812207105972734	-3.13107e+16
SSBP2	7488768209052667	2.12008e+16	4.13602e+09	8.36396e+10	-3.13464e+16
CD164	7774256622939911	464720174660199	4954262160321358	7985353771311832	-3.16301e+16
ERGIC3	7172167963813538	3.59781e+16	5486281535238349	8334751581079962	-3.19255e+16
ENSSSCG00000011068	7434149553527127	3292772822489092	5660849606656323	8406075767152044	-3.21446e+16
ENSSSCG00000013052	7626643226687765	3.95942e+16	5291925880862285	8182927020534714	-3.2193e+16
TTR	8871325047675262	5847060806461506	20.6351	12950.3	-3.22295e+16
ENSSSCG00000001696	7912569201820042	6192933104338687	4.3131e+16	7522109175624809	-3.27297e+16
ANKHD1	7166840667097627	3.68416e+16	5438689492246983	8287370595065584	-3.2878e+16
EIF2S1	7084534249878586	3682495118301006	5439599836425107	8287370595065584	-3.29278e+16
HSD11B1L	1.19404e+16	1809236374130041	8930009981310352	9685708084615516	-3.29689e+16
GOLGA7	7.9011e+16	5654725997737833	4.52064e+16	7660668325430213	-3.32027e+16
TFG	716144079981704	3.57633e+16	5498236405223625	8338991881255832	-3.32578e+16
SMC2	6915754055388782	1.77682e+16	2.49515e+08	4018738196946361	-3.33444e+16
WDR33	7731428907053557	4.94533e+10	9943890802084802	9998942974100888	-3.35841e+16
ZC3H7A	6596573094815325	1.46201e+16	7021926799502353	9055917535551354	-3.36523e+16
SDF4	7.36303e+16	4.0596e+16	9491971791382202	9862088342789	-3.4018e+16
SELENOF	8572194348204889	1.03131e+16	3098510634124291	6482105763913467	-3.43998e+16
H1-0	8009491602342342	7565268111298975	384417638539153	7190545756847466	-3.44469e+16
RAB10	7068254624760355	408979633307343	5224878579952688	8113719296513558	-3.46067e+16
EEF1D	9099870187786304	9414148703597104	331914238654092	6723378183542418	-3.48379e+16
MBD6	7326327937654615	4.25029e+16	5144384677867802	8099290755812629	-3.48414e+16
ENSSSCG00000003132	7916054238582642	6928208612940464	4052065553506634	7374759307382074	-3.48933e+16
ENSSSCG00000012178	7567713315680128	4.91735e+16	4831544230940042	7895249822385333	-3.4917e+16
PARP1	724164056397749	4.15619e+16	5191310808674676	8103017655475401	-3.49685e+16
SARAF	7939440389792495	7390305386988999	3.89972e+16	7206612538012936	-3.51918e+16
ELP4	7494355949915755	4561517310288943	4.99428e+16	8029672470653658	-3.55427e+16
TARDBP	7462239240033851	4.78574e+16	4890690883433999	7936968411585864	-3.56792e+16
LSM4	7618988095883363	3429755741853313	5581166791166782	8387880726609036	-3.56819e+16
NR2F2	8303538737445743	5388422039442242	212.659	117285	-3.57707e+16
SPCS1	8770509438332253	1099736002445896	294324048026521	6378426997813947	-3.59874e+16
CISD2	7.30548e+16	3.58668e+16	5492469186781255	833719259377972	-3.59933e+16
ENSSSCG00000000576	8733355349851422	7447657117890978	0.00613622	0.697995	-3.61376e+16
CENPF	6.86486e+16	1.87041e+16	1.52654e+11	2646009363295708	-3.65808e+16
RNPS1	8384065982910313	9267338787799084	3.35713e+16	6729050426610714	-3.66735e+16
SLC7A8	7217438781797036	2828523447055339	1.04692e+09	3.02442e+10	-3.69125e+16
NOP10	8463202763297536	85605615626495	3.54845e+16	6929370883973759	-3.70142e+16
ENSSSCG00000012238	7117525912195745	2.38686e+16	1.03139e+10	2.31744e+11	-3.71262e+16
CLIC4	7258652585107023	3.22531e+10	9954686967552946	9998942974100888	-3.77535e+16
ENSSSCG00000006559	6974908071052396	4097496181941749	5220966166208931	8113719296513558	-3.78962e+16
PFN1	9062627968265426	1.34604e+16	2.45972e+16	5859550997629916	-3.80268e+16
ENSSSCG00000039635	6875987456382321	3640806325389434	95188556574293	9862088342789	-3.82989e+16
TBC1D9B	6879612774161414	3.20426e+16	57135187493649	8406075767152044	-3.83228e+16
MAGOH	7961080016979087	6214956282631814	4.30492e+16	7522109175624809	-3.83885e+16
CLDND1	7038153356731795	4.88583e+16	4.8456e+16	7895249822385333	-3.84821e+16
CDA	7265987814831806	2.56963e+16	3.99584e+09	9.99219e+09	-3.85284e+16
ENSSSCG00000013453	7115272645845703	5342499648816816	4648255459578741	7775574390104144	-3.89354e+16
TMEM98	8248790052108015	1.17952e+16	2.77454e+16	6203514789545858	-3.91086e+16
C12orf57	8929982447876919	1.28264e+16	9098295656803598	9713902439039500	-3.91272e+16
ENSSSCG00000005959	7108577630404296	5712876519224371	4497476910618981	7653869073784212	-3.93731e+16
IGFBP5	780675410507309	2.74169e+16	1.63993e+09	4.5918e+09	-3.94371e+16
RCHY1	6736889605201598	2.1682e+16	6414736987909141	8812207105972734	-3.94797e+16
LMNB1	7188238399857329	5668307305043425	4.51521e+16	7658605037276512	-3.98872e+16
SMIM7	771977373896918	5549830015565058	4.56289e+16	7668010559206017	-4.00962e+16
RPLP2	1.15578e+16	270944993888671	8692556286496037	963543775806624	-4.01493e+16
IST1	7191277768482284	5221190108152411	4.69939e+16	7818392470700721	-4.0399e+16
LRRC41	6.71572e+16	3.246e+16	5688559986004786	8406075767152044	-4.07415e+16
FKBP4	7114953100793235	6061888645156681	4362263891779093	7545412207792015	-4.09884e+16
RBM8A	8285934906428738	1.38805e+16	9062138224467314	9700223139444228	-4.13019e+16
NIFK	7.19557e+16	5631676738381877	4.52987e+16	7662315023078186	-4.14036e+16
SELENOK	808175430964269	1128637342026284	9153940417620360	9747243963113068	-4.24729e+16
MRPS24	7290227005449802	6800300897324793	9342777947736508	9809869159496380	-4.27373e+16
ECHS1	8956539404561903	1746348765780406	1.86336e+16	4.93477e+16	-4.2819e+16
ANKRD12	7084139916136185	6432299319708945	4.22544e+16	7488114545054664	-4.30921e+16
BUD31	7413529584746095	6797701194096557	4.09666e+16	7396745306607347	-4.32924e+16
SPINT2	8256581273739032	1.4431e+16	2.29638e+16	5617495788329911	-4.35444e+16
HNRNPR	8636606991433627	1.63442e+16	8982719688629124	9700223139444228	-4.38816e+16
NBEA	7352031079404333	66106970059548	4161825525961461	7423072253493692	-4.41655e+16
ADH5	7667993111498726	8454637200781434	9267384795963620	9783434065344424	-4.44462e+16
ADGRL2	6829187119351355	2.09902e+16	4.6165e+09	9.233e+10	-4.46469e+16
TCAF1	7.26192e+16	5590855861695028	4546289085597634	7665270173921581	-4.47998e+16
HSPA13	7323242150620311	6945316136887092	9335823378311672	9809869159496380	-4.48925e+16
TAF7	7781138194787804	9313492819823064	9231183600044648	9783423465419306	-4.49484e+16
SRSF2	915911960231244	2.13036e+16	1444066226445038	422540278477487	-4.52044e+16
PCNP	8063789282237696	1.31119e+16	2521792922994688	5937468460349717	-4.52596e+16
HBP1	6746754363405405	2.5715e+16	6120847620394386	8689502862026351	-4.52747e+16
PPP2R5E	7123959713446901	7745571836441014	3788109327885963	7114921544636174	-4.57622e+16
ENSSSCG00000017928	7799463489672242	1.05544e+16	3042581776361759	6451034824112456	-4.63366e+16
SEC13	7.29055e+16	7537610939896094	3852880524737987	7192043646177576	-4.65814e+16
ENSSSCG00000026960	7539927655394027	4519738581003292	5013990880687664	8032978347580589	-4.68138e+16
PTPRD	6676129758987423	1.56268e+16	7.71545e+09	1.0638e+16	-4.68287e+16
ENSSSCG00000021591	9548851847082666	2730967510000004	8687421809590193	963543775806624	-4.69833e+16
MLF2	7173064303920538	6138672915972245	4.33335e+16	753266903766336	-4.72897e+16
TSC22D1	7648517662615333	892041926802796	3449245643801897	6838373716469992	-4.73275e+16
FSD1L	7057103776234117	7681389008954551	3.80793e+16	7137425486403337	-4.73364e+16
UBQLN1	7181389199419227	7992076409719677	3713303774683757	7056945532647751	-4.86838e+16
NAP1L1	9697195531125274	2.77838e+16	9554490449710352	3.32489e+16	-4.94761e+16
NFIA	8731995342139314	9581239824960040	1.26302e-06	0.000208973	-4.95347e+16
COX5A	86547123696462	2203808868365154	1376701965038987	4.12661e+16	-4.97141e+16
PPP4R2	7289455244444579	872578818270886	9255763152462942	9783434065344424	-4.97607e+16
RPS27L	8529889398022949	2024792000719093	1547501105093965	4407593131879525	-4.9882e+16
VDAC3	7415977243564342	6748429311604465	9345283682253148	9809869159496380	-5.71977e+16
RCAN2	6889095438250995	7952235331880608	9289425895463104	9789667127818676	-5.90169e+16
SPAG8	7.07812e+16	1428712014859279	9904632133130138	9992478094399584	-6.43833e+16
EFNA5	8373343144539112	6824984814308233	1.44038	11.3978	-6.63204e+16

## Sheet: Sheet2
Sheet2: Differentially expressed TFs of the 1°NGN3 comparing to the rest of progenitors
Gene name	logCPM	LR	PValue	padj	logFC
NEUROG3	1.05864e+16	1905074672207224	2.46356e-29	2.24184e-24	5.22942e+16
HES6	8556569325641656	6940356535794048	0.0802435	6.95444	3.36995e+16
PROX1	7950883541994663	256905466844273	4.00785e+09	9.99219e+09	2.20488e+16
XBP1	867359144326874	1935350134095085	1.0862e+11	1938119795285	1.45817e+16
NEUROD1	8184025050911941	1.13668e+16	7476799837302	75737690556876	1.37295e+16
SETBP1	7838537955517089	871371159637728	31582554237191	272418240339759	1.29131e+16
ARID3A	7287840034631748	575853459327482	164087515197665	960290359135834	1.24867e+16
BAZ2B	7425251335593355	2545521791360227	1106073645755913	3633671543819066	8901671633761464
RFX3	9056516997926704	7308434534002753	68631691249542	509835420710883	8844778103176406
PIN1	8083433623993415	2276921163790051	1313123178103975	402414442936767	6337279346108805
KDM5B	7577878112116109	1233933998416958	2666433310265392	6095060022404163	5534383241972199
SON	926053961899819	2.97102e+16	847684085567957	3079411248969425	5383564307308967
GPBP1	7658787564438655	1054492596822135	3044746655995934	6451034824112456	4870751483541685
NFE2	785850816532216	1043868704087811	3069234175713363	6461551842970001	4756526894111088
MAX	7367572701721074	4728560509786148	4916761775191381	7962016129409575	3963551493280488
ZKSCAN1	7087646131077295	5054551639239651	4771129273008666	7862478081235228	3657039393323464
TEAD1	7719550145859372	5141016981890254	4733686328489133	7858658738173757	3581500171637979
SIM1	8180587627561291	4.23656e+16	75711.6	3.28084e+06	2676703924691362
ARID2	681642676861751	1437911995090932	7045407619269357	9055917535551354	2606988717679773
RFX6	7453288398527651	1311761433464478	2925323060523	33966876187246	2338568857246213
CREBZF	7315238474119699	1460859517910815	7023041809612237	9055917535551354	2239686996085839
MTF2	824938894336804	2996646242595306	5840927476384993	848008326500817	2020126279341178
PDX1	8045766590192189	2239461399931519	6360494682399185	8804270427586566	1927465079543761
DACH1	9349137672166072	2878502603743094	5916014387365042	8538630439499427	1676763552024034
TP53	6813331438521523	3682875929636862	549739502659759	23597308840584	1346531847329301
FOXN3	717369244339491	424247480892676	8368122458939782	9516836341199512	1131661096758488
FOXP4	6882473395053581	296764900962665	8632263242467128	963543775806624	1067515500053576
RBPJ	7248573913633573	290533548710729	8646559016004189	963543775806624	881846412960415
CXXC4	8041517711087675	1.21812e+16	2697301236436862	6131081737976604	472912262018258
CLOCK	6812663986142899	15163043789603	968938422122881	991826731306886	262334688604836
NKX2-2	8381990400486353	4328936649325659	472142	2.09585e+06	245645250213068
ATF4	7713999413465719	3.81289e+09	9984420010589776	9998942974100888	13457037088396
GPBP1L1	6829653595704298	2180002107134	9882197979597988	9975374555112776	-111530481552903
GTF2I	7786966321931027	2540264265953567	6142541082690899	8693865727011556	-229075271378296
TSC22D1	7648517662615333	892041926802796	3449245643801897	6838373716469992	-473275163947274
PAX6	82689354668097	171252303770028	8958833654326706	968810294169614	-625444867868008
NFIB	7315036458187596	4404084800875679	321594	1.46325e+06	-856224727453921
STAT1	7304070024788355	1.76036e+16	1845800483189235	4911340466965509	-861080377996771
CGGBP1	7751300807478907	422965976929377	8370554384173157	9516836341199512	-1002760953782671
ADNP	7108978003483808	627086730011793	122739050144142	791211148241146	-1397599976939096
TCF4	8288024873685286	1.58651e+16	6.80201e+10	9671613587951	-1568089005730382
PHF21A	7371810301443412	8544597804435696	34654916355028	293357896586749	-1591872487191156
YBX1	1050742067037215	3928820125013812	5307883706633161	8193679682843386	-1610021927185025
ZBTB16	6804151146489305	531805737381503	8176184691828409	9422439583329674	-1613578379504107
CAMTA1	7914199292133385	3189160750533539	5722597733791969	8406075767152044	-2457356136179974
MBD6	7326327937654615	425028616657218	5144384677867802	8099290755812629	-3484135911675952
HMGN3	9180099697110636	1288758638638682	2562768438142817	5964499434040827	-3651377055989229
PBX1	8971266228973107	8876206275388779	4.45274e-06	0.000623383	-4189944094166655
CUX1	7546226455800838	7006884957081293	4025524463875403	7356205558357897	-4269827106813321
MTERF3	7914635420659373	8096321957568575	3682290144682584	7046364691801534	-4296853871944829
HBP1	6746754363405405	2571502552985127	6120847620394386	8689502862026351	-4527465908054098
NME2	9405630798910964	2.57483e+16	1085754701092201	3606716800694717	-4700293858056261
TCF12	8845782240393248	3.19561e+16	738361821809631	2817229592648909	-6034597949884424
SAFB	7208084543815426	1.4786e+16	2239938666021332	5540217513322089	-6556890635687951
ZBTB20	7981243359954957	2.99571e+16	834853697455773	3044957373485986	-7181243335358672
NR2F1	6833801283344942	2.37444e+16	1.10016e+09	2.44181e+10	-7531139919655282
CAMTA2	7331550851233112	198196916743363	159183112705918	4463994840135142	-8263565988782817
TRPS1	7.57665e+16	8922322160671321	3448731146078516	6838373716469992	-8830394317798584
RORA	9097211552215128	5465136491885188	193995387961888	1096495671088933	-8905498326017353
DRAP1	735190286213385	2.8954e+16	888327288870547	3176337260794491	-9327286301592782
CDC5L	7373999786873434	2523351411762759	1121719582873288	3665371407342474	-1.0046e+16
ETV1	6981569587720977	3198503160476078	737057000143221	2817229592648909	-1.07411e+16
SKIL	6795985282051353	2926547522854753	871336448974593	3134056002240632	-1.23031e+16
ZEB1	7805528890239894	655067241500271	104844528584657	69234931511966	-1.26557e+16
ISL1	813283049274444	8848925911414195	29326141776096	25784337213766	-1.36138e+16
BBX	7595212668454313	6215545697312113	126633312893574	805848354777294	-1.50457e+16
BPTF	7202270818392039	7523208031587113	60909113132182	46972282161259	-1.52652e+16
SOX5	7309442443494488	6358305735921963	116833054936144	75941485708494	-1.54202e+16
MEIS1	8231864797372365	1.64927e+16	4.88388e+10	7285795312764	-1.59032e+16
FOXP1	881185070468309	2587135978336251	3.64944e+08	9.3549e+09	-1.79816e+16
MEIS2	7398798826870573	2151006332409618	3.51977e+09	7.19773e+10	-3.12924e+16
NR2F2	8303538737445743	5388422039442242	2126.59	117285	-3.57707e+16
NFIA	8731995342139314	958123982496004	1.26302e-06	0.000208973	-4.95347e+16

## Sheet: Sheet3
Sheet3: Differentially expressed genes of the 2°NGN3 comparing to the rest of progenitors
Gene name	logCPM	LR	PValue	padj	logFC
UNC119	571295613327181	7467623939749757	9781989590153992	9841851130090602	6.87221e+16
USP16	6651119627649047	1.79513e+16	9662045441278900	9751776384303528	6.66435e+16
ENSSSCG00000031893	4997697975157187	4681957193387909	8286928739073742	8749512115089879	6.20714e+16
TIMMDC1	5580132760667154	7089829722702667	7900333230486267	8427694974288257	6.15112e+16
ADAMTS15	5124742304180075	8731312800603258	9.2631e-06	0.00143814	5.9404e+16
P4HA1	5439414549244414	7406830165538736	7855029008963199	8390212561298024	5.93005e+16
TIMM22	6536349885087649	1.01909e+16	7495501683789709	8103381688831498	5.90045e+16
MLLT10	584035065503137	9448984879077392	7585450078796172	8177186601419142	5.78164e+16
PHKB	5.77886e+16	8558123894867009	7698717071533979	8265936681626904	5.69619e+16
ILF2	849842271567205	3.07207e+16	5793989807187299	661521770720886	5.47938e+16
ENSSSCG00000031705	6033104264728281	6162284993109779	9801953875137768	9854206373061048	5.3508e+16
NUP88	5.89109e+16	6289112115243789	8019834148041707	8519412948516141	5.26733e+16
BTF3L4	7543461338828551	1.86729e+16	6656527047607327	7385646552908492	5.2656e+16
TOMM40	5733740005747345	694066854859976	7922026115915236	8442085998877928	5.23883e+16
UBL5	9751600037918292	3.47347e+16	5556185797731381	6421410770244729	5.18165e+16
ALG2	5584690037796162	5.76763e+16	8102069981576753	8592536010894829	5.15651e+16
ARG2	5.57887e+16	374735283155907	8465041287601951	8897050824699878	5.1224e+16
NOP58	7528584839118066	1.43173e+16	7051468428836761	7718336559525659	5.00652e+16
G6PC	3.8511e+16	8808006884835873	3.47982e+16	444713162509735	4.99759e+16
AASDHPPT	5907614409324047	6304409993654552	1.20438e+16	2.55458e+16	4.99224e+16
EIF3D	7.10131e+16	103324301158089	1307129929008436	3.46335e+16	4.99127e+16
PPP4C	6228893701994965	846428171637027	3621882501170827	8675200073779359	4.98018e+16
BRD2	704143189980101	1307448473050581	7176610024434521	7827253525544166	4.98e+16
EIF2A	6079570774791001	7495440499644911	6185539926043965	1.40147e+16	4.97761e+16
ZNF793	5076959360975912	2.10015e+16	1.47284e+16	2187598742117282	4.97443e+16
PSEN1	5234201503035824	3.70171e+16	5435684955300085	9399571718819888	4.97361e+16
MDC1	490590949701596	2.01401e+16	1558531248637346	2.29467e+16	4.96673e+16
NME7	5.90062e+16	6850697619678263	8860666768425804	1.93444e+16	4.96654e+16
ASF1A	6185674299653542	6386551246433928	1.14988e+16	2.45033e+16	4.96531e+16
DNAL4	5614241556790865	3.92222e+16	4765197628747205	8403313310100957	4.95867e+16
CMTM3	5293745240597529	3539853907489878	5.99107e+16	1.02221e+16	4.95275e+16
PDHX	5420921974619916	3.53389e+16	6012668045465493	1.02508e+16	4.93768e+16
MARCKS	9378287283785696	2.2367e+16	2.25208e+10	9.69801e+09	4.93515e+16
BUD23	7380336181183211	1.57597e+16	7.19168e+10	2455434861890799	4.92553e+16
ENSSSCG00000035007	1.10813e+16	1.19211e+16	555027638680044	1.59661e+16	4.91312e+16
KCNJ13	5303075358106508	3.76459e+16	5234856476483847	9101382789374846	4.90741e+16
DTD2	497294261760196	2.43435e+16	1.18703e+16	1.82963e+16	4.90431e+16
METTL5	5935643628700309	5411599826075282	2.00034e+16	3.96604e+16	4.90212e+16
ZNF326	6818304347451771	1.10932e+16	8664640219894197	2.40405e+16	4.89996e+16
PTRH2	5656148378116086	4946813069631935	2613880971293264	5003046205352958	4.89893e+16
CDPF1	5744267234526641	4852826730997194	2.76009e+16	5235998309033371	4.88883e+16
IREB2	653029421773316	8005102617907863	4664571913907529	1.08642e+16	4.86354e+16
SKP1	9186704333983644	2143628873830445	3.65782e+10	1.52397e+11	4.86235e+16
ENSSSCG00000051118	4633175719313195	9996715974295808	3.1739e+16	4.12131e+16	4.85975e+16
SDC2	6993837357981131	5.50518e+16	8144950699234181	8633728530912477	4.8573e+16
RCBTB1	5303341045923882	4.15688e+16	4146576202549752	7437159891118603	4.85043e+16
STX10	7015999929490176	1.35162e+16	2365135850676394	7333293556352534	4.84996e+16
CLK1	7489114238022437	1.46832e+16	1.27177e+16	4.1331e+16	4.84503e+16
ISOC1	6718825438439776	9487170038738668	7580728205363193	8173470531829291	4.83794e+16
CHCHD4	5.65846e+16	4840237873669764	2.78031e+16	5269678343741956	4.8379e+16
ECI2	6547451614119332	6003516621908853	1427739244571215	2.9598e+16	4.83327e+16
ENSSSCG00000033005	6694250276739283	4729153275540673	2.96555e+16	5571372526942576	4.8268e+16
HEATR3	5432628469815944	4459898691496206	3469955542709638	6377000555991458	4.8266e+16
AP4M1	5723638860502217	5650273126379258	1745265364220963	3521284303141855	4.80998e+16
PWWP2A	6565037543450566	1.01384e+16	1.45215e+16	3.80981e+16	4.80921e+16
SLC25A6	1.0642e+16	2.15852e+16	3.38448e+09	1.42009e+11	4.80199e+16
CLINT1	6074290516315984	715598960724464	7471406073004632	1659967281361944	4.79067e+16
ENSSSCG00000041050	6160871161819856	8266525564338778	7737175117608771	8298890407177558	4.79e+16
SCP2	8044812553969441	1218031433274831	7270870042943866	7904513176560879	4.7899e+16
FERMT2	6.32548e+16	6239034924461894	1.24965e+16	2633390697264796	4.78065e+16
UBA3	6295362708726659	7855476795568704	5.0667e+16	1.17326e+16	4.77641e+16
NUTF2	800763986673606	1.72548e+16	6778569231545816	7493825157357201	4.76573e+16
HERC1	6338231193097378	8831973174538987	2.95998e+16	7246812721620654	4.75518e+16
BAZ2A	6406331529754229	6557009291082105	104471803067923	2242628728729569	4.75424e+16
ENSSSCG00000022842	5879166256926915	2.72531e+16	98769004622866	1567979345486053	4.75239e+16
CELF1	7364352986674056	1.45246e+16	1.38343e+16	4468784509023197	4.75115e+16
ENSSSCG00000046704	5905782881558831	4440455231663993	3509688790118876	6447285298102357	4.75087e+16
ENSSSCG00000002547	7168861358523669	1052655923317441	1176710893014843	3.15298e+16	4.74566e+16
C9orf64	5345151939297467	3.92092e+16	4768886080258365	8405194487800065	4.74e+16
MRPL16	6255004910376181	8173833175550445	4249899898217586	1.00112e+16	4.73817e+16
GTF2F2	6400116654751017	5933587513874045	1.4855e+16	3.06073e+16	4.73681e+16
ARL8A	5082492207587803	3.4196e+16	6442643673959565	1.08826e+16	4.73064e+16
SUGCT	6129690074672203	4468094806746338	3453347743109494	6350119222488694	4.72399e+16
PPP1R8	5482371733478956	4864782492166597	9824030838799576	9868664536798196	4.72317e+16
ENSSSCG00000007336	7217980394455185	1.14873e+16	7007152726527406	1978417581791886	4.7176e+16
RAC1	6406264136576341	8922484731400449	7651649241819689	8227800593417381	4.70089e+16
ASPSCR1	5434173652798951	4154851193945133	4151542156634844	7440834922761363	4.68974e+16
MCCC2	5192816273123074	3.4247e+16	6422772204271117	1.08569e+16	4.6888e+16
TRPC4AP	5537060178580984	2.65375e+16	8705946548782899	9081263912607116	4.66769e+16
DYNC1I2	7282186834208045	1.00173e+16	1550747967452091	4042030881017402	4.66686e+16
RBM42	6793036846176286	1.14029e+16	7332830342894526	2059841745104582	4.65825e+16
ENSSSCG00000006777	4755644590854137	1.53175e+16	2.1585e+16	3008112290959376	4.64038e+16
MGAT4B	6114378583219423	4980002273899649	2564194946884606	4922640119588052	4.63204e+16
CEL	6005424836722682	498656796627621	2554482550230277	4908403389894077	4.62324e+16
TERB1	6001549867669353	4354962133054515	3.69013e+16	6723813719519191	4.6183e+16
LYRM1	5918607111543059	5855994375672613	1.55241e+16	3181221793169645	4.61312e+16
PRMT7	5502347391849836	4.17552e+16	4101191484526054	7367281300536098	4.59666e+16
RGMB	6145714244239727	3306767388784607	6899508883963437	1.15448e+16	4.59389e+16
SPATA7	4862189829762234	2023469681708013	1548848803176998	2.28415e+16	4.59218e+16
LYPLA1	610552296948186	6.96526e+16	831072713579814	1826821473936842	4.58182e+16
ENSSSCG00000012178	6727099120567173	6940487430346607	8426614743596104	1.84913e+16	4.57939e+16
ENSSSCG00000007516	5305657333041624	3.18955e+16	7411033407565323	1.22663e+16	4.57751e+16
ENSSSCG00000032196	6350795781056626	8964003981315471	7646352701062241	822545515815905	4.57703e+16
EPC2	5405867623570756	2.86502e+16	9052474595836592	1456988857351215	4.57485e+16
GPANK1	5527330320052134	4569111076506706	3.25535e+16	6.03448e+16	4.56368e+16
GNAI3	6.94245e+16	1.06022e+16	1129530861884808	3039258030384133	4.5573e+16
STOML2	6845030558413167	8654794448995395	3.26202e+16	792575379062068	4.55618e+16
FBXO25	5455038763168486	290015485406318	8857104347124689	1.43016e+16	4.55539e+16
SNRPG	9046007245790388	1.38251e+16	2006386829459014	6297088766760254	4.5472e+16
JUNB	765613220070483	5808990910101752	1.59444e+16	3.25592e+16	4.53719e+16
PBX3	5869952019098502	4903726206659714	2.67988e+16	5114106225977914	4.53511e+16
PAFAH1B1	6860065046854376	8963029978470372	2.75498e+16	6802043283387187	4.53369e+16
COX7A2	9906443568373794	2201083509178715	2.71116e+09	1.15739e+10	4.53176e+16
AGPAT5	4883068398816379	1.43636e+16	9046034351368376	9335775351838732	4.48864e+16
TUFM	6200331710796477	7082706856491205	7783135242244389	1721559196967826	4.48841e+16
NISCH	5741629730813438	4409694879501883	3.57352e+16	6545030755602066	4.48344e+16
R3HDM4	509291464966879	2.34329e+16	125823757447759	1922823298657316	4.46802e+16
LMF1	6298003016884652	5058320463735463	2.4508e+16	4.72696e+16	4.45978e+16
WDR36	4662555811385466	1.36388e+16	2.42865e+16	33217849426221	4.45216e+16
ENSSSCG00000050567	5606847852320092	3526672648871104	6038886339667152	1.02873e+16	4.4459e+16
RPL36AL	8815275975342947	1.26695e+16	3716750581767127	1.10717e+16	4.44398e+16
KHDRBS1	8428894304946445	1.57262e+16	7.32014e+10	2.49507e+16	4.43954e+16
CD200	6541096968523685	8939509261496887	2790676846747111	6879592441884842	4.4332e+16
TSTA3	6055417269907851	5677260164210004	1.71862e+16	3472985135781991	4.42742e+16
ATAD1	6133747168361567	6510599457948196	1072333525373586	2.29576e+16	4.40984e+16
PSME3	5747474230437868	485985347995762	2748867049690556	5217802108530446	4.39641e+16
IK	7.08891e+16	1.08082e+16	1010501685646703	275261877115175	4.39203e+16
NEDD4L	6043402796896796	4466807166458063	3.45595e+16	6353084929943972	4.39101e+16
GSTZ1	6092476678327914	6776487005888665	7946193647610907	8458000276972301	4.38988e+16
MLX	5174928042922733	1.09959e+16	2943551973197705	3873989922311307	4.383e+16
DNAJA2	5974178463330002	5.70884e+16	1687965820387011	3.4175e+16	4.3742e+16
TRIM44	6219436656204176	6458431045880966	1.10427e+16	2.35862e+16	4.37239e+16
SPR	5.15894e+16	2.64675e+16	1.03762e+16	1.6339e+16	4.37088e+16
FAM98C	5376666353485349	3.55015e+16	5953992297934631	1.01643e+16	4.37005e+16
RPL26	1.16128e+16	9920012688400516	1.63491e+16	4240719760829665	4.3687e+16
TMEM183A	5882499407019418	313461537886905	7664646356509984	1.26412e+16	4.36682e+16
SNRPD2	9295929622971414	133024667348282	2650571694197257	8143490993384193	4.35158e+16
RAB10	6738807910763267	8605233363395499	3.35198e+16	811666255678429	4.34608e+16
NSD1	6224229179009736	6705167109585819	9613392088562840	2084581334861851	4.34237e+16
SYAP1	6.55825e+16	7755980411312041	5.3535e+16	1233439612364593	4.33165e+16
RARS2	5414706392613734	3.54058e+16	5988439849122607	1022035568607244	4.33039e+16
EIF4ENIF1	4959946365295241	1.79403e+16	1.80436e+16	2.59465e+16	4.33033e+16
TXNIP	7702772876977739	5583079230547778	1.81348e+16	3.64287e+16	4.32866e+16
FKBP1B	5852372397359543	3.3713e+16	6634139648047849	1.11561e+16	4.31145e+16
SCCPDH	62828239305812	6856169062404413	8833573969779006	1.9305e+16	4.31005e+16
PBX1	7297510704973229	8228085918623098	4124700901050049	9759255416063806	4.29607e+16
RAE1	5.29658e+16	3119384565074416	7736599846255346	1.27314e+16	4.2849e+16
PRPF38A	6.04102e+16	5571787398262012	1.82521e+16	3664138795597548	4.28475e+16
DAZAP1	9642552742184168	2.0979e+16	4.64356e+09	1.90862e+10	4.27475e+16
MGST3	7646262984730863	1.17943e+16	594122244384398	1699157819354487	4.26597e+16
GAMT	5405969660076948	3.10787e+16	7791498769469987	1.28067e+16	4.26179e+16
ENSSSCG00000012523	7647636059577272	1.29313e+16	3.23131e+16	9759364384523688	4.26075e+16
NLK	5913437311521783	5321515597354089	210636832527915	4150594253746131	4.25824e+16
DDX6	6972285968726195	5664786350323126	1730882514409873	3495564939337356	4.24396e+16
ARID1A	7297905283941714	1.14288e+16	7231249388713648	2.03452e+16	4.23675e+16
RNF5	6739507438525413	4.60692e+16	3184325003522297	5925099223036845	4.23235e+16
COPS8	5909762959111795	3536157142033975	6.00444e+16	1.02395e+16	4.23114e+16
RPS5	1.05018e+16	9181101552624868	2.44527e+16	6107931056508537	4.22846e+16
LIMK2	5639717485295817	3.04318e+16	8107681895665407	1.32382e+16	4.22582e+16
TXNDC12	6421963595185272	5524777098423414	1874899159000685	374979831800137	4.22247e+16
G6PD	546280162643717	3.58758e+16	5.82131e+16	9964294037732124	4.2109e+16
ENSSSCG00000011068	6959366511572203	9313066049100534	2.27525e+16	5.71891e+16	4.20461e+16
GOSR1	5285293106662503	2589060499784427	1.07604e+16	1686572071714541	4.19592e+16
RNF141	4808451988981064	1.81469e+16	8928407346164772	9250112765165376	4.1852e+16
CFAP36	7045043018717201	1.20417e+16	7285825267191893	7916744892939235	4.1841e+16
RPAP2	574362180273101	3.32131e+16	6838743144284466	1145456594432359	4.17872e+16
MAMDC4	8183315999055004	9546352550264828	2.00347e+16	5105826132884296	4.17161e+16
TENT2	5503562228937501	2715034834121038	9940680063096772	1.57555e+16	4.16142e+16
TGDS	4938693684234682	1.95259e+16	1.62308e+16	2.37102e+16	4.16005e+16
RAB4A	622931179780349	6121347118778548	1.33559e+16	2.79042e+16	4.15992e+16
PGD	5453143998128638	2.87391e+16	9002618662287996	1.45001e+16	4.15877e+16
PPHLN1	5214630473846177	2.22058e+16	1361819343288917	2055068399427756	4.15774e+16
ENSSSCG00000006061	8183058797784419	1.27795e+16	3.50447e+16	1.05003e+16	4.15184e+16
ACTG1	1090501241899916	2.4089e+16	9.1984e+08	4.19191e+09	4.14134e+16
ENSSSCG00000051151	5161625545362881	2.41766e+16	1.19974e+16	1.84523e+16	4.13407e+16
PSME2	6443458321776831	7502866576394283	6160086678246261	1.39669e+16	4.13009e+16
MED23	5.20012e+16	209283950511446	1.47991e+16	2.19698e+16	4.11848e+16
UFC1	6103921801401281	5475217351583675	1928796202294254	3.84201e+16	4.11623e+16
SMAD4	6820408620518287	5925560445619382	8076763796943695	856853234050347	4.11484e+16
LMAN2L	5296108750511001	1.78179e+16	1819299260513334	2612034674968987	4.10131e+16
ATP5PB	9192906143718378	1525023364538404	9.41651e+10	3152932959681543	4.10119e+16
PSMA5	729816500852134	1022964999851569	1.38201e+16	3639195391951622	4.09519e+16
TRA2A	641825393312629	4832697779020581	2.79249e+16	5.29121e+16	4.07361e+16
ASCC1	5484256690394717	3.35168e+16	6713641876989095	1.1272e+16	4.06536e+16
PEX14	52682971781977	1.99297e+16	1.58031e+16	2.32087e+16	4.05546e+16
ARV1	5553256130066792	3.52088e+16	6060034414029538	1.03151e+16	4.04995e+16
TP53BP1	6783835114586572	6518510508983706	1.06757e+16	2.28633e+16	4.04323e+16
UBXN6	6227834200419954	5969085370723704	1.45588e+16	3.00939e+16	4.03776e+16
RAB5A	7615865329044224	7500773127497553	6167251240445856	1.39782e+16	4.03463e+16
SLC22A23	4973201679123931	2.00678e+16	1.56598e+16	2.30352e+16	4.03432e+16
PDE12	4992133885400701	2.32335e+16	1274450477697596	1.94381e+16	4.03197e+16
ENSSSCG00000037143	7.93259e+16	1168469620104294	6301627477077632	1791060651969891	4.02864e+16
PPP1CB	7742055809970301	1.23181e+16	4485881324522649	1316936832965378	4.02532e+16
ENSSSCG00000002639	8051421315691078	2.89061e+16	7.96597e-50	6.38473e-48	4.02049e+16
USP33	5655072895384012	3965111287324241	8421642835854128	8864014094467608	4.01356e+16
CZIB	7.35589e+16	993582627127676	7526011071164279	8128142662675654	4.01036e+16
RPL24	1.08341e+16	9942772643755228	1.61482e+16	4193695748917554	4.00932e+16
BAZ2B	6729723609813064	7849403979667109	5083746453359856	1.17679e+16	4.00557e+16
CIR1	6474113208072386	5088726516106579	2.40819e+16	4653795890024483	3.99952e+16
CFAP410	5470553920189079	3447278225710981	8527047524649414	8944070298915358	3.99323e+16
HSD17B4	5307347285051615	1.21689e+16	269971565955448	3.62222e+16	3.98858e+16
ARFGAP3	6003192311675358	4939380202449241	2.62514e+16	5.02161e+16	3.984e+16
MMP11	5556831238174359	1.13221e+16	1.93034e-10	4.08493e-09	3.96111e+16
CCDC115	8103425404040987	1.10011e+16	9105588864438584	2.51551e+16	3.94384e+16
ENSSSCG00000049691	7769502101038965	3855650327563266	7.6452e-71	9.80421e-69	3.94172e+16
RYBP	6149938325273974	3.01166e+16	8266784136467187	1.34706e+16	3.94077e+16
RASSF7	639285981794049	584835044740915	1.55917e+16	3.19303e+16	3.93336e+16
CNKSR3	5096699175300977	6816010945905903	0.150745	1.74472	3.93092e+16
PDHA1	5887765598162165	436281341083747	3673159494685566	6696701359091228	3.9187e+16
RPS3	1.13128e+16	7189368571545401	733367831189074	1.6322e+16	3.9078e+16
SEC61A1	5.91798e+16	4306066502242249	3797667626282301	6888442664702153	3.90458e+16
COX18	5076554931826071	1.7034e+16	1.91844e+16	2732345196781305	3.89647e+16
WDR45	5559103246589547	2492721900207412	1.14374e+16	1775271350249838	3.89265e+16
ENSSSCG00000003165	1.16069e+16	1501745010304591	1.06522e+16	3.5298e+16	3.88369e+16
CTH	5420792579892639	2919165011624017	8753314857386028	1.41559e+16	3.87449e+16
NUP50	6879594612974249	7531710847632144	6062231123504425	1.37694e+16	3.87073e+16
SRRM1	7489883396273108	439464939268016	3605187171240224	6585886080339692	3.86813e+16
LATS1	5.9525e+16	3446629293577441	6338090231490355	1.07286e+16	3.8663e+16
ZNF207	7719297940092741	1.12416e+16	7998456474875449	2.22997e+16	3.85154e+16
ATP5PO	8738582191988849	1.56232e+16	7.72997e+10	2.62663e+16	3.8515e+16
LRP11	6006864081460384	3255868476334811	8568069558807293	8973940217424431	3.84911e+16
MRPS15	7038279739324031	8031289282471047	4597610161449377	1.07512e+16	3.84574e+16
TFAM	5517456367465816	2.5116e+16	1.13011e+16	1757953662896612	3.8357e+16
SMAP1	7258063037358955	7730361122472328	5429988802169846	1.24882e+16	3.82643e+16
PEX16	5357773862017387	2.21534e+16	136644739305208	2.0606e+16	3.82525e+16
SOCS4	5059930116619652	1.4423e+16	2.29767e+16	3170312659462989	3.82086e+16
GABPB1	5301433654058456	2.48558e+16	1148936856521331	1.78162e+16	3.80594e+16
ERGIC1	4933747993901294	1278306629502099	2.58214e+16	3492235770338893	3.80383e+16
RPL37	1.12505e+16	913753598303946	2504181190191419	6.23808e+16	3.79928e+16
KRT7	8843785500259363	3776079283051045	4.12817e-68	5.09035e-68	3.79098e+16
CATSPERG	5287740270776188	2.4654e+16	1.16378e+16	1800451649138628	3.78888e+16
BIN3	5.83005e+16	3.99289e+16	4569264053127672	8100116424842309	3.78825e+16
DDB1	6126310688185545	3424369182171459	6424078144161265	1.08569e+16	3.78629e+16
BSCL2	5262778767708234	2.36775e+16	1.23866e+16	1.89779e+16	3.76609e+16
SYPL1	6733490747158199	6301719509212463	1.20621e+16	2557610134219854	3.76216e+16
SESTD1	572312555656443	3.13152e+16	7679196576178068	1.26602e+16	3.75877e+16
ZNF609	6821265271877172	6272211708630799	1.22646e+16	2.59369e+16	3.74502e+16
SDAD1	5323149054580567	1698944853901784	19242602503214	2.73881e+16	3.73261e+16
HSPA9	6.76207e+16	5483278377715791	1919921847336956	3.8279e+16	3.73019e+16
ELOB	9501478285398632	1.49791e+16	1087083521765877	3591128048203402	3.72195e+16
ENSSSCG00000035080	6873911063384577	3.86251e+16	4.93764e+16	8657401929890898	3.71465e+16
ATP5IF1	890428696060933	1.19936e+16	5338257118094416	1.54323e+16	3.70627e+16
STAU1	6.23394e+16	5061745303706804	2445959384815203	4721099209944336	3.70524e+16
TAF3	5844758074202697	3241861053503362	7177905986558449	1.19332e+16	3.70102e+16
ENSSSCG00000008748	803209089517812	7534657676729495	7837055447610801	8377992585875368	3.69889e+16
SMS	8642323966751396	8617859619104257	3.32883e+16	8066683099736559	3.69358e+16
ENSSSCG00000043604	5919049754506435	3101221528541057	782335721246237	1.28475e+16	3.67095e+16
PPP4R2	6810279975272531	7695377374274269	553624331737222	1.27007e+16	3.65942e+16
DOC2A	4.64597e+16	1.1334e+16	2870507432625116	3802043721956671	3.65806e+16
TAOK1	5761831453380945	2575440795631323	8725015577361852	9089325732257384	3.65509e+16
NUB1	5754753516625411	3.27767e+16	7022840131551863	1.17145e+16	3.63606e+16
ENSSSCG00000045465	5777185741292311	2198765097641033	1.38121e+16	2.07798e+16	3.62952e+16
NFIB	6276761168263337	3689007336861099	5477220458590964	9460429720347066	3.6185e+16
STXBP1	6040728207429737	4072584060197198	4358455115313823	778313721284012	3.61714e+16
CSNK1A1	7969823690912699	109859228228506	9180655705568734	2531886640176633	3.61313e+16
RPL18A	1.10547e+16	1184595442560791	5778675006784368	1655623956367353	3.6122e+16
GTF2I	7202294386779268	7729453251648582	5432719785013915	1.249e+16	3.59757e+16
TGIF1	499852944967224	6996921988736453	4.02887e+16	4.99247e+16	3.59542e+16
COP1	5516772337528715	2769160861561703	9609652641560692	1533252851193118	3.58474e+16
DUSP4	6949371114772336	1.75732e+16	4.1424e-25	1.5265e-23	3.5814e+16
MPV17L2	5830790528718849	322368227255331	7258018933752661	1.20503e+16	3.56751e+16
DCTN3	8033390665998432	7190129486197161	7330569066595273	1632069751910031	3.56584e+16
GOT1	501543853673248	1.90752e+16	890151001369208	9232688807472276	3.56184e+16
YIPF1	5875023901408114	3.78697e+16	8457049162840543	8891063982969923	3.55316e+16
CLU	8148604780196585	7739313375158105	540313420052207	1.24398e+16	3.55023e+16
FBXL2	5735828594858659	2.15215e+16	1.4237e+16	2.1319e+16	3.54836e+16
PPP1R14B	6372634108918449	1.93039e+16	6.90421e-29	2.85612e-26	3.53711e+16
ENSSSCG00000004252	5407920606551499	6947053189480448	0.0775647	0.924433	3.5362e+16
FH	6727253237203457	3169584785751491	7502151653126277	1.24075e+16	3.53514e+16
CGGBP1	7295565585187938	59124425483854	1503431210238701	3.09371e+16	3.53213e+16
LRRC4	4810257400000347	1.13251e+16	2.87241e+16	3803783730307619	3.52862e+16
EFNA4	5411806591338036	7428980170057127	0.00674511	0.0846372	3.5245e+16
OGT	6.43513e+16	4.42095e+16	8334643053826148	8792650750433245	3.52321e+16
NHLRC2	5522161344648221	2.16098e+16	1.41555e+16	2.12197e+16	3.52255e+16
TBC1D9B	6142934659673922	2.58315e+16	1.08007e+16	1.69049e+16	3.51278e+16
MAP3K7	4808936051540818	1.30267e+16	2537258901316633	3445341820254606	3.50599e+16
ENSSSCG00000000908	8320591261588577	1.08324e+16	9973741623825634	2.7225e+16	3.49181e+16
SNRNP200	6611506252695195	4188875264311397	4069008447474613	7318508321236247	3.49127e+16
NUDT21	7700352890858973	7069448253257953	7840939775397779	1732464019291887	3.49004e+16
MTX2	5890178636790832	3475461692765416	6228533872547356	1.05571e+16	3.4845e+16
ENSSSCG00000042639	4711196839829895	4.17747e+16	1.02418e+06	73129.9	3.47174e+16
MGRN1	4086110767686555	1.91255e+16	9889659985189402	9923708892806644	3.47015e+16
STK25	7035363036818063	7.7034e+16	5511695765169303	1.26534e+16	3.46961e+16
ENSSSCG00000006510	5502814889811049	2.64743e+16	8707472553297758	9081378336328112	3.46216e+16
SLC23A1	450523879273294	4201381443905152	5168681209540718	6053257336178097	3.45832e+16
ENSSSCG00000028794	5884529362848504	3366493518476503	6653522852229542	1.11828e+16	3.45632e+16
PIGK	6119488123436812	2580296572713774	1.08201e+16	1692158626471616	3.45623e+16
ENSSSCG00000028423	8480522700251955	1136820854073081	7471190305162568	2092847192516487	3.45569e+16
RSRC2	7.76969e+16	9285176867962512	2310156150360294	5.79527e+16	3.44887e+16
ENSSSCG00000046544	3.869e+16	1.09154e+16	953675183818626	2621073844254192	3.44459e+16
ENSSSCG00000029203	5970332209208812	3.11915e+16	7737709477277778	1.27314e+16	3.43441e+16
DKKL1	6271902990283198	4643540304820769	3.11706e+16	5818302121883307	3.42711e+16
EHMT1	5524900395788225	2.40943e+16	1.20606e+16	1.85317e+16	3.4256e+16
CTTN	6208960848168326	3.31469e+16	6866311444366618	1.14922e+16	3.421e+16
ENSSSCG00000048408	5502089910722539	1558940571872677	2.1182e+16	2.96733e+16	3.41933e+16
MCCC1	624914904872686	3.76333e+16	5238818440281795	9103334373736278	3.41901e+16
TOMM70	6259191069830218	4202890988927862	4035512601590942	7272542664812005	3.39815e+16
TMEM242	500827501041234	1.5331e+16	2156478977141846	3005944174224678	3.39759e+16
TAMALIN	739424184920475	2368188944225999	1.94244e-37	1.13227e-35	3.3946e+16
EMG1	6357284440995158	2.64837e+16	1.03656e+16	1.63286e+16	3.39271e+16
NTPCR	5633198776717542	1.95236e+16	1.62333e+16	2.37102e+16	3.37738e+16
PNO1	5.43676e+16	2.20962e+16	1.37152e+16	2.06633e+16	3.36722e+16
SERTAD3	6322487882305883	3857845675644297	4951386638466396	8676767183888093	3.36238e+16
URI1	6480888836211697	3.8777e+16	4.89315e+16	8587616774032515	3.35078e+16
ENSSSCG00000016426	5263171685887252	1.14039e+16	2.8557e+16	3787398257025532	3.34761e+16
EPC1	5324133033014484	1179703881112685	2774162877130276	3701963031874991	3.33925e+16
ENSSSCG00000013768	6.12513e+16	3764865421269308	5.23401e+16	9101382789374846	3.33386e+16
KDSR	8131822175816302	4270729693260623	3877427643174857	7013276741336301	3.33256e+16
CLK4	6371587302260348	3738980213995603	5315687863106385	9216925521427296	3.32798e+16
NDEL1	5195566718574969	1.85286e+16	8917266992021793	924305139877849	3.32293e+16
C3	4291726469127154	3.04612e+16	3.40617e+08	1.83996e+09	3.31477e+16
ZBTB37	5208837284410989	1.56821e+16	2104675942139143	2952993903937896	3.31102e+16
ARHGEF16	4653975277171361	8207944694276641	3649479840244062	4614566108389849	3.30368e+16
THTPA	5418217370944814	2.12855e+16	884003886373588	9177588792896828	3.28816e+16
MBOAT7	5323001212482158	1.86062e+16	1.72553e+16	2.50092e+16	3.28773e+16
C9orf78	5.7023e+16	1.57783e+16	2090741842513681	2937299889175662	3.28476e+16
SRSF9	7661971474796943	6206281472019128	1.27298e+16	2.6753e+16	3.27989e+16
FAM168B	5755312649626211	2.04495e+16	1.52712e+16	2.25726e+16	3.27198e+16
eGFP_minus	8634774038112381	7643687913375192	3819647691994714	4.791e+16	3.26958e+16
DUSP11	5410507248021155	1.90667e+16	1.67334e+16	2436294546584485	3.26808e+16
SFRP2	5312725700043349	6744324276070002	2.1684	24.8282	3.26754e+16
PPP4R3A	5929282168002069	2.72894e+16	9854470498095544	1.56534e+16	3.26639e+16
ABLIM1	6388389294396675	1.06545e+16	3019759245135362	3954799076758158	3.26256e+16
RFK	6.34902e+16	3.21713e+16	7287115194282845	1209078206955248	3.26002e+16
ENSSSCG00000044599	6986278225495933	4812905392864835	2.82474e+16	5342838165639879	3.25544e+16
NOP53	7241687863579255	5818972849161295	1.58542e+16	3239551803213342	3.25416e+16
RPS9	1.10973e+16	1.43554e+16	1513449670680792	4852119644202619	3.25072e+16
PSMD4	6972161010581841	5773722792934096	1626753784298301	3312399258469579	3.24361e+16
COG6	5650203210569562	2039756789878332	1.53234e+16	2.26339e+16	3.24134e+16
TRNT1	5403735987382886	2.12423e+16	1449860160602237	2.16198e+16	3.23756e+16
SCAF8	5895227515662679	1.68221e+16	1.94631e+16	2.76406e+16	3.23311e+16
CCDC59	6031721207125828	2981509819316999	8422067481401407	1.3668e+16	3.23279e+16
ZNF462	5079685480807173	1490397453735806	2221548028972398	3083906897980302	3.23131e+16
TFB1M	4813066920332788	5819808540455043	4.45537e+16	5402388101933244	3.22903e+16
KLHL8	5138233890682224	1.71314e+16	1.90578e+16	2.71734e+16	3.22291e+16
PSMB10	5613876888714208	2.30561e+16	1.28908e+16	1.96192e+16	3.21089e+16
ENSSSCG00000017448	8236311648327026	3.24217e+16	1.74702e-56	1.72337e-54	3.2105e+16
LIN7B	5745445002299056	2.70269e+16	1.00179e+16	1.58643e+16	3.2014e+16
FUBP3	5465102968475507	1.97903e+16	1.59492e+16	2.34019e+16	3.198e+16
RET	6889777692171127	1480246504097043	4.68536e-18	1.3718e-16	3.19188e+16
STK39	482673875174238	7229440756922312	3951798936961876	4920181511417388	3.19047e+16
MBP	5874620245401338	1.4178e+16	2337659890443728	3.21585e+16	3.18956e+16
CGRRF1	4932937679514588	1.21767e+16	2698184532366952	3621055084776156	3.18066e+16
SEC11A	7925083885713028	6466423016061055	1.09932e+16	2.35038e+16	3.17401e+16
DLL1	6180842356064273	1.10559e+16	7.39053e-12	1.52865e-09	3.17188e+16
ATP6V1F	8051848427570896	6307148677174371	1.20252e+16	2.55148e+16	3.16875e+16
PHF12	5358188864401287	1.23506e+16	2.66426e+16	3587328633558778	3.16392e+16
DDR1	6993833692499815	4774301224271362	2.88876e+16	5.44625e+16	3.16078e+16
FAM219B	4990909527960041	1.1453e+16	2845349154835796	3.77881e+16	3.15676e+16
DDX55	5814439334758885	1787760179227762	1811993011103921	2603293566479575	3.15313e+16
SUCLG2	7037033789352749	4964029880737845	2587982840129048	4965333923072249	3.14923e+16
COX16	5616697017271971	2223966233893515	1358835809592343	2.05201e+16	3.14147e+16
ENSSSCG00000003046	8092085743361618	3489246951195774	6176867683072605	1.04723e+16	3.13307e+16
RGS4	849813414858254	3914408817340372	4.01973e-71	5.36969e-70	3.13204e+16
EXOC3	5161019452700118	1.5904e+16	2.07269e+16	2916414646546613	3.1315e+16
NF1	5996000967746494	2998988694538104	8331650865855204	1.35523e+16	3.13028e+16
PGK1	6.66706e+16	4961239591380512	2.59216e+16	4970377463175865	3.12279e+16
MAP4K5	5202132768813687	1.16784e+16	2.79846e+16	3729724787058301	3.11932e+16
ETHE1	5.79194e+16	2.52459e+16	1.12084e+16	1.74565e+16	3.11353e+16
PRPF40A	7679596128569825	6809774985083728	9066018845749004	1.9739e+16	3.11109e+16
ILKAP	6479362363587161	3.95822e+16	4664289078186173	8245773799098356	3.11076e+16
HPS4	566838814811633	1.07054e+16	4.33234e-10	8.68093e-10	3.10517e+16
DLG5	5513513691980673	2.21086e+16	8817986490539352	9169790687210236	3.10203e+16
SNX6	7282634665916968	6399730067779302	1.14138e+16	2.43302e+16	3.08481e+16
CAPZA1	6.89413e+16	4.28458e+16	3845961445627806	6966502574588566	3.08468e+16
ENSSSCG00000002937	519469918197368	1.52032e+16	2175717814143327	3027890108724668	3.0813e+16
ENSSSCG00000049524	7754779437882573	2004026791351267	1.70592e-29	7.49203e-29	3.0712e+16
EIF2B5	5.36306e+16	1.48355e+16	2.2322e+16	3.09735e+16	3.07063e+16
TRMT10A	5758021314488371	22315171907519	1.35221e+16	2043982395759089	3.06999e+16
STARD5	5310091755112565	7034316907238087	0.0498351	0.604051	3.06991e+16
BCR	5364155789709191	1.1137e+16	2.91278e+16	3845353894399897	3.066e+16
ENSSSCG00000006564	6603660459431645	3435223886274846	6381993466825188	1.07972e+16	3.06522e+16
CCNT2	6474253895423812	3.68893e+16	5477487566833939	9460429720347066	3.06095e+16
MEGF11	5.64063e+16	9518342778163596	1.73537e-06	2.98316e-05	3.05239e+16
H1-3	7453391835722996	1.67387e+16	1957405874958009	2777359254310855	3.05016e+16
TMEM160	6274274904943462	2.5985e+16	1.06965e+16	1678152219576315	3.04537e+16
APOA1	862564374396193	3051998617182795	3.30445e+07	1.78652e+09	3.04295e+16
SECISBP2L	5210758869316641	15198161991968	2.17647e+16	3027890108724668	3.04241e+16
M6PR	5637007199618165	1970445351531306	1.60401e+16	2.34922e+16	3.03896e+16
PABPC1	8465642768928713	5760047410595176	1639462946450852	3332985546177192	3.02246e+16
ENSSSCG00000032073	7007950982214487	3.30931e+16	8556494273782742	896592425989928	3.01561e+16
PPP1CA	5341259813801832	1.73122e+16	1882547691153755	2688395500150975	3.0147e+16
USF2	6122674981774445	2739714639058408	9788224467042100	1556213619704288	3.01406e+16
PRDM16	4808302228278965	3.98743e+16	270841	1.85339e+07	3.01025e+16
NFIX	547596243088371	7275449425823878	0.00146823	0.180351	3.00717e+16
ENSSSCG00000023324	6.57917e+16	2.46525e+16	1.16389e+16	1800451649138628	3.00591e+16
MFGE8	6617569814309015	1497920113960248	1.92496e-20	5.71427e-18	3.00219e+16
TSC22D2	5818902677778358	1.17197e+16	2789968044762615	3719184013101432	2.99957e+16
SHISA4	5007993682835286	1.22827e+16	2.67743e+16	3599872376372748	2.99389e+16
RNF19A	6326580440730038	3248447355577058	714911489484795	1189108293275358	2.99072e+16
RNF34	5881063661800209	2660226096798617	1.02886e+16	1.6217e+16	2.98074e+16
CNEP1R1	5486231137273021	1.8736e+16	1710629752124096	2.48214e+16	2.97949e+16
ARFIP1	6339605173402706	3675413388578619	8479664921464141	8906078865917784	2.97776e+16
ARL3	8574020612687564	5776842681851058	1.62387e+16	3307574765738594	2.97635e+16
ERBB3	1144739931265073	1.10965e+16	8648850205604869	2.40071e+16	2.97378e+16
UFM1	7146385723524123	4174595418296855	4103435873096521	736802879257768	2.97283e+16
MAPRE3	6320592385429301	3495120672139219	6154992231226208	1.04435e+16	2.9644e+16
PDLIM7	5.82363e+16	2.0458e+16	1.52627e+16	2.25702e+16	2.96103e+16
PLPPR3	7313791007207549	2583010659568191	4.02576e-43	2.80578e-40	2.96057e+16
ENSSSCG00000003042	6718842920079289	2.83649e+16	9214513981815076	1.47968e+16	2.95546e+16
KIT	7574126963689263	1540287917881193	2.28264e-19	7.03667e-19	2.95447e+16
CDK5R2	5698027602455312	1.6046e+16	8991994381982977	9293466791952748	2.93815e+16
RNF111	5653272163847928	1.60627e+16	2.05017e+16	2890433889606944	2.93326e+16
POLR3K	6718959174716647	300240120716977	8314120907453383	1.35339e+16	2.93073e+16
ENSSSCG00000046239	4666380686070551	4732719349226695	4.91486e+16	5822998371876799	2.92139e+16
NDUFB4	9060810446905900	5723291166098475	1.67413e+16	3394856115685226	2.91716e+16
ENSSSCG00000049534	9078347857392972	2.25643e+16	5.31476e-35	2.93778e-33	2.89748e+16
ENSSSCG00000047910	5.33179e+16	1.63457e+16	8982675770774569	9289094368956332	2.89094e+16
PIK3C3	5079867938821552	8153051717317901	3.66556e+16	4631250628825788	2.87574e+16
GRB2	7154471558986971	3500073068144834	6136612157633514	1.04261e+16	2.86738e+16
MED12	5064402205337652	1.16252e+16	2.80944e+16	3739703542227975	2.86533e+16
TMEM151B	5022656217974994	1.09661e+16	295011672337424	3880235575441154	2.86331e+16
TBC1D7	5951941038325383	2587841304851679	8721976120299105	9089325732257384	2.86267e+16
AQP11	6083872675490234	2.25738e+16	1.32979e+16	2016693856771268	2.86156e+16
MAFF	4347041801220078	194581663750526	9888704672030882	9923708892806644	2.85939e+16
PSMD11	7124192198367427	4013808698484416	4512909501743705	8013507539512778	2.85252e+16
STRADB	6320928266772663	2.57967e+16	1.08244e+16	1692158626471616	2.85148e+16
FBXO28	5106938607176778	104520505391692	3066139963588	4006539524460211	2.85021e+16
TUT7	5946671277733681	2210615329243101	1.37064e+16	2.06595e+16	2.84187e+16
CMIP	7170123721316661	2660567156593604	1.02864e+16	1.6217e+16	2.8383e+16
YWHAB	85413350289002	5319986174810948	2.10822e+16	4151687033032275	2.83236e+16
SGPL1	5677210451067406	1949772436538514	1.62611e+16	2.37455e+16	2.8292e+16
NALCN	4737908048658613	4325608061785964	5107350675688871	599676479262352	2.829e+16
PRMT5	5209440989125174	1.38007e+16	2.40089e+16	3290120955700919	2.82597e+16
UTP6	6247239162239735	2373931324766577	1.23376e+16	1.89188e+16	2.81057e+16
RPS7	1.16447e+16	6698247018202615	9650774926867676	2091273025720701	2.80755e+16
RAP1B	747797677077787	4937207997252102	8241595254164108	8711428501511295	2.80609e+16
MTMR2	5.78563e+16	167726045908978	989666958453636	9925132105753542	2.8034e+16
NFIC	6807675397602396	2800139744764941	9425609134628206	1507909325629642	2.79643e+16
FRA10AC1	5312377030029814	1470733495126325	2.2523e+16	3.11862e+16	2.78791e+16
ABHD17B	5913108448082389	2354154533975615	1.2495e+16	1.9124e+16	2.7845e+16
PERP	7393906211433854	5099279394971136	2.39358e+16	4630201640111529	2.77651e+16
ENSSSCG00000039460	1.09085e+16	722475339824274	7190504959075931	1604228176673447	2.77408e+16
EMC2	6664585914639385	2.89848e+16	8866287971348885	1.43128e+16	2.76029e+16
ENSSSCG00000025414	6133947485459226	1.37201e+16	2.41466e+16	3306176675285322	2.75708e+16
CEP20	5473225537161511	1.63467e+16	2.01058e+16	2840867964476391	2.75581e+16
MACO1	574768655502646	1.82714e+16	1.76466e+16	2550720117196005	2.75573e+16
USE1	5563454444145943	1.21549e+16	2702478507710793	3.62365e+16	2.75266e+16
RPRM	6247178390870454	1.33126e+16	8.48377e-16	2.06053e-13	2.75244e+16
RAB11A	7700472654492502	5.37414e+16	8166763431479008	8650830245470732	2.7524e+16
LPP	6615322523415517	2.76865e+16	9612720620393536	1533252851193118	2.75085e+16
PDZRN4	5242515044686067	5194561835558146	570.592	5074.39	2.74831e+16
RBM26	6793930013418185	3872300651000394	4.90892e+16	8609405719546233	2.74096e+16
DIS3L2	5223837986089561	1.2348e+16	2.66476e+16	3587328633558778	2.7356e+16
ENSSSCG00000012104	4707080599947479	4.95767e+16	4.81366e+16	5730631678317509	2.73216e+16
TPST1	463667061346196	7882049529830981	3746434607553726	4.713e+16	2.72135e+16
RPL36A-HNRNPH2	1.02015e+16	4001119628566146	4547004955469569	8065116396810754	2.71915e+16
PPP3CA	6647632948149354	2.58612e+16	8722398066288035	9089325732257384	2.71639e+16
PPIH	6172675291284255	2718609377420023	9918439297844284	1.57277e+16	2.71419e+16
ENSSSCG00000049934	699015392229871	1.881e+16	8.26159e-28	3.31083e-26	2.7129e+16
USP5	5.79947e+16	1.81121e+16	1.78363e+16	2.57176e+16	2.6977e+16
ZNF710	5053728325950958	6205625565050461	4308383132725352	5259968135383655	2.68682e+16
SCRN2	5079820157752752	8398201282704711	3594482192867067	4.56554e+16	2.68657e+16
CIPC	5497706270101666	1412430919545404	2.34653e+16	3.22667e+16	2.67991e+16
POGZ	5563386614767017	1.55535e+16	2.12347e+16	2972710254414906	2.66058e+16
ENSSSCG00000042146	5.22942e+16	1.26392e+16	2.60911e+16	3.52424e+16	2.65574e+16
MARCKSL1	1011202465135012	2.20521e+16	6.9622e-35	3.68939e-33	2.64995e+16
ESYT2	4996727698526898	8959569490547583	3.43868e+16	4.40272e+16	2.63716e+16
ENSSSCG00000033987	8261324112863045	6055418138246522	1.38637e+16	2.8843e+16	2.63691e+16
LAPTM4B	7676975613672816	3.17099e+16	7495714139670573	1.24e+16	2.63629e+16
ITPRID1	5113873509653485	4959803711578573	18870.2	158996	2.63579e+16
ENSSSCG00000009851	9216916120749256	7.14879e+16	7501475547246203	1666070703461817	2.62363e+16
MTREX	5622183816235288	1.58493e+16	2080516309897709	2924507935295842	2.62142e+16
TMEM150A	5529882368186315	7676272985896688	0.0192782	0.252784	2.62008e+16
CRBN	5557229521158911	1.3552e+16	2.44372e+16	3.33811e+16	2.6174e+16
HERC4	5.41379e+16	1082309312693841	2.98182e+16	3914625502095919	2.61677e+16
USP34	6271127811990705	2.68935e+16	86973720073091	907713450739336	2.61465e+16
ARID3A	545856674047281	1091188737667732	2.96208e+16	3893574258629847	2.61228e+16
SERPINH1	6270320534335061	1.11522e+16	4.54722e-12	9.52837e-10	2.61208e+16
RBM25	7731045283251603	4243766109247456	3939468667117942	7111450758322141	2.61003e+16
NSA2	7563127176114078	3154417696007922	7572170260736719	1251682281821187	2.60769e+16
ABHD13	5158282611981214	1.00418e+16	9201783830995048	9449943073803574	2.60707e+16
UROD	572883117768608	1.75227e+16	1.85592e+16	2658061787553551	2.60648e+16
LEO1	5673639232112551	1.35311e+16	2.44735e+16	3341324485260991	2.60474e+16
TATDN1	5.59194e+16	1.63947e+16	2003983002895165	2832790788043165	2.59973e+16
MDK	1.12424e+16	4.11879e+16	1.42947e-75	2.08313e-74	2.59875e+16
NARS2	5.04703e+16	512501171241091	4.74058e+16	5664667636259013	2.59662e+16
ENDOV	5379606021689415	7602902333488473	3832377101312911	4803206015171694	2.59399e+16
SLC2A8	4774606331923082	2.60765e+16	3.28155e+08	1.59525e+10	2.58135e+16
PDE6D	6248890023634222	1.8457e+16	1.74285e+16	2522601808065882	2.58125e+16
AGFG1	5425771500481392	1.31582e+16	2.51344e+16	3.41951e+16	2.58058e+16
TNRC6B	7506763067901287	3.98636e+16	4587002401673395	8124823038544145	2.58045e+16
KIAA1549	670520475870028	1.29081e+16	255898277086153	3466787112022485	2.58022e+16
TRIP11	5995215392069281	2108011630957325	1465296020951167	2181443716354512	2.57918e+16
COQ10A	6002847030674215	1.91246e+16	1.6669e+16	2428577304374495	2.57673e+16
ENSSSCG00000024070	6105737943050233	2.37374e+16	1.23391e+16	1.89188e+16	2.57371e+16
SLC19A1	5304401227520454	635962074243589	15.2723	165.136	2.56584e+16
EIF3J	738967472204103	3.13734e+16	7651858198425107	1263226435847111	2.56294e+16
RPUSD1	5.17362e+16	1.11369e+16	2912801600920196	3845353894399897	2.5611e+16
XRN1	5514892808349579	1.46766e+16	990334095706504	9928114793105228	2.55964e+16
DCDC2	7254600631518383	1.9811e+16	1.59275e+16	2.33754e+16	2.55801e+16
ENSSSCG00000032235	5.92477e+16	1705509715258298	1.91569e+16	2.72965e+16	2.55621e+16
SARAF	803211049362174	4029498641538641	4471122618974741	7948111514517893	2.55525e+16
ENSSSCG00000001658	5887620063899748	1.63107e+16	8983757688468372	9289094368956332	2.55153e+16
ZMYM4	5254222012155204	1.09818e+16	2946664744310937	3876490426861249	2.53831e+16
ENSSSCG00000011000	9148586115611602	4.89599e+16	269190713600969	5130947846639159	2.53187e+16
ENSSSCG00000025224	5.82611e+16	1.77596e+16	1826465777552277	2.62115e+16	2.52712e+16
TMEM11	6.72703e+16	2.42327e+16	1.19545e+16	1.83951e+16	2.52222e+16
PABPN1	8285705835734454	4777812856507277	2.88287e+16	5.44179e+16	2.51934e+16
FAM117A	5699593241568781	1.53649e+16	2.15141e+16	3.00149e+16	2.51657e+16
SIRT3	5112378527007454	1.04004e+16	9187705816949202	9439443951013986	2.51472e+16
MRPS2	5853381174096363	1.5079e+16	9022683012142602	931617447244096	2.50566e+16
RAP2B	4354786174958292	2.14341e+16	643386428303181	7189602262600203	2.50507e+16
RRAGB	5085866953535588	9893247846270904	3199074590339416	4145967277979167	2.50502e+16
ENSSSCG00000037645	5755893732418725	7934384515522466	0.000521886	0.00711985	2.50482e+16
RELA	5698164884996078	1.56619e+16	2.10761e+16	2955820983358011	2.50445e+16
FLII	5705348094937147	1.57151e+16	9002385411845903	9301207744240402	2.49633e+16
ENSSSCG00000042228	5409157405394066	7324488096745654	3.92091e+16	4893119546869258	2.49023e+16
TMBIM6	8128342869150112	5324900374251118	2102281053223952	4143813745241925	2.48962e+16
SEC63	6.90845e+16	3.26424e+16	7080565978957143	1.17985e+16	2.48913e+16
ULK2	5726536028411614	1.0066e+16	3157183762902665	4.10293e+16	2.48865e+16
DDRGK1	6116180421945448	1.22383e+16	2686099046774488	3.60923e+16	2.48834e+16
SUMO2	1.04066e+16	5531688030965373	1.86751e+16	3737347440389163	2.48316e+16
CILK1	4734879260806601	6840416946724144	4.08198e+16	5042127593913439	2.48037e+16
IL17RA	4443684320503646	2.30137e+16	1.60848e+10	7.07378e+10	2.48011e+16
SPEN	6292826396459549	1.97489e+16	1.5993e+16	2.34554e+16	2.47898e+16
HECTD1	6636222080281082	2.25129e+16	1335026523079377	2.02321e+16	2.47867e+16
DLD	6534455221019465	2.70121e+16	1.00272e+16	1.58752e+16	2.47692e+16
PDE3B	6683411240602408	2.32264e+16	1.27503e+16	1.94423e+16	2.47585e+16
CDK6	685013220662294	1894476409482854	1.68698e+16	2.4517e+16	2.47247e+16
RMDN1	5569878315486229	1.39598e+16	2.37398e+16	3258817128651163	2.47194e+16
ISG15	4426633587014055	1957780290279719	9.65848e+09	3.78778e+11	2.46953e+16
ASPHD2	5244128925876589	5189809574886047	584.571	5191.51	2.46661e+16
CBFA2T2	6351350832222052	1.08386e+16	2.2123e-09	4.489e-08	2.46268e+16
HNRNPH1	8909756141676684	4.3468e+16	3707854894871432	6748443254588594	2.45684e+16
PLA2G7	4870924486731146	370024350029513	1.17982e+07	7.47529e+06	2.45604e+16
ENSSSCG00000026430	6231943195709968	2579905018278673	1.08228e+16	1692158626471616	2.45307e+16
PICK1	5313562685356303	8331946403931152	3.6135e+16	4582061468054367	2.45227e+16
ENSSSCG00000007826	5.95416e+16	1.90222e+16	1.6783e+16	2.44241e+16	2.45122e+16
MALSU1	6601003032304767	1384697252477471	2.39303e+16	3281455527286442	2.44891e+16
KDM6B	6016009737006661	9026781090757686	2.08009e-07	3.36807e-05	2.44466e+16
ACTR1A	6118395290034252	1.54276e+16	2.14208e+16	2993679638246346	2.44148e+16
PTMA	1.26807e+16	8419807812452442	3.71155e+16	8873400495056359	2.44124e+16
LENG1	5200800429667238	1.02191e+16	3.12067e+16	4063720685065556	2.43121e+16
SERPINA1	7661476072911333	1.49256e+16	2.52058e-19	7.44791e-18	2.43073e+16
C3orf38	5854353415233862	1290803501987556	2.559e+16	3466787112022485	2.4254e+16
PCIF1	5587766067443611	1371515499610025	2415516705074125	3306638153914451	2.4242e+16
ARHGAP39	659296530481625	2062263691308713	1.50986e+16	2236707743909372	2.42059e+16
NIPSNAP2	578053358240604	1.58092e+16	2.08628e+16	2931677810007714	2.41693e+16
GADD45GIP1	8363667651330651	5140199623440931	2337795989091232	4535536424221779	2.41606e+16
ADCK5	5256072843801348	871894077682903	3.50431e+16	4471575436087944	2.4146e+16
PICALM	6661105798793222	996424358902841	3181772579242117	4129027682270887	2.41342e+16
C1orf174	5311850214852161	1.11307e+16	9159773390632888	9422142502144364	2.40984e+16
GLS	7227934430761071	1.24321e+16	2648535243763048	3.56938e+16	2.39971e+16
DMTF1	5755263450679662	9682454439214504	3251181502396434	4.20463e+16	2.39789e+16
RPS15	1.18683e+16	6249995335225698	1241936335782282	2.61951e+16	2.39626e+16
ENSSSCG00000007322	6360667101124748	2.11868e+16	1.45512e+16	2.16831e+16	2.39547e+16
TAX1BP3	7522973880654394	1.81899e+16	1.86577e-26	7.29469e-25	2.39168e+16
DSTN	923943636350682	6494740487410066	1081940882323644	2.31401e+16	2.3883e+16
EIF2B4	5761638685720979	1.15874e+16	2817277172611849	3.74792e+16	2.38517e+16
UBR5	5.5761e+16	1.41131e+16	9054350519201404	9342521438988924	2.38489e+16
TMEM120B	4753522283930508	3.43519e+16	4.59941e+07	2.76396e+06	2.38354e+16
XPO4	7458405507184676	3.42488e+16	6422082164710215	1.08569e+16	2.3829e+16
CCT3	8237188641818097	4491300665120039	3.40677e+16	6274179361755387	2.38152e+16
RUFY1	5414395499812492	1.13603e+16	2.86493e+16	3797012637852134	2.37721e+16
KIF1B	5592788928311574	1259030351567061	2618347116258194	3.53375e+16	2.37416e+16
ENSSSCG00000003090	5775143649178397	1.00128e+16	3170006039427673	4.11709e+16	2.37253e+16
ABT1	4810687798711409	5277243266628817	4.67565e+16	5610082142127301	2.3725e+16
GRIP1	5375779895397245	4621147303165465	4966373061056022	5874263801418781	2.37064e+16
BACE1	6132029883723503	1.12383e+16	2.89095e+16	3823587666268385	2.36789e+16
RUSC1	4.8064e+16	5336013147205527	4650967147816159	5585690457351041	2.36575e+16
KIDINS220	6583721687736039	1.76514e+16	1839848592696776	2638584025133466	2.36307e+16
TMEM51	7103895416348547	1775135862672552	1.69171e-24	6.34342e-24	2.3588e+16
S100A1	584651816239563	3244895248572126	1.22365e+08	6.99914e+07	2.35751e+16
DEFB115	4263854427770748	1.46238e+16	1312462803367755	4252837761659524	2.35585e+16
TMEM134	5866296907094948	9560498671762864	3281841215707288	4.23745e+16	2.35431e+16
MMADHC	7254692930357557	2.7284e+16	9857802882942992	1.56534e+16	2.35415e+16
ADGRG1	6136598839748047	6224337590093444	3.03528	32.169	2.35386e+16
TMEM167B	5622156627674688	1.32912e+16	2489619276908742	3391368199074981	2.35193e+16
CHCHD1	6923375304922919	2778245183544831	9555281126552446	1.52599e+16	2.35087e+16
MAOB	7132443806431192	2.51293e+16	1.12916e+16	1.7569e+16	2.34941e+16
ENSSSCG00000039331	6247151586264323	1.51437e+16	2.18473e+16	3037403754886087	2.34451e+16
ENSSSCG00000021560	817551682813171	4602049544880144	319337581966911	5.94022e+16	2.34382e+16
GGCX	5787958873591167	7327687174390203	3.91987e+16	4893119546869258	2.34237e+16
NAT9	5392444967282068	8259918955846768	3.63434e+16	4602640412884156	2.3408e+16
PHLDA1	4784530087414495	2597922722263786	3.45111e+09	1.67134e+09	2.33749e+16
ENSSSCG00000042788	6.62256e+16	6522447430407202	0.668343	0.741421	2.33425e+16
ENSSSCG00000017913	8229481627438325	3.28162e+16	700595337101283	1.16894e+16	2.33299e+16
ENSSSCG00000012731	5761297090949239	1439249639775527	2302608036269804	3.17512e+16	2.33207e+16
COL18A1	5.40011e+16	4857820822789293	3173.76	262922	2.32569e+16
ENSSSCG00000011272	1123397856516936	4.07366e+16	4.35569e+16	778174560168593	2.32428e+16
DGUOK	5606524292711641	1.04758e+16	3.06064e+16	4.00017e+16	2.32317e+16
AP2B1	6601457749325288	1.74626e+16	1.86347e+16	2.66591e+16	2.32022e+16
GDI1	6.85315e+16	2663935853714916	1.02646e+16	1619112126050667	2.31944e+16
TGIF2	4678638135756212	2.37489e+16	1.09757e+10	4.94564e+09	2.31861e+16
NDUFS5	8868803170816118	5102855606748647	2.38865e+16	4624401060247829	2.31398e+16
PRELID1	7079260000009204	1.99102e+16	1582341583381377	2323328196162443	2.31002e+16
ENSSSCG00000039821	5179369684253617	5185164186037081	4.71475e+16	5644322492633156	2.30359e+16
EML4	7282249534493151	2646123021267533	1.03803e+16	1634135582467099	2.3029e+16
SLC25A13	8614160164941211	5327810747471336	2098773208857985	4138171529888499	2.29898e+16
NAP1L4	6323353313639033	1.7314e+16	1.88232e+16	2688395500150975	2.29886e+16
CDC42EP4	5.40638e+16	4646745104278942	4.95447e+16	5866682778292975	2.28903e+16
ENSSSCG00000051044	5764291597890901	7283494263825646	0.140959	1.7348	2.28587e+16
PROX1	7.71594e+16	1869988668356798	1.43695e-27	5.72279e-26	2.28105e+16
ENSSSCG00000008981	5834328491856462	663744653371099	3.72902	4.21701	2.28086e+16
BCL2L13	5396158489824064	1039816140183973	3.07864e+16	401796353684284	2.2785e+16
EIF3H	8034587795234387	2997117297960301	8341281110928865	135643658339528	2.27688e+16
ENSSSCG00000034019	9971304848707804	7528100830422491	6074390921647545	1.37921e+16	2.27195e+16
MYG1	4731441411635349	5481932759981198	4.59057e+16	5529724961500202	2.27124e+16
ENSSSCG00000022869	6334636317796051	1.35614e+16	2442073531176609	3337054576449664	2.26835e+16
PDZRN3	6.04908e+16	6893807737945268	1.01604	1.19979	2.2667e+16
SNORD58-1	60850084906376	1.62899e+16	2.01843e+16	2.85007e+16	2.26108e+16
CCAR1	5768547502236714	134914671462941	245427344697415	3.34826e+16	2.26035e+16
CRYM	6102903880852131	1.34587e+16	2.46002e+16	3.3536e+16	2.25333e+16
SOS1	6776358063805198	1.74797e+16	1.86132e+16	2.66402e+16	2.25174e+16
UBE2A	600489895338632	165037514665298	1989078793217848	2817312397197447	2.24718e+16
RASSF3	5834642310902894	1.21958e+16	2.69442e+16	3.61891e+16	2.24624e+16
SERBP1	9254440949873404	5209688101055608	2246136381598083	437890741222466	2.24426e+16
GIGYF2	5914234353841106	1.21929e+16	2.695e+16	3.61891e+16	2.24367e+16
TMEM128	6389265345225861	2104535784013355	1.46863e+16	2.18438e+16	2.24298e+16
ARCN1	6379165424516703	1.44202e+16	2.29813e+16	3170312659462989	2.24045e+16
SPON2	5001914978129799	4.18131e+16	100427	718009	2.24003e+16
MAP2K4	5372770707835042	9653892774982856	3258327779696878	4211327902321383	2.23646e+16
LAMTOR4	7.59944e+16	3712076704381878	5402014053419624	9346388049251652	2.23235e+16
UPF3B	6232313561084612	1.7041e+16	1917521344345616	2731647824915372	2.23077e+16
GATA6	6445923591700184	1.04898e+16	1.28589e-08	2.49097e-07	2.22735e+16
ENSSSCG00000004017	4715774301890308	2.13793e+16	3.76818e+09	1.56588e+10	2.21833e+16
HES1	5267660753357397	3505644257728445	3.20286e+07	1.95588e+08	2.21576e+16
DHX9	7562981148765856	3101021202692447	7824319905270415	1.28475e+16	2.21391e+16
SUCLG1	8203779140348521	4440510066050685	8331017264983128	8791640695185647	2.2125e+16
CDA	8015983161199557	4441974562103478	265001	1.98735e+06	2.21074e+16
GOLM2	622903747060625	1512718215962078	2.18725e+16	3.04009e+16	2.20945e+16
PSMD13	7.19736e+16	2.7442e+16	9760806847298676	1.55262e+16	2.20834e+16
NKX2-2	8562628378175864	2983154393587074	7.6698e-52	6.47089e-52	2.20533e+16
ZNF395	6173236710354779	1.82373e+16	1768697149311874	2555404714147755	2.20467e+16
TAF1D	5150612262289758	6762185814471522	9344618211910384	9548636171277988	2.20353e+16
ENSSSCG00000047052	4210820658262757	2.19942e+16	6390842361950404	715024973387297	2.20349e+16
PIP4K2B	4940555151615585	5344076827861475	4.6476e+16	5583734075022693	2.20307e+16
NDFIP2	6492580522412761	2.24148e+16	1.34352e+16	2033675094849138	2.20298e+16
HMGB3	9111420372696716	2.14854e+16	1.19915e-32	6.04419e-32	2.20251e+16
SMAD2	6295708164022011	1279235009287305	9099486811144608	9375761409816192	2.19944e+16
OGDH	4966424003322382	5465122576901553	4.59746e+16	553594976492889	2.19848e+16
MBD6	6476108934264821	1.95649e+16	1.61889e+16	2.36724e+16	2.19838e+16
COQ5	5252632376555498	8097318404567702	3681995440156148	4.64662e+16	2.19644e+16
SCAMP1	5515948347029854	9922295740793424	3191980570016859	4.13949e+16	2.19473e+16
ENSSSCG00000039473	4.80672e+16	4362776872820415	5089245505622024	5978791165637306	2.19409e+16
SERPINB6	5339028538796526	9258618483087506	3.35941e+16	431991704371353	2.19281e+16
ARHGEF38	5189584056426915	3739689806806519	96375.3	6.17958e+06	2.18591e+16
VPS4B	6.36475e+16	1.45465e+16	2.27783e+16	3147726652328003	2.1855e+16
NIPBL	6933217695360799	1.75094e+16	1.85759e+16	2659265370868975	2.18443e+16
TM9SF2	7163674367276582	1972688363304858	1.60163e+16	2.34761e+16	2.18231e+16
SERPINF2	5.4415e+16	1.04037e+16	3077364870528303	4.01711e+16	2.18178e+16
COPS2	6173800644937129	1.64271e+16	1999535304839217	2827750413460313	2.17898e+16
ENSSSCG00000041220	8723640497961016	2.88168e+16	8959267828399071	1.44375e+16	2.17833e+16
KCMF1	530849562252341	7653144122337086	3.8167e+16	4.789e+16	2.17332e+16
CDH1	6334730957139155	9889469876761048	3199998761497021	4145967277979167	2.16983e+16
LRRC42	6676025363847081	1.53132e+16	9015160004934116	9311405597879760	2.1668e+16
H2AC6	5137717883854598	5755916307077058	9395243103744668	9580518254009354	2.16667e+16
C1orf122	5532182853755169	9060076533099276	3411759295783426	4376115343981462	2.16435e+16
GPR155	4.76887e+16	2.61726e+16	3.12214e+09	1.52237e+09	2.15721e+16
ENSSSCG00000004150	5492694709818795	4.97569e+16	4805702917780585	5722222304328526	2.15542e+16
HILPDA	5258522495775967	7150774519910552	3.97763e+16	4943707389734769	2.15456e+16
MGA	5590925102685381	1073171894995764	3.0023e+16	3936759346495016	2.15303e+16
UBL7	6141215623429657	1.38608e+16	2.39069e+16	3278950639233354	2.15302e+16
DPP7	6060818012569702	1.38057e+16	2.40003e+16	328965856531721	2.15267e+16
ZC3HC1	5052260694809365	7.11211e+16	9327914161780232	9534606345502128	2.14685e+16
RCOR2	6432757599599618	9574673358510892	1.30562e-06	2.25044e-06	2.14546e+16
GFRA1	6013103840913388	6759952312809713	2.00316	23.0184	2.14455e+16
ATP2A3	5895349506801047	7598033794169206	0.00286503	0.0371123	2.14022e+16
TMEM179	5.30855e+16	8280906898537985	3628252075713286	4.59679e+16	2.13883e+16
CELSR2	6029589784267765	733824277862724	0.0106813	1.32729	2.13842e+16
SFT2D1	6050638171222175	1.47423e+16	2.2468e+16	3113782841896741	2.13694e+16
FNDC3A	7252613868891474	2.69698e+16	1.00538e+16	1.58977e+16	2.13602e+16
IRF3	5662346881327981	1.14365e+16	2.84883e+16	378114235519337	2.13467e+16
ENSSSCG00000043728	4316424401621133	932908368769313	2255451104441309	5675805526561096	2.13066e+16
TRMT6	6260411302273629	899360514286343	2.45984e-05	3.953e-05	2.12491e+16
DNAJA3	5235414734559783	6965006100473783	4039620441403896	5001816901818119	2.12318e+16
MTMR3	5.19091e+16	7630015789778355	3823908155032887	4794465993365442	2.1225e+16
RPL6	1.1665e+16	2791434070374791	9476938247518940	1515364789104525	2.12032e+16
HDDC2	544446359947504	7103422709759819	3993302096451941	4959336246842891	2.11425e+16
EIF1	1.0084e+16	4959751201605499	2.59439e+16	497317017081842	2.11372e+16
CXorf56	5558705711916216	9257093675447834	3359803307357588	431991704371353	2.11302e+16
GCH1	5876970232510297	6.38e+16	13.7711	149.409	2.11193e+16
IFITM3	6183643595416175	5599483100625529	0.726618	697.466	2.11048e+16
REV3L	8098687213613154	1.33693e+16	6.37858e-15	1.56703e-13	2.11046e+16
VCAN	6202331784201036	9920510070767320	3192416066051931	4.13949e+16	2.11018e+16
SPINT1	575886681553991	5846708624309804	206.72	207.432	2.10871e+16
FBLIM1	5691617129418506	558933535075311	76.5108	732.22	2.10854e+16
ANKRD10	6100322003381405	8914051630493844	3.45097e+16	4416688063443734	2.10737e+16
RAD23B	747072680339759	258392448632517	1.07954e+16	1.69049e+16	2.10575e+16
SFTA2	4.79483e+16	2667862191033373	2.40265e+08	1.18506e+10	2.10486e+16
SETBP1	7254458073303372	114442489413225	2.84719e+16	3779751375554353	2.10472e+16
SMYD3	5.96241e+16	1.11951e+16	9157354135326724	9421847675820756	2.10286e+16
ALKAL1	4516142760765128	1.18791e+16	5676830611808895	1.62936e+16	2.10244e+16
HID1	6.656e+16	1.14136e+16	1.21678e-10	2.59202e-10	2.10239e+16
SNORD12C	7503310543343094	1.21268e+16	3.33763e-13	7.37961e-12	2.09764e+16
ENSSSCG00000039612	7473286528105156	272843083597164	9857609437756940	1.56534e+16	2.0947e+16
SDF2	6320595157294162	1.25924e+16	2.61795e+16	3.53375e+16	2.09449e+16
ITGB1BP1	519995794893213	5865547811499354	4437544643533459	5387906883987226	2.09255e+16
PAQR3	486043388566168	3.40833e+16	5593490620105099	6451783028622756	2.09236e+16
VPS51	5757885723580742	1.19454e+10	9991279533405436	9991279533405436	2.09132e+16
ENSSSCG00000046598	603125664216846	1.36858e+16	2.42057e+16	3312843633639205	2.0886e+16
TXNDC17	8059585309795414	3.8394e+16	5.00614e+16	8751186860994772	2.08851e+16
KDM5B	6574403683766936	6.26827e+16	2.42839	259.082	2.0853e+16
LAMTOR5	7342134102641656	2817956249992953	93215023609834	1494984320625952	2.08299e+16
PAFAH1B2	6056937013413798	1418448072722315	2.33659e+16	3215067773969062	2.08099e+16
CHORDC1	5935376707386976	8878226532138029	3.46068e+16	4.42558e+16	2.07661e+16
CCDC28B	5190617685894719	7242219306931466	3947625215315761	4.91594e+16	2.0748e+16
CSRP1	8070708857501389	2245153984296965	9.36493e-36	5.1323e-34	2.07462e+16
CLPX	5301694320386005	7811706288566409	3767833588407311	4.7362e+16	2.07124e+16
CIB1	6899915185274072	2620324833826965	1.05503e+16	1.65846e+16	2.07058e+16
PUS7	5079972097512738	6354221981147381	4.25373e+16	5211009938684211	2.06488e+16
KCTD5	5282421920516404	3848584188318919	551523	3.66084e+06	2.0638e+16
PGM2	5900611395098661	6209432937654607	3.27393	346.41	2.06377e+16
TMEM245	6234150364973364	1.40153e+16	2.36468e+16	3.24884e+16	2.06297e+16
VWA2	4841211605114208	2.5593e+16	4.21569e+09	2.01574e+10	2.06106e+16
CHGB	1.08717e+16	6918164862009517	0.0897997	10.6432	2.06102e+16
TRAPPC6B	610250620184928	1.47111e+16	2.25171e+16	3.11862e+16	2.05511e+16
SCGN	1.02709e+16	6293982130476863	4275761392288792	5232095810564071	2.05344e+16
MAP4K3	5775659491399398	9015231083091156	3.42374e+16	4.38621e+16	2.05036e+16
ENSSSCG00000039545	5011503999202156	6139941547789167	4.33288e+16	5282833163251024	2.04915e+16
FTL	7126351725126159	1.49645e+16	2.21218e+16	3072238521555466	2.0466e+16
TOPORS	6000300764271172	8226521081357099	3.64406e+16	4.61044e+16	2.04399e+16
BUD31	7.43323e+16	2.53975e+16	1.11012e+16	1.7298e+16	2.04089e+16
RAB7A	7063189730703875	2.54506e+16	1.10639e+16	1.72482e+16	2.04059e+16
ZDHHC16	5375951184602965	8197156430045318	3652633182436854	4617642737733657	2.04036e+16
PCDH19	5053038465485369	2.73373e+16	1.70885e+09	8.58712e+08	2.0398e+16
ZCCHC17	7190638037021421	2.73157e+16	9838247636996546	1.56339e+16	2.03023e+16
NDUFAF1	4770872234213294	3.0113e+16	5831748001361178	6652404943022215	2.02962e+16
PPP2CB	5736800826549202	964831914342799	3259724754863536	4211715184961722	2.02787e+16
COMMD1	6927696728636333	2052499315859876	1.51957e+16	2.24814e+16	2.02746e+16
ENSSSCG00000046182	5232570159057421	618719119939243	4315236675598697	526632995126358	2.02607e+16
LAMB1	6326602411344498	9095846763097696	340224640325786	4.36741e+16	2.02383e+16
TRMT13	5732357963507087	5.31603e+16	30.7405	27761.7	2.01922e+16
TXNL4A	677633873911355	2.18255e+16	1.39583e+16	2.09701e+16	2.01716e+16
MCCD1	650388714336579	1.98931e+16	1584125757980648	2.32542e+16	2.01623e+16
ZBTB18	6351470231551879	8806385164411344	6.33753e-05	9.93551e-05	2.00277e+16
CIBAR2	4431456705370424	1694670371452945	3.8444e+10	1.36946e+16	2.00229e+16
MYO1B	6411366176377754	8451546751141191	0.000381221	5.72456e-05	2.00197e+16
SLC25A53	647945987723317	1.43726e+16	2305833060293699	3178886601290733	1.998e+16
RPL31	1070878985569098	3585915765963227	5.82713e+16	9971591119406072	1.99482e+16
TSPYL1	6248737111268664	1302866911010506	2.5369e+16	3445341820254606	1.99389e+16
ENSSSCG00000030849	1.08542e+16	2278572955696312	8800156099338752	9155703538692208	1.99111e+16
PFKP	8400860716469914	1.52091e+16	6.05344e-20	1.83956e-18	1.97806e+16
KYAT3	5348334009393734	7423521813199585	3.88908e+16	4.86098e+16	1.97066e+16
RFX6	7413179403410504	1.62871e+16	2.66954e-22	9.009e-21	1.96954e+16
ZNF219	5123917590742105	4472995482925004	5036201533203047	5932780494377722	1.96672e+16
COX6B2	4797645140586446	2.15829e+16	3.38856e+09	1.42009e+11	1.96622e+16
SH3GLB1	6150807682386281	1.23503e+16	2664318077262428	3587328633558778	1.96365e+16
ENSSSCG00000038963	5413808411940453	4474349563726807	224612	1.70238e+06	1.96252e+16
ARMC8	5518653595080949	655596794585037	418118757867021	5142868742457968	1.96166e+16
AKIRIN1	7075428696996354	2166307930886175	1410645529508181	2.1158e+16	1.94374e+16
ARHGEF19	5021499127901424	2.31324e+16	1.51224e+10	6.68722e+09	1.93974e+16
CCN1	4958476652358342	1905909351295991	1.26732e+11	4.89818e+11	1.93882e+16
HERC2	5356813261205874	7304771381178625	3.92729e+16	4897596922804618	1.93465e+16
ENSSSCG00000001398	4936321522996409	4621494256793639	4.96621e+16	5874263801418781	1.93454e+16
KMT2C	6827470652925302	1.33208e+16	2.48436e+16	3.38498e+16	1.93346e+16
RGS16	5970111205522629	4451881170521183	251925	1.8915e+06	1.93336e+16
MARCHF6	7140424067901597	1955179869622956	1.6203e+16	236793167170188	1.93332e+16
CLDN4	6973706792431087	5.87596e+16	178.163	1799.02	1.93328e+16
ABHD15	5706626938201114	740102936058971	3.89628e+16	4.86807e+16	1.9329e+16
UBE3B	5583553488849069	6989857224843217	4.03125e+16	4.99389e+16	1.92652e+16
HNRNPLL	6265808268248127	1.38174e+16	2.39805e+16	3287636104960234	1.9257e+16
LGALS8	5640297304512236	8588741438203176	3.54054e+16	4.50375e+16	1.92514e+16
ZNF830	5.45635e+16	7743590938601894	3.78872e+16	4760585200183833	1.92249e+16
MEF2A	6753356210193402	1.85769e+16	1.72891e+16	2504696835695949	1.9152e+16
PCBP4	7560855363716466	1.03432e+16	2.69498e-09	5.17372e-07	1.91051e+16
C5orf24	6262350635478843	1.3948e+16	2.37596e+16	3.26084e+16	1.90902e+16
ENSSSCG00000044208	540627917784687	4976861578759991	1729.89	146333	1.9067e+16
RPL35	1.12222e+16	3.27698e+16	9855571471144496	9897247341108616	1.90639e+16
SLITRK2	476998631191805	2101026578919491	4.56829e+09	1.88037e+11	1.90618e+16
ENSSSCG00000041180	6343510620489453	7985996107902302	4.01909e-05	0.00553013	1.90576e+16
ENSSSCG00000040498	6604619754692082	9465028010008056	2.27174e-07	3.87404e-06	1.90512e+16
PTPRG	6.86781e+16	1213336333617822	3.22981e-13	7.16594e-12	1.89958e+16
SLC30A3	4879727985795885	2.75722e+16	1.51341e+09	7.653e+08	1.89378e+16
TMEM62	5130438721955299	3746468142332967	930834	5.98647e+07	1.89134e+16
U6-124	5018667755632451	3.04565e+16	3.41432e+08	1.84282e+09	1.88859e+16
ENSSSCG00000020808	767840449417729	2.08553e+16	1.48701e+16	2.2066e+16	1.88842e+16
ZSWIM6	6016979839129113	5094133578905221	951.682	8223.97	1.88587e+16
B4GALT5	5495095754607257	4.9556e+16	19279.3	162230	1.88474e+16
GLRX5	7002512673727491	2.17046e+16	1406840300763418	2.11108e+16	1.88436e+16
RAB22A	5288311256770146	6089405375377055	9378004965495144	9575236023316804	1.87761e+16
SLC37A1	4991276430599776	2738564578762539	1.66664e+09	8.38813e+07	1.87674e+16
RTF2	6138817326006887	1229747780389145	2674560943842801	3.59826e+16	1.87382e+16
POSTN	5876315541804714	6629803670452304	1.00286e+16	2.16074e+16	1.87233e+16
GADD45A	8276355949245536	1.40383e+16	2.19474e-16	5.93785e-16	1.87046e+16
RPS16	1.11808e+16	3.62097e+16	5705564748124179	9794934716190692	1.86889e+16
FEV	8084535210582638	1.42951e+16	6.02593e-19	1.67265e-17	1.8677e+16
FAM126B	5715567896645572	6693878324849702	4.13265e+16	5094897012178452	1.86294e+16
PPP1R9A	5729933669586895	5560165057297297	4.5587e+16	5500633510881588	1.86196e+16
APC	6.0529e+16	1.15914e+16	2816440947906544	3.74792e+16	1.86033e+16
ZFP36L1	5124187345638064	1.26659e+16	3.72394e+16	1108536689305962	1.85944e+16
LRRN2	5885294029519816	3844947649425959	561897	3.71814e+07	1.85844e+16
WASHC4	5529913763824915	6.47341e+10	9935804915099884	9951324760328092	1.85757e+16
RFX7	5475320808116784	631274559526311	4268881822302353	5226669895856919	1.85679e+16
WBP1	6926485028387172	1.9954e+16	1577775839463798	2.31769e+16	1.85419e+16
RPL35A	1.16013e+16	205412200169196	1.51795e+16	2246267781864816	1.84747e+16
CDKN1C	5331668917660662	1.73845e+16	3.05309e+11	1107263693104423	1.84513e+16
SLC25A22	6044635880372556	1.80093e+09	9989292481075328	9991279533405436	1.84296e+16
NFYA	5471169599294126	4228122799766858	5155370965354189	6040979281771027	1.84257e+16
PPL	5217784618953198	386174101397194	515570	3.43642e+07	1.84073e+16
CA14	4.81288e+16	4.29187e+16	5123879544854666	6009569350943501	1.83799e+16
CPSF6	6690132464640833	1.30965e+16	2.52458e+16	3.43103e+16	1.83027e+16
COX5B	9108872948205096	345806883825132	6294378856927377	1.0663e+16	1.82842e+16
DUSP6	5914029964016353	4772635607939194	4900.59	39977.8	1.82522e+16
PUM2	723600377644329	1326381118247948	2.4945e+16	3396631284286442	1.81596e+16
NDUFAF3	6700788907550281	1.34755e+16	2457072495291516	3.35136e+16	1.81483e+16
SLC25A29	5465065108601309	447555437626295	22323.4	1.69594e+06	1.81233e+16
AIMP2	5435284081296468	674716198422102	411412141935843	5076933514419988	1.81023e+16
TM7SF2	6881642132360142	8269158487045989	9.59087e-06	0.0139765	1.80321e+16
GEMIN8	5135678592624901	5456444485648282	4.60103e+16	5539202938924631	1.80093e+16
PARK7	9045124613266934	3.25724e+16	7110865681868529	1.18397e+16	1.79771e+16
TM2D3	5127760221413564	4.73993e+16	4.91156e+16	5820167599374746	1.79549e+16
PLEKHB2	6391547248193848	1.27649e+16	2585522160807207	3.49533e+16	1.79406e+16
CLOCK	6084709225251741	7082235507317609	4000341815151047	4.96611e+16	1.79157e+16
SERPING1	6316634621468865	6496968411180922	0.760593	8.39401	1.79042e+16
GEMIN4	6.95218e+16	1.54126e+16	2.1443e+16	2.99462e+16	1.78536e+16
CDC123	5903484831363233	9511633817222886	3294233452116186	4247461269850992	1.78366e+16
OLFM2	5351723752852855	3.17378e+16	1.76456e+07	9.90748e+07	1.78311e+16
RPH3AL	7848248486622953	1.73541e+16	1.24672e-23	4.51635e-22	1.78258e+16
YBX1	9779520212704906	3.78843e+16	5.1608e+16	89945794488925	1.78238e+16
SHMT2	5275990078939843	3492072543416751	3.43406e+07	2.09109e+06	1.76791e+16
MAPKAP1	5.42343e+16	6304862549113492	4.27177e+16	5229207671960746	1.76296e+16
DUSP10	5511514248582726	4708968088635608	67811.8	54555.7	1.76157e+16
RAB28	6284892620671948	1117940472577903	2.90362e+16	383718760675687	1.76022e+16
TMEM208	6389074802170373	1.36096e+16	9071292201038882	9354263831507126	1.75721e+16
ZFPL1	5102416079872563	4897738704986896	4840281929704764	5755448022219927	1.75548e+16
ST6GALNAC4	6018957272427728	5702542914827796	430.213	4192.29	1.75107e+16
ENSSSCG00000044572	6337138218200361	7781024527803355	0.011343	0.0151209	1.75058e+16
USO1	6.1775e+16	1173353332427756	2.78713e+16	3716950126352734	1.74933e+16
ENSSSCG00000025253	4187972723920387	5367774671405989	8167830053973769	8650830245470732	1.74033e+16
KBTBD8	4995184996516302	3034041499545377	3.62494e+08	1.94992e+08	1.73946e+16
RPF2	6.62119e+16	5.13482e+16	773.531	678.507	1.73847e+16
RAB1B	7275675478826834	2.25631e+16	1.33071e+16	2.01762e+16	1.73623e+16
CFLAR	8739136376672729	1.61212e+16	6.15108e-22	2.03303e-19	1.73515e+16
PRRC2B	6072351400791821	5361485769307563	4640332786328739	5577097249473266	1.73368e+16
SNAPC3	5421084801921864	431650882800579	50310.4	369097	1.73315e+16
ARL8B	6138155939012604	9397192125438280	3323500634650039	4281753278958419	1.73183e+16
NPRL3	5199201872197728	4990521217170141	4799169079993227	5715503740883464	1.73144e+16
ZNF292	7066396323354579	187052055383925	1.71415e+16	2.48669e+16	1.73052e+16
MRPL28	543825882680485	4393697833790071	5074267910064822	5965567627307599	1.72699e+16
ENSSSCG00000022128	5657641590003184	4.36016e+16	40251.8	2.97344e+06	1.72387e+16
DPYSL2	6513985836702116	1137477241394535	2861860308733806	3.79373e+16	1.72065e+16
ABCA5	6.64503e+16	6690612421182371	2.84749	3.24877	1.7164e+16
WBP4	5953595810327315	7291803296338788	3.93149e+16	4.90156e+16	1.7143e+16
NARF	5608412261109325	4401385022695426	32606	242822	1.71422e+16
PPP4R3B	7225506340142983	1.79233e+16	1.80642e+16	2596452869304883	1.71259e+16
SESN3	5839934867178048	6051143133348535	4.36633e+16	5318565322287021	1.71174e+16
RO60	6489846654484942	1.15273e+16	2829774208899806	3762080080337043	1.71017e+16
ENSSSCG00000048891	4884331621719698	2.2846e+16	1.75514e+10	7.67663e+08	1.70851e+16
ENSSSCG00000017128	5269806681130715	4.5721e+16	4989306513073215	5895951596355594	1.70824e+16
BCL7C	7014881702464513	1.20677e+16	4.49688e-13	9.84096e-12	1.70097e+16
ENSSSCG00000030478	653873999889914	1.13466e+16	2867839098963292	3.80008e+16	1.69882e+16
BTBD17	6194612910515907	4.84234e+16	34345.4	28306.2	1.69809e+16
SNX27	5135710391213385	3.39457e+16	5601425504526647	6457450617588073	1.69717e+16
SRFBP1	5675610929165749	5893574445420349	4.42668e+16	537674802619778	1.6968e+16
LARP1	62510447145606	8899796422485338	3454828247207783	4420746102793116	1.69653e+16
STARD3NL	5.9949e+16	8591923395709813	3539648083218896	4.50375e+16	1.69529e+16
ZNF800	5390387604807682	5633289192760103	4529220713771932	547433802388419	1.69429e+16
CRLS1	62410375242835	6624628901321009	0.397956	4.47666	1.69276e+16
TPPP3	7043234309868516	1.00846e+16	9.94034e-09	1.84746e-06	1.69226e+16
PRKAA1	4.99507e+16	3.29466e+16	5659737051443757	6500131465853013	1.68966e+16
COQ7	6151943706458958	6573910691836158	4174825076683709	5137013700191123	1.68562e+16
ARF1	8731562129566136	2.13101e+16	1.44346e+16	2.15493e+16	1.6855e+16
JARID2	7329091880210445	1.24954e+16	5.20789e-14	1.17996e-11	1.6839e+16
MLLT6	4753806742879488	2500263363742903	617056533813988	6950770094962627	1.6835e+16
AGPAT2	5332437055862224	3466334433997958	3.91943e+06	2.37312e+08	1.68307e+16
TMEM106B	6.25242e+16	1.07884e+16	9917127394547828	9940381562269920	1.68228e+16
CBLB	5379864957416181	3834893455477816	591604	3.89863e+06	1.67593e+16
VPS37A	6988625007472758	9090144553363324	1.51009e-06	0.000245754	1.67527e+16
FAM135A	5369576812039408	5221766205033989	4699146716727589	5631949298627533	1.67467e+16
AFF4	6212764450211566	850611203455049	3.56379e+16	4531241883891303	1.6742e+16
LRRFIP2	560074213864559	5476861980777894	4592646565180779	5531188913587369	1.67393e+16
SNAP29	5796862407003729	5390116992936385	462842599112344	5563829669119515	1.67186e+16
TM4SF4	812783071272085	643029434007855	10.6686	116.537	1.67165e+16
HM13	5623957576188976	5799118987925347	4.46347e+16	541016264610808	1.67055e+16
ENSSSCG00000022401	5688063119046113	4310626648572935	5114679749940149	6003171619369619	1.67048e+16
TRIB1	546885357760178	3420046057266559	4.97172e+06	2.97376e+08	1.6691e+16
ENSSSCG00000049570	5096688264180259	2.75495e+16	5996694309682853	6789829403794182	1.66597e+16
CFD	4547328833752592	1998705194041031	7.79683e+09	3.11291e+10	1.66489e+16
ENSSSCG00000028322	8720609251689039	8720547323736479	9.78127e-06	0.00151127	1.66374e+16
GSE1	7042622169690087	8433779334905103	4.17066e-05	0.000621913	1.66292e+16
ZBTB44	5.58182e+16	5112110320388865	4.74615e+16	5668154007572371	1.66e+16
ADAMTS10	5035293833973884	1.81691e+16	2.02133e+11	7.54851e+10	1.65708e+16
AEN	6400684421450682	728433057035091	0.0140363	1.73078	1.65456e+16
ENSSSCG00000004024	5287004721746146	2146990121061733	3.59426e+09	1.50042e+11	1.65115e+16
TCF7L2	5598847300525571	50099354395212	4790638926259111	5708525700645497	1.65004e+16
VWA5B2	6535162250014245	812079602534813	0.00203172	0.0288216	1.6499e+16
GNPNAT1	6020386377653777	9062533428613246	3411104753596058	4376115343981462	1.64985e+16
PCNP	7276618485785682	1.7447e+16	1.86545e+16	2667538921980952	1.64888e+16
POLE4	7909772150257248	1513574500704437	8.75512e-20	2.64801e-18	1.64652e+16
KRT8	1005151725100186	2.16886e+16	4.32152e-33	2.21677e-31	1.64255e+16
ENSSSCG00000038304	7.35931e+16	1.53957e+16	2.14682e+16	2.99704e+16	1.6397e+16
NDUFA9	6606310992150793	1.14172e+16	2.8529e+16	3.78576e+16	1.6388e+16
AMFR	5.08711e+16	2502333443700593	6169108204314875	6950680338440868	1.63707e+16
VASP	6176929275909364	7015063341152492	0.0549444	0.664724	1.63705e+16
CXXC4	7426578665102104	6775385166602881	4104356177983166	5065857904374987	1.63669e+16
CYP2E1	6310961230905319	1.08366e+16	2978797661878081	3911540161368473	1.63665e+16
RUNX1T1	904675233358785	1.56963e+16	5.21357e-21	1.67147e-18	1.63622e+16
MUS81	4778364296554556	1.35571e+16	7127246043280052	7782445947852912	1.6346e+16
ENSSSCG00000023127	8614242434591798	9769313798969392	9212654362968848	945447179503141	1.63334e+16
ST18	5729962533837255	3743841646099734	94345.4	6.05548e+07	1.6304e+16
BPHL	7157594810642837	1.13161e+16	2.87433e+16	3805533028678912	1.62691e+16
NPM3	5.31815e+16	2.8557e+16	9.09817e+07	4.72751e+08	1.6265e+16
CNOT8	5345003627585431	2565392848718909	4.08463e+08	1.95891e+10	1.62557e+16
PCID2	5415272424732439	4.57814e+16	4.98647e+16	5893689164246733	1.62556e+16
CDKN2AIP	5719505039690276	6119834514693103	4.34042e+16	52900155591411	1.62034e+16
RPS12	1.19816e+16	21244716985662	1.44963e+16	2.16198e+16	1.61532e+16
A4GALT	5473794042566846	2.271e+16	1.88384e+09	8.18926e+08	1.61372e+16
RNF146	7684311261788032	1.28646e+16	8.10448e-16	1.90351e-12	1.61319e+16
ENSSSCG00000016186	6378233971849524	6886973450986426	1.05187	12.3754	1.61082e+16
MAGEF1	6478922368219532	1.22874e+16	2676519616365118	3599872376372748	1.60993e+16
DST	5735681608542063	6669306965932371	4141237568806215	5101559133753208	1.60879e+16
ENSSSCG00000014094	6245234139193512	5683091453673583	4509316003167731	5456451068562274	1.60824e+16
SF3B6	7287422226484906	1.29826e+16	2545310890108216	345284496378346	1.60682e+16
CDC42EP5	6312543057367455	4510651903132556	186603	1.4261e+06	1.60634e+16
VCPKMT	5527957560616726	5682361566659466	9399112255533652	9582939701459976	1.60517e+16
SYNGR1	5.95314e+16	4736523000390078	5891.86	478210	1.60341e+16
ENSSSCG00000033469	5199861375031235	2.30929e+16	1.54357e+10	6.81638e+09	1.60335e+16
SZRD1	5833204890862875	7157542797713319	3.9754e+16	4.94285e+16	1.59764e+16
KRT18	903457014690901	1.67684e+16	2.37112e-23	8.39979e-22	1.594e+16
PPP2R5E	656644546117296	1.14979e+16	2835922523395074	3768691237307609	1.59368e+16
TMEM42	5993955639158711	824385675965738	3639010097489426	4605869077201382	1.5924e+16
GOLGA7	694928486296465	1.42531e+16	2.32532e+16	3.20299e+16	1.58597e+16
NDRG2	6.17377e+16	674745443604551	2.13425	24.4809	1.58568e+16
GRK5	536985291608964	3.09534e+16	2.64298e+08	1.44597e+09	1.58468e+16
SIRT5	5477872353368844	51502714798829	4729707026751729	5654835251823995	1.5841e+16
BCL7A	6.20222e+16	5844069401618633	20.9512	209.905	1.58247e+16
ENSSSCG00000039963	5675782954031817	5964872467545348	4399214479958916	5350955523948123	1.58232e+16
KCNB2	8059026605220318	939146007283649	3.29435e-08	5.51524e-06	1.58204e+16
CRK	9636647924064562	1.7171e+16	1.90067e+16	2710649172066458	1.57811e+16
YPEL5	624182589347548	58717148425305	182.048	1835.36	1.57757e+16
ESPN	4942427420157041	1872498310035939	1.50991e+11	5.77314e+10	1.57307e+16
AFAP1	5336596968560461	2720968979974021	1.82542e+08	9.15134e+08	1.56954e+16
PDCL	5655072604471344	6155499661102226	4327057695411254	5277742808251276	1.56822e+16
OLFM1	5996659070142713	579467742722147	269.307	268.553	1.56764e+16
NOL4L	6.88044e+16	1.45705e+16	2.274e+16	3143107413827071	1.56679e+16
ISG12(A)	5434989738679193	3272488539294064	1.06169e+08	6.09997e+06	1.56664e+16
DNLZ	6239530289648676	951588079690664	3293153944762234	4247461269850992	1.56477e+16
FMNL2	5597868425589397	2438893977205312	7.87193e+08	3.63128e+09	1.56359e+16
SEC31A	6506194253914148	7161429963480366	3974119979704292	4942335533694432	1.56316e+16
ENSSSCG00000034415	8427889727015241	2.32941e+16	1.2695e+16	1.93764e+16	1.56295e+16
IKZF5	5867986998170274	5099709405428587	4751514359697272	5672446485641204	1.56239e+16
NOB1	6022166998187497	4.04801e+16	1.98626e+06	1.37983e+07	1.56147e+16
ELAPOR1	7013156878509749	7913494288792567	0.000580092	0.00784715	1.56122e+16
RFXANK	5755990700140428	4.27186e+16	6320.92	45900	1.56086e+16
VARS1	5194274705112006	2.71031e+16	1.92884e+08	9.66228e+08	1.55974e+16
RIMKLB	5357712367978759	343233357752041	5579687860105894	6438178614180132	1.55753e+16
CASC3	5841080663589833	6532894196887682	4189390754707964	5150982458137577	1.55698e+16
LHFPL2	5496988572997947	3614824182964152	1.82863e+07	1.13726e+08	1.55563e+16
WDR83OS	8158293368646913	1.73445e+16	1.87844e+16	2684325282363	1.55262e+16
ENSSSCG00000047186	4698057509435048	1.41965e+16	1.64676e+16	5235005640302102	1.54816e+16
G3BP2	6093533001960225	7977509698495702	3717666443492041	4.68324e+16	1.5478e+16
TMEM14A	5816747958046979	6915550933094465	4.05636e+16	5017240819674089	1.54569e+16
EPN1	6626468358306291	1.20943e+16	2714449991828107	3.6359e+16	1.54559e+16
LAMTOR1	6897662356193006	11028415042713	2936433575583935	386699775860427	1.54404e+16
SLC6A11	4604386184730443	1.17927e+16	5946436316728069	1.69989e+16	1.54201e+16
SPG11	4554693614670091	1.68229e+16	6816903253445618	7529712947647424	1.54109e+16
ATP2C1	6200161728637241	888865915164704	3457848192391918	4.42373e+16	1.54027e+16
CEP63	5610952079404048	4350674050093435	5095128679598422	5983510090400198	1.53719e+16
ENSSSCG00000050015	4433432030598606	6068305575841823	1.37629e+16	2.86705e+16	1.53408e+16
ENSSSCG00000027723	5.80164e+16	4635185855653318	9.88137	78415.1	1.53142e+16
P3H1	7295289299907636	1565212723647032	2.10904e+16	2956523667160354	1.53054e+16
DYNC1H1	6511027396285698	9048969288610208	924214690705181	9475493512836344	1.52957e+16
PARD3	7251019761247744	8913760393074325	3.68284e-06	5.8307e-05	1.52911e+16
MBTD1	5429379949088992	3260515641771488	1.12915e+08	6.47015e+06	1.52818e+16
TPRA1	5584900212255418	3.23277e+16	1.30246e+07	7.41683e+07	1.52677e+16
MRPL45	5509929684057664	4722611091398932	9452114979815556	9615573734821092	1.5254e+16
RPL22	1.06247e+16	1.85477e+16	1.7323e+16	2.50904e+16	1.52341e+16
CLIC4	6288104646819524	4.80697e+16	4113.32	33727.1	1.52052e+16
ENSSSCG00000043455	4866962200469567	1.68371e+16	4.07284e+09	1.44602e+16	1.51908e+16
CD81	8495844511308658	1.47119e+16	7.39284e-19	2.12569e-16	1.51589e+16
CD99L2	6062406511814616	5371468925808735	23.1823	212.654	1.51566e+16
TFDP2	6234257612378172	5727826460791863	3.78313	3720.47	1.51258e+16
TOGARAM1	5570417858867308	5190442582820189	4712496591526444	5642675657304866	1.51245e+16
RFX3	8523108311392244	8807347547951943	6.30677e-06	9.91152e-05	1.5109e+16
GSS	6698802902861207	6434537654352458	10.4413	114.249	1.50996e+16
NSUN4	4962234063667266	2.82388e+16	5951405897115685	675043465813292	1.5063e+16
PELI2	6448959489551596	52158350860268	512.006	4566.04	1.50595e+16
TADA3	5700721385260107	5665951778146008	4.51615e+16	5463690400968345	1.50409e+16
ENPP1	4827106649777779	1.64697e+16	4.94347e+11	1729270373634277	1.49758e+16
DHRS7B	6082306810947073	747847990318018	9310862812164418	9520212462382116	1.49424e+16
ZRANB1	5119684245310812	2643176491729786	6071692681986658	6867471066660513	1.49406e+16
TMEM115	6312125442424554	8085527212599875	368548485307785	4650005682395745	1.49362e+16
RAP1GAP2	6.52766e+16	7336992724030517	0.00107491	1.33314	1.49268e+16
EPB41L5	6261601506400201	8122423338617271	3.67458e+16	4639900652510779	1.49258e+16
LRRC8D	6090214681231815	6627997601722413	4.15573e+16	5115791574785312	1.49053e+16
RNF14	5451859182042644	3.83368e+16	5358060786219555	6231794986620677	1.49017e+16
H2BC7	5217669729744773	2.03035e+16	6.60799e+10	2.66313e+11	1.48993e+16
MRPL17	7583233155068702	1.42566e+16	2324733118272504	3202876827323441	1.4873e+16
KIAA0408	7765515033892887	9509487324541418	1.81476e-06	3.103e-05	1.48507e+16
QPRT	6016017816488476	5.25208e+16	4257.16	3828.46	1.48478e+16
EXOC7	5090701816196447	3.22257e+16	5702542326519189	653524600494031	1.48334e+16
RNGTT	5288759607021806	2939625358303246	587692362428742	6687282037077362	1.48311e+16
FURIN	5142325159988639	1955563100930147	9.77123e+09	3.82965e+11	1.47993e+16
DPYD	7656263552386224	662502053414034	4.15678e+16	5115791574785312	1.47841e+16
YIPF2	6369165712165496	7200049103396733	3.96142e+16	4929292485603483	1.47749e+16
RPS4X	1.11383e+16	1.1811e+16	2771312961756935	3699699918964286	1.4768e+16
CYB5A	7381026129266023	1.18789e+16	2.75756e+16	3.68594e+16	1.47663e+16
CUTA	7311114899910572	1.31036e+16	2.5233e+16	3430015650499899	1.4766e+16
ELL2	7891784694653904	1.06001e+16	7.36992e-10	1.44073e-07	1.47567e+16
ENSSSCG00000021200	4624539433372998	1883400738253016	6643017652708191	7375762630158428	1.47552e+16
PRNP	714221859212315	884833355406478	925057061390877	9481243410547160	1.4744e+16
BCLAF1	7.53799e+16	1601836206854311	2.05643e+16	2.89799e+16	1.47114e+16
PSMB7	8183981822448233	1.89255e+16	1.68914e+16	2.45429e+16	1.47085e+16
MCC	5391875083760621	4366387462959711	5087492669818401	5977827194223123	1.46767e+16
MORF4L2	846486323381114	1.81937e+16	1773882374258804	2562318942047184	1.46753e+16
NOL4	8035433116554817	121182066768823	3.48624e-12	7.6817e-12	1.46593e+16
ENSSSCG00000033537	549355434976198	2935912846437798	6.01326e+07	3.1682e+08	1.4648e+16
MRPS7	6143449237384867	5492245754157095	4586347053743356	552567781071071	1.4609e+16
ENSSSCG00000039723	578392007542311	4.15941e+16	1.12329e+06	796743	1.45753e+16
SYNJ2BP	5816529521957759	5862843827361841	4438595323819058	5388162290103711	1.45694e+16
PPP2R3A	5897859298731802	6391985883191662	4240011489899052	5198270300809316	1.45522e+16
VPS28	8188686542902623	1.4596e+16	2.26994e+16	3138169469895799	1.45472e+16
PRKCD	4680284856697505	1.51925e+16	9.70867e+09	3245673578488016	1.45369e+16
MIDN	6132488347051017	4621973536665911	105707	83471.9	1.45358e+16
ENSSSCG00000010056	514798436699045	2.0656e+16	5.49633e+09	2.24046e+11	1.44798e+16
FLRT2	7535520128364518	8918075587188915	3.60337e-06	5.73321e-06	1.44702e+16
TARDBP	6929058975855719	1279026656861415	9099559836477676	9375761409816192	1.44698e+16
U2SURP	7032121166188922	1.09959e+16	2943555661494181	3873989922311307	1.44627e+16
CCNH	5.07593e+16	2.42934e+16	6220949569208272	6996795060123389	1.44417e+16
TIMM17A	6712005404288647	5.5684e+16	85.1065	812.058	1.44202e+16
MARK3	5382638386335268	3953731284607116	5294884926440316	6173995662545064	1.44155e+16
ARVCF	5370969805858385	2.78701e+16	1.2974e+08	6.60231e+08	1.4408e+16
ZC3H7B	5649539185301964	4674007877777573	4941853641664134	585390089605587	1.44009e+16
CHD1	6229605616575127	5638181899941834	4527259135869332	5474030846538592	1.43919e+16
C1orf21	5963792148481613	5176177903186368	4.7186e+16	564731166366064	1.43895e+16
SERTAD1	5033826906095969	2115918893488331	6455225484740731	7207192374744483	1.43867e+16
GPBP1L1	6401023166389986	5612898262328354	4.53741e+16	5482169605561374	1.43863e+16
ENSSSCG00000020790	8693438629952938	1.80677e+16	1.78896e+16	2577357319463121	1.43626e+16
ENSSSCG00000039506	948493924716725	2425224024233927	1.19396e+16	1.8381e+16	1.43568e+16
GPX4	7.85028e+16	1.15924e+16	914259015613171	9409677059569266	1.43372e+16
KLF10	5881411779906403	2.35265e+16	1.23203e+08	5.49742e+09	1.43359e+16
UBR2	5876046865544326	39803334938685	5281066687821045	6162138264172731	1.43209e+16
PEA15	6045930310894799	447488214253266	224002	1.69976e+06	1.42998e+16
IGF1R	7780737876829916	8363668138013836	3.60438e+16	4574679419150141	1.42845e+16
ENSSSCG00000027270	6579484803295506	5408832370941106	4620669147270185	5555546703974579	1.42504e+16
ENSSSCG00000031462	6112421716987152	5424882320796283	1766.43	1641.5	1.42141e+16
PLXNA2	5199121813196843	2966824951526874	5859697120761245	6675575695136133	1.41894e+16
C6orf52	7.75209e+16	51022094434167	913.321	7924.51	1.41817e+16
PTAR1	5852672187171449	4001660643656017	251813	1.73243e+06	1.41636e+16
COA4	5.33118e+16	3108639854937607	5771504926749823	6594871084178894	1.41493e+16
SRPK2	6570357117010278	7119621231914302	3987932031233655	4953626537053506	1.41278e+16
ARRDC3	6.42998e+16	3982562235233725	2.77678e+06	1.89816e+07	1.41058e+16
RAB26	8549792360116442	1.25384e+16	4.19476e-13	9.60206e-13	1.41053e+16
SLC16A10	7107264847795338	5473722946544105	137.772	12972	1.40936e+16
SDHC	6816005362944561	7919878018955995	3734997339027777	4702576906344071	1.4088e+16
PDLIM4	5890758041442934	2.53268e+16	4.83942e+08	2.29006e+10	1.40866e+16
VGLL4	5.26047e+16	2249151057128837	2.11074e+10	9.11427e+09	1.40567e+16
RIDA	7289594850147382	5426581545083931	1751.22	16297.3	1.40258e+16
FOXA3	5830889233454755	4352759980383823	4180.22	3.08087e+06	1.40178e+16
RASGRP1	563565731381943	3.71679e+16	1.08382e+07	6.90117e+06	1.39989e+16
RABGAP1L	6060353350424784	4.72051e+16	63934.3	51630.5	1.3988e+16
CKB	7492280866370616	6310064216692318	19.641	210.599	1.39875e+16
ENSSSCG00000008012	7378431276323696	9514596718524774	1.76852e-06	3.03202e-05	1.39833e+16
FAXDC2	6892756356452332	1.04381e+16	9186240981412206	9439443951013986	1.3964e+16
NPC2	6992039155147632	5912603264706059	14.789	1505.19	1.39312e+16
ETS1	5825250552971902	2778237422172455	1.35757e+08	6.88668e+08	1.3927e+16
ENSSSCG00000041733	5780372341691848	2576122360289129	3.86374e+09	1.85993e+10	1.39209e+16
SEMA6A	5784445066944372	2.71e+16	1.93201e+09	9.67059e+08	1.39074e+16
AAMP	7.24201e+16	860303430828304	0.000177196	0.0002686	1.38908e+16
COPS7B	5089251646974752	2.5128e+16	6161755000666848	6947278541282895	1.38741e+16
EFTUD2	5845655216103922	3.34884e+16	5627973992592442	6479476731153782	1.38517e+16
CACNB3	5291757132087823	2370418787275424	1.12338e+10	5.04772e+09	1.38328e+16
AGAP3	6.10744e+16	4.32555e+16	480394	352839	1.3832e+16
NEURL1	6703896968445997	743018238909411	6.70415e-05	0.0842883	1.383e+16
IGFBP2	9452974030480204	5942908297361022	12.6782	1300.68	1.38264e+16
ENSSSCG00000000107	591477465664926	2.90665e+16	6.99367e+06	3.66368e+08	1.38135e+16
BTBD9	5377332590556021	3.21621e+16	9547749003830182	9682139271320438	1.38091e+16
NKIRAS1	550348491042335	3.03772e+16	3.55689e+07	1.91815e+08	1.37821e+16
ACO2	6755852100448468	9372970917077340	9228740224259386	946794917087219	1.37757e+16
TOX	8745397387131417	1.23573e+16	2.66296e+16	358716826271357	1.37512e+16
JUP	6282900077748472	4.63298e+16	9993.03	79203.1	1.37253e+16
CCDC25	6548423824379337	8981411896551332	3432806159211658	4.39695e+16	1.37018e+16
SMARCD1	5974715356748282	3.15659e+16	1.9279e+08	1.07774e+08	1.36693e+16
TBPL1	6353972302337405	4.98072e+16	16962.4	143676	1.36416e+16
BRWD1	7242811081494601	8671188029685108	3.51754e+16	4.4831e+16	1.36412e+16
FHOD3	545922078087773	2.41858e+16	8.74738e+08	4.0063e+09	1.3631e+16
IGSF8	5538867939699976	2.84747e+16	9.49322e+07	4.91684e+08	1.36214e+16
NCBP1	6079007261478051	3635369609306139	1.64567e+07	1.02947e+08	1.3617e+16
THOC3	4978624053019841	183249470533171	1.86252e+11	7.00439e+10	1.36008e+16
RPS3A	1.15911e+16	8037245568802742	3.69982e+16	4663505658276648	1.3578e+16
ENSSSCG00000000576	5232971665610995	1.16158e+16	6539372874324101	1.85451e+16	1.35779e+16
SEC23B	5911693582792936	5502297642684795	4.58224e+16	5524088966464097	1.35698e+16
ENSSSCG00000032808	6.61411e+16	4609645237310717	112572	8856.59	1.35548e+16
GLIS3	6636553699773358	4.52941e+16	169561	130519	1.35508e+16
HDAC3	5674126971060248	4.80493e+16	4881990268319898	5793692689333183	1.3536e+16
BTBD3	6780279985067374	5686527003027148	46.6716	4527.36	1.35201e+16
CDK9	6277508421161321	7207405024440021	3959011183172521	4.92805e+16	1.35157e+16
SEC13	7165873285830774	1.07005e+16	3.00935e+16	3.94438e+16	1.35141e+16
MRTO4	5927035526973302	2.45438e+16	7.26408e+08	3.36541e+09	1.34969e+16
RAB2B	518094488269697	1.23759e+16	4.34919e+16	1.2804e+16	1.34743e+16
TMTC4	6560652145594177	4.10681e+16	1.47013e+06	1.03248e+07	1.34703e+16
ENSSSCG00000035223	6352701420885582	4553036339969482	150291	116666	1.34593e+16
HSP90AB1	1.07207e+16	2134224738290583	2.46154e-32	1.21411e-30	1.34402e+16
ANXA11	6437659635400776	5470475629936654	140.067	13149.5	1.34182e+16
NDUFS3	7.1345e+16	7205426036051001	3959659830060032	4.92805e+16	1.34046e+16
GPHN	6074653086215324	3.18147e+16	5727234540196672	6555158852876993	1.3373e+16
HARS1	5154425554973799	2816525546555706	595620114045876	6752327035470574	1.33661e+16
ZNF879	5883080435578827	3271524384486578	1.06697e+08	6.12482e+07	1.33233e+16
CERS2	5870017458533005	5218106500921138	9424137281521444	9602346774052996	1.33032e+16
TSPAN14	5711834326217123	2.21708e+16	2.49444e+09	1.06986e+11	1.32966e+16
ADARB1	4471480775514441	1.2642e+16	3771771158090987	1.12018e+16	1.32494e+16
ENSSSCG00000033949	480315590504943	1.20629e+16	5143512893416426	1.49104e+16	1.32402e+16
QSOX1	7744480423140992	1.03203e+16	3.02478e-08	5.78952e-08	1.32402e+16
ZNF282	5235198560346979	2518054511647456	615806663172742	6945562575661604	1.32328e+16
DNAJC2	6036650457982433	3840757048716448	5354300190948742	6229681151218169	1.32196e+16
ARID2	6094408816654753	5715618655331287	4496389393151419	5444919506871936	1.32075e+16
PRPF3	5.85838e+16	4992956748891153	4.7981e+16	5715289209942884	1.31903e+16
MTFR1L	5.72011e+16	3332930882827398	7.78012e+06	4.55165e+08	1.31758e+16
SOX9	5803846939954217	2.25067e+16	2.09407e+10	9.05408e+09	1.31668e+16
IFI6	6519187293149931	4452173782687949	251549	189089	1.31166e+16
DVL3	5673811700090243	2953722362045445	5.4853e+07	2.90196e+08	1.30913e+16
KIZ	5.05437e+16	1.64675e+16	6848878845277954	7558521713583862	1.30855e+16
IFT52	5341440642217663	3.07818e+16	9557550095245426	968774601828659	1.30775e+16
TET3	4581843781679956	1.04577e+16	1221398869246688	3.25503e+16	1.30743e+16
ENSSSCG00000048263	6767064801126702	511265324827867	865.998	7544.54	1.30703e+16
ENSSSCG00000026140	672309960559682	377102417218406	820725	5.31565e+06	1.30386e+16
ENSSSCG00000033385	5506101474460419	3644416843406457	5460497262421687	6330267301870883	1.30222e+16
PDCD4	6411180794135437	4058378994501357	5240896187720625	612329197442869	1.30201e+16
SAT1	6950187811671164	5178869768971139	618.066	5466.26	1.30177e+16
TRAF4	7054036176716495	6908719476719872	0.094205	1.11447	1.29916e+16
ENSSSCG00000042307	4858689864858511	1.0793e+16	1.01885e+16	2.77287e+16	1.29823e+16
ENSSSCG00000008855	6002698828949212	3.2181e+16	1.40459e+08	7.98428e+07	1.291e+16
DCAF12	5454664219705409	3355660373257354	5623998396314126	647648665897381	1.29061e+16
COL6A2	6.95866e+16	3974824518721465	288900	1.97277e+06	1.29014e+16
SMIM5	7824922283504899	8293096452099252	8.49697e-05	0.0124106	1.28688e+16
CCNG2	6164899278215386	3.8114e+16	667312	437506	1.2853e+16
COPS4	6622345350728226	6298552957238517	4274083973362507	5231041503569459	1.28521e+16
CREB3	6046861940903544	3812269386651579	9507670361670052	9651687820291038	1.27994e+16
TMEM141	6824441478731409	8007715433968194	0.00360072	0.00498656	1.27955e+16
ENSSSCG00000035376	6934011422180882	9527057525670148	3.29032e+16	4.24497e+16	1.27945e+16
MLXIP	5222875156086816	179221338229206	2.30129e+11	8.51465e+10	1.27829e+16
MAT2B	5452357859216182	2.38456e+16	1.04382e+09	4.73335e+10	1.27683e+16
DIPK2A	5982162382191495	2.61025e+16	3.23761e+07	1.57508e+10	1.276e+16
KLHL25	7020371802469746	1036708977080492	3.08588e+16	4.02381e+16	1.27198e+16
PPP1R12B	5413384473914743	2453061878700883	7.31383e+08	3.38357e+09	1.27086e+16
DRAP1	7420026789063512	9242713744839596	3.36356e+16	4323805740615198	1.26986e+16
VPS72	6155660601789292	3622145729625151	1.76121e+07	1.0996e+07	1.26604e+16
ACAP3	518567195235078	1.62597e+16	5.52257e+09	1.91306e+16	1.26548e+16
HECTD4	6111724772906522	452494812517451	173466	1.33365e+06	1.26166e+16
TEAD1	6867812525735516	5723177593925666	4493393677407171	5442319656126706	1.26031e+16
ENSSSCG00000038095	5481309963050172	2.64107e+16	2.76006e+08	1.35406e+10	1.25823e+16
ZNF532	5760990282941876	3.05816e+16	3.20117e+07	1.73214e+09	1.25684e+16
TRAF3IP2	5097866591272939	1.59386e+16	6.54313e+09	2.24837e+16	1.25566e+16
INO80	5047408906834855	1.6372e+16	6857547628707524	7565850247557643	1.25086e+16
CAPN1	5614844273301031	2.3911e+16	1.00896e+09	4.57851e+09	1.24927e+16
RPL5	6851280352473704	4.39469e+16	5073788595957508	5965567627307599	1.24802e+16
APLP2	5.57768e+16	1607605242835941	688457283804246	7584859284798668	1.2461e+16
KPNA7	7915054454161804	8097034161119296	3682079503330008	4.64662e+16	1.2458e+16
RTRAF	862801680330695	9435928967671864	2.63149e-07	4.45201e-07	1.24565e+16
PTCH1	5918248086824192	3476542653915167	3.7192e+07	2.25712e+08	1.24415e+16
GSTA4	7740112572596336	8315150648460724	7.59994e-05	0.0111258	1.243e+16
NRAS	5.37078e+16	2650045204633784	6067026409763557	6863403906034568	1.24122e+16
ENSSSCG00000018061	7215160776921993	901699881014828	9243482832624972	9475493512836344	1.23954e+16
ENSSSCG00000033734	924430983403711	1.29101e+16	2558622176716029	3466787112022485	1.2361e+16
SUSD6	6.34087e+16	3726838788045258	102940	6.5742e+07	1.23583e+16
ENSSSCG00000008892	6068893752700039	3.83914e+16	578883	382029	1.23471e+16
RACK1	1.02624e+16	9723049536279724	32410600213042	4194082110313326	1.23344e+16
ENSSSCG00000043613	5071180779876928	1.8365e+16	1.8238e+10	6.86682e+10	1.23262e+16
NDUFC2	8495826718077513	1057412973312525	3038059681896258	3974706933343972	1.22872e+16
PKN2	6689277848194902	3.45908e+16	4.06831e+06	2.45631e+08	1.22808e+16
YPEL2	5571405388073166	2600521691154944	3.40496e+08	1.65023e+10	1.22384e+16
PSMD12	616571408964748	5013583418724599	4.78904e+16	5707679769760795	1.22274e+16
MRPL41	7494080348290574	9056115920712316	9241848602090266	9475493512836344	1.22138e+16
ENSSSCG00000029752	5065642068866358	1.95323e+16	9.89123e+09	3.87195e+09	1.22107e+16
EHF	5232126367476036	1.38697e+16	1.95934e+16	6158489806541629	1.22068e+16
DHX30	640887484891058	6507912396356597	4198299327408677	5157979553045495	1.21401e+16
HNF1B	5626728119695996	2.53731e+16	4.72458e+09	2.23902e+09	1.21358e+16
EIF4E2	5.96365e+16	3814218727276284	5368432548307848	6241649092571384	1.21218e+16
ZNF703	489680859411927	1519631635616603	9.68922e+10	3.24086e+16	1.21133e+16
BAIAP2	5027392081776467	1.7573e+16	2.76487e+11	1.00844e+16	1.20824e+16
ESYT1	5737716253086758	1.83671e+16	1.82174e+11	6.86595e+10	1.2077e+16
MRPL33	7021795149354897	8323658053018583	3.61589e+16	4.58385e+16	1.20749e+16
CKAP4	5477395292498558	1.99192e+16	8.07867e+09	3.22142e+10	1.20698e+16
ELF1	5604784733214789	332493717997588	5641943730146919	6489341922764917	1.20653e+16
CHURC1	605849187794845	2943628266508963	5.77856e+08	3.04705e+09	1.20504e+16
TM9SF3	637089163898339	4.7836e+16	4.89166e+16	5801947292038411	1.20241e+16
ENSSSCG00000047840	5279075125393202	2.11379e+16	645688465310278	7207789762481724	1.20037e+16
SEC23IP	5122091551426274	1860305542516676	1.60962e+11	6.12146e+10	1.19919e+16
MMP15	4973076396941108	1345513792922317	2443361314738692	7548576165336045	1.19844e+16
PDGFA	4994619371634372	1.08591e+16	9831211061645508	2.68932e+16	1.19748e+16
MAEA	5186375285921123	2084563213880415	6479800231456438	7230852607744289	1.19473e+16
NSMF	5820318386453235	3.084e+16	2.80198e+08	1.52515e+09	1.19419e+16
PTPRS	505335124632358	1358219840950865	2283406562804623	7108583653629209	1.19359e+16
KMO	5387464104971724	1.8123e+16	2.07085e+11	7.71993e+10	1.19141e+16
APOBEC2	82283018679751	8535304913796463	2.49577e-05	0.00377426	1.19089e+16
LRP8	4813579671964318	9651355976455024	1.89212e+16	4.84709e+16	1.19071e+16
FBXO34	473299083107412	5805401589346738	1.5977e+16	3261529548795933	1.18862e+16
ARHGAP35	5.6949e+16	2.39898e+16	6242797065588053	7015214648536733	1.18583e+16
ARNT2	5582354770341963	1.64767e+16	4.92526e+11	1723839383605409	1.18511e+16
BMP3	5058098030211315	1531513153926216	6955418568435981	7639244857218137	1.1836e+16
GTF2E2	6.53383e+16	5050664385279718	1187.62	101534	1.1827e+16
ENAH	6085752089288449	4087015446608415	5226292867521178	6107342785956952	1.18175e+16
PTPN11	5459820623665391	2.9105e+16	5895482280662095	6704830149628478	1.18141e+16
SCARB2	7164419477913468	714081369858339	0.0290472	0.354763	1.1795e+16
CUX1	6706448906514095	4.7912e+16	4888210568801559	5800001141220503	1.17762e+16
SDHD	7160969575645423	7006376545373865	4.0257e+16	4.9899e+16	1.17651e+16
NDRG4	4843122285374374	1.12162e+16	8108706514524933	2.25664e+16	1.17614e+16
ENSSSCG00000008335	5579783443450273	2900827349378403	5901675166671706	6708588056877959	1.17423e+16
HBP1	6239147780068325	2855821010467828	9.09235e+07	4.72751e+08	1.17269e+16
AGO2	6023243463894258	3021355488460138	5825467105681614	664760546033645	1.1725e+16
SMARCD3	7256128532837361	7433196531891966	0.000660257	0.0831742	1.17212e+16
SLC25A33	534343956540159	1.644e+16	5.02154e+10	1.75371e+16	1.1718e+16
ENSSSCG00000041486	4681737123141041	4.81811e+16	2.81623e+16	5328314740212698	1.17066e+16
ATAT1	5651395587556147	1.93852e+16	1.06833e+10	4.16167e+10	1.17062e+16
GATAD2A	4.64194e+16	6400808579882344	8002696093520506	85040250831378	1.16956e+16
H3-3A	1.14935e+16	1.47835e+16	5.15571e-18	1.49586e-16	1.16869e+16
ROGDI	7074384196628614	5447927942380406	1570.96	14705.1	1.16857e+16
SLC44A3	4800108316482568	9711347632788848	1.83134e+16	4715875938515279	1.16777e+16
ZNF268	5696713930933101	1.7691e+16	2.59852e+11	9.53734e+10	1.16773e+16
SH3BGRL2	5197041243647671	1799830957556459	2.21101e+10	8.20429e+10	1.16724e+16
HMOX2	6.50902e+16	6515548475812469	4195573289460557	5155618231510366	1.1668e+16
SRSF11	7339798200199343	9103459987305084	3.40023e+16	4365689056372078	1.1662e+16
ELAVL4	6878518818190469	4992105845212712	16005.8	135932	1.16261e+16
SLC9A3R1	6620146702519547	4226531644926521	79693.4	576093	1.16116e+16
CLCC1	5091736364631744	1.58862e+16	6.72687e+10	2.30533e+16	1.1611e+16
EVL	6274011555847059	3558167135852112	2.44578e+06	1.50647e+08	1.15887e+16
KCNIP4	5411908610075928	9458739646169118	2.10145e+16	5330112345135861	1.15835e+16
NUDT15	5852516186185464	1.49761e+16	1088809363049807	3.59498e+16	1.15793e+16
CHD7	7945421961397598	8140183896439609	0.00184186	0.00262445	1.15737e+16
NDRG1	5379210554501042	2.01781e+16	7.05548e+10	2.82572e+11	1.15601e+16
SIM1	7097932754147531	4249069275271182	71019.4	513969	1.15527e+16
CENPV	6024234373142526	3.37875e+16	6.14733e+06	3.64632e+07	1.15493e+16
NT5DC3	5940048431201599	1823679438861843	1.95074e+11	7.31469e+10	1.15375e+16
ENSSSCG00000040056	7667324725960367	4331037061737176	46710.1	34386.4	1.15289e+16
OTUB1	690088477623675	5.08609e+16	991.515	8533.68	1.14806e+16
SMARCC1	5133290572938181	1738629270081638	3.05018e+11	1.10683e+16	1.1474e+16
ETNK2	5726428459729285	2.15833e+16	3.38793e+09	1.42009e+11	1.14735e+16
ENSSSCG00000015083	7745977143404793	6885335643712816	1.06064	12.4329	1.14684e+16
GFOD2	5899525388428971	3.12293e+16	2.2928e+08	1.2641e+07	1.1468e+16
DIRAS3	1.11615e+16	5.34249e+16	2686.66	2447	1.14481e+16
TMUB2	5006757374758622	9378646733505516	2.19528e+16	5.54378e+16	1.1431e+16
ENSSSCG00000001341	6673311038070114	5503456204904769	118.429	11183.6	1.14258e+16
CDR2L	491321399926944	1.25796e+16	3899883648726686	115661674170377	1.14242e+16
RPS18	1.13686e+16	1.10415e+16	2933569398970697	3864813434600392	1.14212e+16
LMBRD1	5646087707367048	3.32735e+16	5640529516765362	6489341922764917	1.14154e+16
KDM1A	6.45353e+16	3891980312225798	4.41578e+06	2.95862e+07	1.14118e+16
ID2	6096679665800678	2.05112e+16	6506260579797248	7254067612182221	1.14076e+16
MAPK8	5657388928437956	2459549219579858	7.0717e+08	3.27865e+10	1.13981e+16
WDR77	5886330803270485	2524697078022551	5.04387e+08	2.37979e+09	1.13937e+16
TNKS	7073702596388616	4146774687111916	119832	848081	1.13911e+16
ANAPC16	8072708172446468	1037687381374841	3.0836e+16	4.0228e+16	1.13882e+16
RNH1	7028323529478331	9067506398709612	3.40978e+16	4375327608200816	1.13867e+16
PAICS	5.70042e+16	2.06476e+16	5.52061e+09	2.24893e+10	1.13801e+16
CLDN10	6875254397845676	1.16282e+16	6495765958607019	1.84377e+16	1.13542e+16
ING3	559944290941147	3105316691144697	5773541150733033	6595393881792304	1.1351e+16
FADD	5734295988739094	3.54518e+16	5515666398457193	6383836272004968	1.13504e+16
ENSSSCG00000031636	6745625803540189	5119545682303404	4.74294e+16	5666429801039911	1.13486e+16
PSAP	8509665545640303	8223562274633443	0.000120793	0.0174836	1.13476e+16
PHACTR4	5258432851908515	1830184509268021	1.88524e+10	7.08154e+09	1.13432e+16
SPON1	6239286564466201	1476277955904191	1.21918e+16	3980349787053878	1.13271e+16
LAP3	6.37642e+16	4013166503988676	2.37409e+06	163685	1.13084e+16
ZBTB17	4.97514e+16	1341534590688025	2.49574e+16	7693602728640856	1.13051e+16
ACRBP	5724398414325912	2.56391e+16	4.11614e+09	1.97107e+10	1.13002e+16
MED11	5490154686661761	1.82409e+16	1.94658e+11	7.30422e+10	1.12935e+16
PDIA4	7192357584676078	74197661629516	3.89028e+16	4.86153e+16	1.12872e+16
CNN3	7882598956740205	683892418661204	1.34208	15.5895	1.12836e+16
GIPC1	6007272549948674	1.84501e+16	1.74416e+11	6.60965e+10	1.1263e+16
ENSSSCG00000012088	5492197628182285	2837962805369685	5942237271039494	6742457154823082	1.1253e+16
NEUROD1	8228229001410968	4.36669e+16	38930.7	2.87917e+06	1.12491e+16
CFAP20	6764612467384902	5912257064066004	4.41946e+16	5371028774191927	1.12446e+16
MRPS31	5643290490423307	2534798945428065	6146353656403662	6936011905114446	1.12321e+16
DBT	5458993017015375	2002352769514524	7.64952e+09	3.0579e+10	1.12221e+16
UBLCP1	4916671427666955	1.08487e+16	9886622533661186	2699873240452961	1.1217e+16
APOOL	6.83362e+16	4.81214e+16	4006.31	328918	1.1212e+16
MTMR14	5108037794175115	9392277718789720	7592481641360189	8181664908896965	1.12017e+16
GEMIN7	5036124055328316	1.0896e+16	9637162778799708	2.6464e+16	1.11897e+16
PCGF3	7034051714538481	353710030164298	2.72514e+07	1.66892e+08	1.11872e+16
ENSSSCG00000014414	5860786289185261	2862570765584085	5926291284241159	6729126919524404	1.11793e+16
FAM20C	698521256920119	4.49337e+16	20382	1.55398e+06	1.11614e+16
THOC6	5058623343915412	1.27533e+16	3553727568623678	1.0633e+16	1.11548e+16
ENSSSCG00000018197	6609231649418013	3.66409e+16	5449681563401834	632041835405561	1.11482e+16
LIMA1	597831394809729	3.00887e+16	4.12728e+08	2.21457e+09	1.11373e+16
LACTB2	5646095542459149	2512960302272045	5.36036e+08	2.518e+10	1.11156e+16
CD320	5282016895924144	1703214194874787	3.67524e+10	1.31431e+16	1.10977e+16
TMEM163	5444656133189806	1424390779277428	1.6058e+16	5120027352048295	1.10839e+16
KCTD10	5.20048e+16	1.63599e+16	5.23812e+11	1.8224e+16	1.10807e+16
FABP5	5.11412e+16	1.03403e+16	7477837660110048	8087012156624327	1.10587e+16
SPOCK3	4.93833e+16	8953232859494973	2.76979e+16	6833356119361358	1.10582e+16
TIPARP	5569636330930339	1506116977766158	1.04082e+16	3454331760785918	1.10535e+16
AKIRIN2	6790480994363803	3.14596e+16	2.03638e+08	1.13344e+09	1.10284e+16
RHOBTB3	5946752939885566	207427120957805	5.25311e+09	2.15089e+11	1.09967e+16
MSRB1	6.06679e+16	3426279726780206	4.81499e+07	2.88539e+08	1.09748e+16
ZNF366	4919824911120319	1.28061e+16	720451008763493	7849671823604957	1.09584e+16
NUMA1	6238442181129802	3.1239e+16	5762172604813885	658710121983716	1.0955e+16
ssc-mir-181b-2	4774961900761935	1.02854e+16	1.34087e+16	3542494484069266	1.09529e+16
ASPDH	7543621200299643	5977399472288118	10.64	1100.38	1.09379e+16
PHB2	5225900633940254	1.75692e+16	2.77043e+11	1.00989e+16	1.09197e+16
RNF181	6860719802212034	5644925744133147	4.52456e+16	5471796156591243	1.09057e+16
NIT2	7058574791655965	5858400237057619	4440322793528342	538923902178757	1.09033e+16
REEP3	6425925478032869	3623138180645706	1.75226e+07	1.09508e+08	1.09005e+16
MARVELD2	6.01068e+16	1547118116052365	8.37728e+09	2.83009e+16	1.08906e+16
TIAL1	705270784364805	5824448828222213	4.45356e+16	5401210688061183	1.08423e+16
SLAIN2	5143274603332708	1.46671e+16	1282634599038947	4.16418e+16	1.08405e+16
AMH	6340891346711454	3.91504e+16	5315098765742212	6193060746127397	1.08286e+16
RORC	5241654351367908	1.46889e+16	1267933882586158	4122714023905906	1.08215e+16
TMSB4X	1063844761970622	7377015456153372	0.00877636	1.09483	1.08071e+16
CBL	5975935890802087	3.69894e+16	5430620484932163	6302468515725796	1.07987e+16
NFE2L2	5854331974929479	2.08253e+16	5.03131e+09	2.06271e+11	1.07884e+16
PBXIP1	582403354132153	2564864479010147	6125443533811504	6919722328893475	1.07684e+16
CTNS	8085025572210023	7651200426369478	3.81731e+16	4.789e+16	1.07634e+16
PIN4	6079045725058231	3077788840828321	2.89316e+08	1.57345e+09	1.07628e+16
RBPJ	7101937595481552	3547059233616029	2.5893e+07	1.59029e+07	1.07109e+16
DCTN2	7005570247471063	6212481042150504	4305838604912192	5257862718472096	1.07019e+16
KIF21B	529444598897692	1.64624e+16	4.96253e+11	1.73499e+16	1.06801e+16
EIF1AX	7.09665e+16	697199027256536	4037264652299737	5000374918011573	1.06787e+16
SENP7	4887642329124376	7424730936012125	7852502037861977	8388910874170443	1.06702e+16
ATG101	5840908812122387	3276986631286505	9543500557044916	9679361843051566	1.06528e+16
TRIT1	5.76161e+16	2.28914e+16	1.71417e+10	7.50255e+08	1.06514e+16
ENSSSCG00000048017	6602465058450456	2449292413120215	7.45832e+08	3.44544e+10	1.06251e+16
BCAT1	5959940954823371	2.1112e+16	4.33207e+09	1.79092e+11	1.06174e+16
PRKG1	5.29738e+16	1386984244856871	1.95917e+16	6158489806541629	1.06092e+16
RTCA	5696502985706531	2.33357e+16	1.36054e+09	6.03723e+09	1.06053e+16
TMEM80	6426353184373918	3.27363e+16	1.05546e+08	6.06959e+07	1.06045e+16
ELMOD3	4.84264e+16	1.06345e+16	1109966614121967	2990380642752123	1.06034e+16
NFKBIA	5541197604051092	1.08916e+16	9660277391931578	2.65048e+16	1.05912e+16
DDX21	5935542695013281	2.29457e+16	1.66639e+09	7.30839e+09	1.05886e+16
TERF2IP	824336269517696	7534692588422618	0.00394863	0.0505361	1.05847e+16
VAT1	6.38486e+16	354514581633344	2.61487e+06	1.60445e+08	1.05812e+16
TIMP2	5521101120842701	1.05916e+16	1.13605e+16	3055517028778258	1.05797e+16
TMSB10	1.22702e+16	9967709723254208	1.79384e-07	3.24918e-06	1.05683e+16
RWDD4	6300613619853301	4234164003426315	5152372309708794	6038569045851359	1.05656e+16
RIPOR3	6322825057705062	1.82149e+16	1.97328e+11	7.38625e+10	1.05578e+16
BAG1	5854657348680573	1.63629e+16	5.23003e+10	1.82057e+16	1.05361e+16
SMIM15	6729470515841036	4194107349477827	94065.8	674665	1.0533e+16
SNORD33	6.21463e+16	2.71196e+16	6025306551799452	682102147071647	1.05225e+16
KCNJ6	5164981243304867	1.43372e+16	1.52818e+16	4891992415194611	1.05161e+16
TP53BP2	5452764063363937	1281524850637243	3.43806e+16	1.03206e+16	1.05128e+16
MAP6	5.57886e+16	1748930013020643	2.88929e+11	1.04964e+16	1.05005e+16
DHX32	5012804089314324	1532208258710206	6954762292053194	7639244857218137	1.04944e+16
FBXO33	5808702137094598	1.62703e+16	9678248482440808	9763519394180376	1.04895e+16
RGS17	633027542816115	3461758656096123	4.01265e+06	2.42727e+08	1.04709e+16
ENSSSCG00000042682	5952060667949807	1089023061633116	9667279127907116	2651265772803269	1.04669e+16
ARMC10	627507384939684	3.87978e+16	5333640845695456	6211279531892347	1.04661e+16
ZBTB5	4408275476370763	5368005692863612	2050941397210702	4058838345344142	1.04591e+16
CCDC58	5204345378042434	1.54609e+16	8.42278e+10	2.84396e+16	1.04452e+16
ENSSSCG00000004253	7073565105301371	3349439140738224	7.14698e+06	4.20041e+08	1.0426e+16
ENSSSCG00000016379	6115394829373167	3524982815313491	5527023091140113	6395826035082188	1.0425e+16
ATAD2B	5360001985957257	1.55944e+16	7.8488e+10	2664186065880425	1.03957e+16
PTN	8292470548124575	3.26335e+16	1.11279e+08	6.38215e+07	1.03922e+16
ZNF106	5790328571881949	243383445960705	8.08142e+08	3.71989e+09	1.03839e+16
ADCY1	6.01374e+16	2.82834e+16	1.04789e+09	5.4012e+08	1.03832e+16
STX12	6346275551978281	2761271339038008	1.48201e+09	7.50607e+08	1.03475e+16
ENSSSCG00000039089	5701631433145251	1.90196e+16	1.2938e+11	4.9945e+10	1.03431e+16
ENSSSCG00000002296	6079875909621441	238013513849869	1.06807e+10	4.82969e+08	1.03347e+16
MKNK1	5.50918e+16	1.21866e+16	4813413142548763	1.40353e+16	1.03141e+16
MFSD10	5298560195826884	1.79959e+16	6714082883661726	7435353963737303	1.03133e+16
ABRACL	5652962235665494	1973679238067968	8.88738e+09	3.51765e+11	1.03027e+16
ENSSSCG00000040918	5081032112492012	8804854428703734	7666728425286183	8239869705486927	1.02915e+16
ENSSSCG00000028092	842139369394608	4862615491865112	3097.11	2569.04	1.02912e+16
ENSSSCG00000035546	4.12987e+16	4647783385205278	3.10937e+16	5809226037537068	1.0288e+16
PRRC2C	7.88509e+16	8432490030140531	358469204609412	4556005034599703	1.02862e+16
GPCPD1	6168913394891643	2.79188e+16	1.26513e+09	6.45349e+08	1.02746e+16
SRRM2	7542428814247696	6013924642030233	4.38047e+16	5333761569469688	1.02506e+16
MTARC2	5529265483672465	1.10111e+16	9056607718105796	2506299900237133	1.02444e+16
RIOK3	6535565827881914	3256550676936203	1.15242e+08	6.5976e+07	1.0242e+16
DNAJC10	6350767570803447	4293114204330877	5123270172806873	6009569350943501	1.02271e+16
MED21	8224601002431596	6886280708861386	1.05557	12.3962	1.02271e+16
MRPL49	6296322233466877	3.4087e+16	5593276847539247	6451783028622756	1.02208e+16
ENSSSCG00000035768	1174521940202279	6475865160168404	4.20977e+16	5168109896157577	1.02117e+16
BMPR2	5158402666777126	1476329628705404	7008077245589557	767870664708138	1.02034e+16
KCNH6	5410054180119437	1757314961309352	2.76464e+11	1.00844e+16	1.01913e+16
ENSSSCG00000008686	785238476660619	2.36594e+16	1.14985e+10	5.14931e+09	1.01858e+16
NDUFB7	8045275142254562	9309269125863064	3.34622e+16	4305834715445637	1.01826e+16
ENSSSCG00000026488	7.26094e+16	6072810533491507	6.55279	68.6544	1.01749e+16
TBC1D1	5913838819086618	2012075892402781	7.27033e+09	2.90995e+10	1.01658e+16
CATSPER1	4903674348238883	5427890033117098	1.98176e+16	3932853965962215	1.01644e+16
EPN2	5089798259748672	954239017034761	2007801098510591	5114827430929643	1.01557e+16
ENSSSCG00000014331	4785717755915976	8492214621730913	3566693895086011	8549398600108973	1.01491e+16
PPP6R2	5553105027715034	2.30283e+16	6313140234513068	7076897759387726	1.01386e+16
TTC13	5944378020861462	2.49784e+16	5.79772e+08	2.71152e+09	1.01345e+16
FRMD4A	4839767437161021	853459586878222	3.48459e+16	8399688469282011	1.01138e+16
APIP	6513359811239485	4874861666941399	9443367615052248	9612527722550106	1.01118e+16
LMBR1	5.03584e+16	1.56254e+16	6926287366480616	7615115671103174	1.00985e+16
GALNT10	5.00418e+16	9662390914970856	1.88079e+16	4819986050062978	1.00896e+16
RSPRY1	5148236055054022	9104696096065768	2.54954e+16	6343676826471873	1.00839e+16
CD9	7452267132213216	3088687432642446	2.73515e+07	1.49258e+09	1.00683e+16
LLGL2	6412211245460742	3.43816e+16	4.52992e+07	2.72731e+06	1.00309e+16
GNB5	5790351115402264	1.9812e+16	6562426463545727	7306525175248342	1.0017e+16
REPS2	5168897049196786	1.34308e+16	2.47523e+16	7634036243218646	1.00067e+16
KCNMA1	6.84925e+16	4440757283995165	5051618064519281	5946592405329593	9996995978735588
CSRNP2	539455381245879	9694989386060876	1.84771e+16	4750411437435756	9983323264999708
RNF114	6506687351720005	3825434484020788	620987	4.08386e+06	9970715182911736
PLAAT3	505909989975924	1.26468e+16	3762144226647222	1.11783e+16	9969621474120316
MMAB	4829295253906282	1.19057e+16	7300597258854367	7930168297085898	9963744674673368
RGS12	5.54191e+16	2310501680338639	9616623055364140	9727368201766032	9961963892327696
TCAF1	6916752399291168	4.66484e+16	8493.79	67739	9960374280586728
PLA2G10	5104754453151751	1.22778e+16	458389381179277	1.34271e+16	9958313212276500
DGKZ	5781912792627885	2.17493e+16	9628032091010256	9731232939400656	9954225295951156
TRMT1L	5499831363512417	2135682171230755	643984932192533	7195036391738145	9953563105081556
TSPAN31	6.48498e+16	3.4996e+16	3.30379e+06	2.01559e+08	9941917326635068
ENSSSCG00000040118	1.00662e+16	8012405684379297	0.00351625	0.0488013	9940651613733518
DNAJB6	8116397480428304	658521863053712	0.486041	5.43891	9931196519511292
BZW2	6415184119756803	3556713191288656	2.4641e+07	1.5163e+08	9930838620436944
EPHX1	5316071978452876	1.30421e+16	3045697734659413	9233576300064376	9923788425543756
POLR1F	5.58557e+16	1.70077e+16	6800437627750944	751540952587712	9921680586442498
ENSSSCG00000032166	8689543128302377	1.0803e+16	2.9863e+16	3918176529713973	9906853978184732
PLSCR3	5128089736938573	9563897665394814	1984413238132078	5059267468351046	9885782985975672
TBC1D8	5763127406812594	1.8184e+16	2.00553e+11	7.49822e+10	9871808894723512
ENSSSCG00000045769	5803026048944203	1481198898791401	1.18778e+16	3886825848326905	9870947548537260
ACTR6	5676418625119545	253761157500902	6144390940557762	6935017551638157	9853794703980888
CHD6	6094660105239111	2069206881275835	5.3939e+09	2.20151e+11	9852869051725534
UCHL3	7000526289033997	4215176491887688	84457.7	609159	9851084758787288
DENND4C	6073610662653251	1.50186e+16	6983576149015343	7661024853291082	9843446389067484
TTYH3	6038550421942158	1.51278e+16	1.00473e+16	3.34145e+16	9836824882671026
SNRNP48	5020565164718212	1.08555e+16	7417950433900901	8030372814818939	9836176256028964
SH3PXD2A	4881052238518098	5088233521535912	8215349961540124	8687562482177968	9805718829710194
IRF6	5283377824454813	1.47611e+16	1.2203e+16	3.98195e+16	9803775860102224
DR1	6162083153426558	2749425886495694	1.57562e+09	7.94874e+08	9797218101586248
ENSSSCG00000050129	4.9708e+16	1.39686e+16	7085931747979582	7749444715682259	9778637411161844
CYTH2	8107352799870268	5570081260439361	84.3834	806.358	9778249238492186
CROT	5599118971259243	1.39874e+16	1.8404e+16	5804556551806229	9776959285386944
FBXL7	5.19775e+16	1.35507e+16	2.32209e+16	7210297563343792	9776481160085486
GNAL	6660072921177732	2.9634e+16	5.21828e+08	2.76984e+09	9774427992177116
ENSSSCG00000041767	43836080378079	5365982321040095	205332202936483	4.0623e+16	9772409392944768
ENSSSCG00000014949	6487713738008975	3357972162681398	6.84021e+06	4.0275e+07	9770369607149856
GTF3C6	6773315796922945	4262853062396849	66186.9	480080	9769847114057608
RGS7	5.68977e+16	1773239795097883	6736831284139435	7455395615102184	9764183507429244
RPUSD4	4955317244828741	1065640656465101	1.0969e+16	2958915311358746	9757852563551756
SPAG9	6329374439143041	1961702909495923	9.46221e+09	3.72219e+10	9751967665348688
TCERG1	5958118918849539	2955338094198652	5866959639949936	6679500215085048	9744405052641544
DICER1	5594546151667081	2.18943e+16	6398465354942527	7156281154001655	9741816152724368
ENSSSCG00000049384	6826289922258402	4593459627848933	122268	95724	9738859001464388
ENSSSCG00000006559	6848530819378213	4.35953e+16	5090822214014789	5979547909189014	9728913222709304
SNX3	761388849697264	6406588724448907	4.23472e+16	519377286828537	9712640193989694
BCKDHB	5552214158796487	1492447868422948	1.11902e+16	3.68712e+16	9712621108932472
PPP2R3C	592199571964698	1.81557e+16	2.03559e+10	7.59732e+10	9705550662820412
C1orf198	5944148979576536	2243398058579461	2.17492e+10	9.37833e+09	9698183548330448
CACFD1	5777455915087682	2057526260833968	5.73322e+09	2.33258e+11	9673945602451364
RAB2A	8650847348205117	992793181416296	9206309244033458	9452498778661734	9655277758771372
NBR1	7061545615202477	3097254015352494	2.61705e+08	1.43301e+09	9636397483985136
GOLT1B	545501057592343	1.60159e+16	6.28139e+10	2.1619e+16	9619344938280322
ENSSSCG00000020830	106012478859303	5.7914e+16	273.834	2726.44	9603448583002032
NECAP1	5772260616403705	2.46693e+16	9603868136447644	9725087859619198	9600440078469820
FNBP1L	7069306385249454	412688909905321	1.32664e+06	936826	9598865082276286
ARL15	6189023956219795	3483186749553848	555066433885647	6416235756399439	9596207386482408
VPS13A	6239834517697597	2108208661417037	4.40022e+09	1.81559e+11	9575726865219658
OSBPL1A	6402066755144929	2.46948e+16	6.71638e+08	3.12521e+08	9557957774611202
FAM160B1	5374165750856583	1.00733e+16	1.5043e+16	3935367748609391	9541865339878242
ENSSSCG00000043349	4.35105e+16	3540064546658961	8507586021379604	8926630922776309	9523317127047648
GMPPA	5385167187388869	1.87587e+16	6649326188726051	738021109955192	9519647711718352
ARL14EP	6292353021007979	2751580749834824	1.55816e+09	7.86686e+08	9518467569557808
CDC14A	5114955071162414	9648251908536478	1.89532e+16	4853347919588182	9508244088614020
ENSSSCG00000027374	5.71944e+16	1690807622452227	3.92343e+10	1.39606e+16	9506643785038084
GCDH	5288468239861329	1.43491e+16	1.51855e+16	4.86362e+16	9493340670940662
EPB41	6722437853166113	3806907002479939	682840	4.46773e+06	9490311958479484
IST1	6755574897452369	5127347514725216	4.73957e+16	5664519678111666	9484579664923944
ENSSSCG00000002259	5855134486057786	2.55483e+16	6132403712905234	6926364736154371	9480241027741626
ENSSSCG00000036280	6422276165714381	2619271341351576	3.08986e+09	1.50778e+10	9475886309661520
FOXA2	7.30465e+16	5249673802491662	430.964	38648.1	9475062085285144
SNORA70-32	8645821010380162	364811881808871	1.54147e+07	9.6806e+06	9474719690778964
RPSA	1056367168396481	4872882619052558	2939.15	244433	9471063818434178
ENSSSCG00000004404	5.48908e+16	1.58092e+16	7.00608e+10	2.39845e+16	9469580977260338
OGA	6215226461441833	2.64412e+16	2.71688e+08	1.33389e+10	9449723637115928
EGR2	4654460714258726	7.89608e+16	4954208247758491	1.14846e+16	9444894270475624
ENSSSCG00000001930	1.03651e+16	8694978229130133	0.000111312	0.00170749	9441337257075524
HIBCH	557507575631212	1488737293091992	1.14124e+16	3.7488e+16	9431726914847222
PSME1	5567507232324876	1.58675e+16	6903797530380777	7603426617107788	9420880969213384
COL5A2	5879114602720816	8979770184578783	2729849801774132	6750403752015324	9413445359359354
PSD3	5039509619454599	1.11664e+16	8329364432248422	2314033134297092	9411882708901276
TARBP2	5191652171203746	1.27151e+16	3627160992790326	1082744706041507	9408857691431844
VDAC2	847309760736972	6657515184257932	4145367540992841	5105665899509431	9394437385500952
UBFD1	5849159839538676	2.21125e+16	2.57132e+10	1.09989e+11	9391797193582424
CLTA	8446943904973638	6738807666378186	4.11702e+16	5079531104638602	9389066413257338
MOCS3	4642562694083736	4931139108596774	2.63769e+16	5039596014361301	9385040334639204
ZSCAN2	5598982917208608	2110788801853225	9633554249505300	9735279723849960	9379963025863432
RNF38	5432956376686945	1.34787e+16	2412817977743049	745949318866366	9373348309009316
SCAND1	9165863135248728	6655478278171617	0.00340303	3.85517	9372288300670704
TES	5.19466e+16	1.04904e+16	1.19994e+16	3204500586744759	9372237433785656
RAF1	5747498199865685	2.02387e+16	6.83564e+10	2.74625e+10	9371777802275512
GUCA2B	4978132613520786	1.0665e+16	1.09185e+16	2947758066133194	9371123243901324
SH3BP5	510472078409055	1.01494e+16	1.44345e+16	3.79163e+16	9363480753252816
ARMT1	4604233086271445	3.65704e+16	8483424487575334	8906528242027464	9359213288894732
ENSSSCG00000018620	632510331490093	2.80621e+16	1.17487e+09	6.01696e+08	9342335020833716
CSNK1D	6173589939202866	2202614765746862	6388407585411211	7150020847906561	9325122409148788
PRKCA	7.01816e+16	2.22687e+16	2.37042e+10	1.01939e+11	9322872660926860
RBM6	6231172131073355	1910191271434231	1.23921e+11	4.80108e+10	9320672371519432
FKBP5	6311656007654763	2.49411e+16	6174901756866878	6953542336675522	9320149629422264
SNORD54	5178671997640335	1.00664e+16	1509991803195969	3948640881766947	9319229379779128
BCAT2	6063583004598391	245370014372051	7.28964e+08	3.37482e+09	9309654945388188
DNAJC5	5.20586e+16	1.17271e+16	6159642612505928	1.75614e+16	9306496398073894
PPP1R10	5861495809783293	1960305156746429	65794415996899	732038513572994	9302681187740900
ETV1	6.93726e+16	1630801716889178	5.38357e+10	1.86794e+16	9298433222425628
MID1IP1	5439853092307969	1.2832e+16	3.40746e+16	1024315223223946	9296057655533412
ARMH3	4938536504298827	7493006641234617	619390543015291	140256590884154	9277976402968172
GNA12	5215375450658721	8061672609934242	4521142699178409	1059560196898098	9273281121481646
PISD	5.3853e+16	1.41303e+16	1.70575e+16	5406448444424004	9272092149514704
UBTD2	4915944902655841	851259498912642	3.52697e+16	8472506612238018	9270915628864916
SGTB	5981721242000393	1.26967e+16	3.6631e+16	1.09246e+16	9269942474480772
LRRCC1	593518774561991	2.07053e+16	6490872011005443	7241947335056013	9264563703736296
VPS41	626914837132005	2.37751e+16	1.08273e+10	4.88906e+08	9264160001706278
EIF4H	7199160786891262	4582801926721558	9460273189224960	9622346397415996	9254734956566808
GNB1	7467549859326918	4.94538e+16	4819100905064464	5736045109202403	9254355009369608
RAB25	7417108864875417	4639957415411275	9643.65	76623.4	9243022098456162
ENSSSCG00000032747	4169675158856672	3.70426e+16	8473783937124422	8902009821538915	9226562217879244
H2BC21	5163573373011562	136506990806548	2.20159e+16	6879442809835275	9217381132904818
MYO1E	7.05926e+16	3.11349e+16	2.407e+06	1.32251e+08	9206403665482880
ZC3H4	562465231308204	1.02616e+16	1358284064855742	3.58556e+16	9202498810236600
RCAN2	6420890136029343	2.65348e+16	2.58836e+08	1.27274e+10	9197862022086716
ENSSSCG00000010128	5110821560287007	7713907091930517	5479702398677129	1.2589e+16	9149299874698312
UBALD1	5503959656595346	1.46553e+16	1.29074e+16	4186238821619065	9147703219040784
POLB	6527290059685779	2.59296e+16	3.54103e+09	1.71149e+10	9146578765979598
TTYH2	7470761704557264	3.71386e+16	1.10027e+07	6.99199e+07	9141658117173698
ZNF618	7186074512664826	4511329728423668	185958	1.42287e+06	9138736536377006
PATJ	5906826019519711	1.61077e+16	6881666250258187	7582959958181045	9134601201961044
CASP3	5548358221319893	1.44875e+16	1.41093e+16	4547642982123213	9128369971907582
TOM1L1	5294503166892198	1.30525e+16	3.02874e+16	9190870616756342	9123879895362886
RPL38	1.08351e+16	6646560230620171	4.14921e+16	510941689599451	9118869266858516
DDX54	5238648226997067	108828425047043	9705917388532576	2.65959e+16	9113968463018324
ENSSSCG00000008990	6295448585345613	2.52976e+16	6149872973576249	6938762186621663	9106898903215336
AOPEP	5.87553e+16	2.11165e+16	4.32195e+09	1.78789e+11	9103320557868748
MSANTD4	5479025184985112	1311366417880988	2931497602792641	8916870317412911	9097172884905884
ACAT1	7137747386345552	3.56036e+16	2.41837e+07	1.49246e+08	9094843143625220
ZNF277	6404369524113375	2034564022020203	6.46402e+09	2.60675e+11	9094004453175776
SMARCE1	7818574944293107	4.71516e+16	6570.43	529765	9082137205641768
SBNO1	5520762403805989	1.46952e+16	1263646267809933	4119217015351952	9080405622406394
ENSSSCG00000016687	4949303878582891	6832011332342448	8953838235857568	1.95279e+16	9072760816535864
ENSSSCG00000042769	4924704062360026	7.89834e+16	4948026281930312	1.14744e+16	9049590717723666
UBE2B	7906751017234799	6001280367629781	9.42423	97.7802	9047476074073188
USF1	5.01077e+16	1.00523e+16	1.52156e+16	3972422530309885	9040239767195868
FUS	8436961741026362	6611183069496818	9351960720294904	9553094175327532	9040164380471636
MXD4	5708386353706648	1.6968e+16	3.80161e+10	1.35497e+16	9036944197148136
ZNF428	6997690473775195	2.88587e+16	5911273337695622	6718022800656562	8986672514811256
KRR1	5442218807918421	1404207756970165	1.78765e+16	5652087567138489	8980724077480711
FLOT1	6440390158811798	2547846334099546	9597429182841464	9722295915021364	8976104472677328
KIF12	5846041499841336	1.35472e+16	7128244705511565	7782445947852912	8965750115657134
EIF3G	8186047694243475	54424371171574	1615.47	15099.7	8962451732873791
NOLC1	6434976650070143	3308453157212572	5651617590046726	6493941339763982	8948048794964722
DNAJC14	6088501384876594	1427877153305417	705525224703527	7721160165214226	8942380725199607
TMED8	6348534600712648	2.29873e+16	1.63077e+10	7.16688e+09	8939678922368995
ENSSSCG00000032003	9236012781795406	4.37172e+16	5084906020677794	5975882955386	8934780023043112
GOLPH3L	5888285161855676	1.49483e+16	1.105e+16	3.64281e+16	8931663227237954
AMBP	6097558118299389	1.55514e+16	8.02923e+10	271967284743813	8928875139423121
SMARCA4	7003656156675182	3.36719e+16	6.52367e+06	3.84818e+06	8906976868931112
EXOC4	6989280866934991	3.27407e+16	5671898324586819	6509434769509699	8896409216463885
C8orf89	4.44413e+16	3417303689916414	6451630678845709	1089487909211448	8879639946450446
STX8	6643915735448781	3.05916e+16	3.18475e+08	1.72471e+08	8869864840902458
XPA	6429795638300489	2.92686e+16	6.30091e+07	3.31431e+08	8861255554193386
NPTX2	6580197021043814	1.81139e+16	6703961219621052	742927745250781	8855610451017687
PBRM1	6997778054074714	4652663070018246	4951729874820577	58645164309844	8852909561330256
ENSSSCG00000039222	8435320009637495	4016376659954397	233540	1.6119e+07	8847701215659857
CYCS	8547666415801766	5708774919830655	41.6794	406.771	8829873563634932
ENSSSCG00000002963	880716485904753	4.17014e+16	5184305640066093	6069338645993023	8829390761207556
ENSSSCG00000035293	1.14384e+16	1981360639053834	8.53728e+08	3.39164e+11	8824701578399684
TTLL1	6093799486081513	1.89172e+16	1.36513e+11	5.26351e+10	8814353742803855
RETREG3	5159931832951214	1.04675e+16	7462903375167156	807358468729067	8806386754787097
NEDD8	8509352129183354	8353750450990569	3607228692230654	4.57739e+16	8805408306344181
CAPRIN1	7635267688772638	425317705374772	69543.4	503856	8796888642580069
CRELD1	5.44888e+16	1.43522e+16	1.51603e+16	4.85795e+16	8794855855577912
ENSSSCG00000000278	5595827616312221	1.58017e+16	7.03392e+10	2.40541e+16	8791103893108563
JAK1	8247361578561671	366430692724029	1.41862e+07	8.95298e+06	8791064917461378
TIMM8A	4902017316748862	5.8682e+16	1.54168e+16	3164288041329977	8783327540173922
MAPKAPK2	6043523049346052	1780159680359241	2.45177e+11	9.02455e+09	8762675491109516
CIAO2B	738030604950807	4.11328e+16	1.42232e+06	99999.3	8757864194616459
FBXW11	5734326670394886	1.91798e+16	6614240216525437	7348901103510846	8746084348831869
F11R	5405765836762377	1.26508e+16	3754047655854218	1.11646e+16	8733774632548903
PRKAB1	5260754803054375	1.03006e+16	1.32985e+16	3.51628e+16	8730034807476688
NEK4	5092804430223414	742576343579131	7852356384385053	8388910874170443	8729341330040392
ENSSSCG00000032501	6006044946042109	254109917565426	9597962124467442	9722295915021364	8729063135645103
RHBDD2	7043300364146755	3733597888146818	5411785670165337	6284022042212991	8727823207058731
HNRNPA1	950168919505626	8475446112074533	0.000337816	0.000509665	8726830928671997
TMEM126B	5730640163000126	1.7424e+16	676370626990443	7479973198107487	8712134311582839
ZBTB40	5327440855251352	858833725567741	3383227838763325	8176877837222178	8701853627416752
ALDH18A1	590764055658364	1.92573e+16	1.14234e+11	4.4392e+10	8695013493946545
PPID	6140214403651527	1945060311839962	1.03235e+11	4.02888e+10	8687125184228335
ELAVL1	785421203958846	5109573882859626	87.969	7653.43	8686733663352072
TRAK1	6.078e+16	2206924157791537	2.6299e+10	1.1242e+11	8680927483153922
FOXP4	6164580339286394	2.29397e+16	1.67168e+09	7.32658e+09	8676588885710436
TFG	7.06467e+16	3.27693e+16	5670209754509988	6508661823472618	8675594780368821
PRSS23	5442826771554171	5359086714030042	2061456667919784	4.07466e+16	8672477444842955
HADHA	6534561011859189	2336484519228943	6288316538151066	7055238082698974	8670133278753571
HBS1L	6123264694858342	2310749538618369	1.53192e+10	6.7696e+09	8664756006045888
POLR3D	5.31503e+16	8648395032700643	3273495867298488	794460844099845	8654844181097779
PHLDB2	6054761595823326	1329862124200162	2656013599965691	8156302300277782	8652811989869174
SIGLEC15	5.20396e+16	1.07334e+16	1.05218e+16	2853875866052	8641602476010851
ENSSSCG00000033786	5492611427385627	8156543073722183	4.29061e+16	1.00922e+16	8640528003583663
FAM174A	6446046616632925	260438303659404	6098191941523942	6893703067863062	8623508696632359
CCNDBP1	5104594117123196	7847344252016523	50895417711583	1.1777e+16	8618389418564517
MKRN1	6.10246e+16	1.98302e+16	8.46346e+09	3.36648e+11	8614554411157092
REPIN1	5259022250826064	1.00139e+16	1.55366e+16	4.04634e+16	8611752577156858
PALM3	4810860139700008	738014160817667	6594797735377597	1.48319e+16	8605788610672155
GATD1	6100916148879999	7.66581e+16	5627712991600915	1.28921e+16	8592301691725314
NDUFA4	8599632792940355	4671796331378015	8197.41	65456.8	8581475865090608
COMMD2	6447163133607213	3.30726e+16	5652321680789579	6493941339763982	8573386274631668
IQCG	542030212983567	1.2315e+16	4493303543846878	1.31798e+16	8571217414726511
HSPB8	6266133854360953	1.58834e+16	6.73658e+10	2307421335009426	8550347917066772
DOCK1	5.85484e+16	1.73349e+16	3.13382e+10	1.13206e+16	8529588926979597
PKIA	6343874166806225	2.3745e+16	1.09979e+09	4.95214e+09	8517981858730219
VBP1	7225668181436886	3947038210066012	5298371786887025	6176938163185383	8513639882463511
DHCR7	5845887444772316	1.73667e+16	3.08178e+10	1.11514e+16	8511954499584248
GMPR2	7011662342476236	2438155021678902	7.90219e+08	3.64e+09	8511319059817387
PELI1	5415458595773721	1.42502e+16	7058061751026875	7722916714604834	8505490448447112
NARS1	5955913592096894	1.25077e+16	4.0527e+16	1.19972e+16	8504673528832256
ENSSSCG00000004489	1.28171e+16	6400242208911055	12.4266	135.05	8493617751550318
ARFGAP2	5490730678879967	1.47275e+16	7011535274454567	7681183013805345	8492821688308907
NCK2	5.34457e+16	1.00646e+16	1.51144e+16	3950816343536337	8490734982760482
KIAA1841	5520693527828267	1087765604597557	7415413263748958	8028981737108801	8485713975015514
ATIC	5759988258287318	1.38173e+16	2014671884475043	6316907639732995	8473309712801017
ODC1	6585734368462396	2192843734572345	2.83009e+09	1.20096e+11	8456106527908909
IFT20	6283199256004762	1.9883e+16	8.23306e+09	3.2789e+11	8437182238239546
LYN	4745315584518713	6558188562390621	1.04403e+16	2241893530944281	8435990036974749
MGST1	742612575964997	2008775663245595	7.39687e+09	2.95875e+11	8434973839305313
RANGRF	5744669163367597	1.46925e+16	1.26548e+16	4.12061e+16	8432629785382026
ENSSSCG00000012703	7943703717927944	6181848281890971	4317226159457479	5267755306268574	8430269881439512
SCRN1	7063372720634749	3933866484404214	3.56315e+06	2.41256e+07	8406926523893844
C15orf40	5.8096e+16	1.03207e+16	1315464792614365	3481122678598146	8396704836423684
ENSSSCG00000000394	8326421198057476	5545198226152955	9.57701	90.9745	8378250549421349
THAP5	5.53241e+16	1.31505e+16	2.87445e+16	8759967625928282	8377800845043653
PITPNA	6001830467944533	8998245889211415	2702388644010215	6687655725740448	8364691159730754
ANKRD27	4829847473159507	6218254334825287	1264397191250272	2.66075e+16	8355585966259762
BZW1	7742724821514297	3766915029628153	838197	5.42333e+06	8352528035945556
HOMER1	4748051850808504	5532101372623242	1.86707e+16	3737347440389163	8352181542507846
ENSSSCG00000016828	5949519824184939	1.26526e+16	7220615086343287	786187534957262	8349427648930233
TMEM184C	5268882795267898	7389859335116887	6559261813758677	1.47676e+16	8332919773950106
SIKE1	5.76817e+16	1.31424e+16	2.8869e+16	8793730770718772	8331971083974488
MBNL3	5249361977259442	1.17852e+16	7313761748008947	7941717244408699	8326149655102678
TKT	6158199540779017	1.72643e+16	966857211508481	9755292588815704	8323197890915249
ENSSSCG00000044700	5179541167006296	7024813966634129	80387822455225	1.77373e+16	8322539982971562
DACH1	9516614012049708	48473674758611	3347.53	276246	8306621377364386
COMMD6	5759422654047579	9083211060613928	2.57967e+16	6408688443033126	8303415033375903
UPF1	52988603880071	8710909126287447	7678850298956065	8250132057122367	8294093653879929
SSBP3	72615021182476	3998089506118617	2.56459e+06	1.76062e+07	8288173917302777
TTC1	5821993270534337	1672319686659838	4.32489e+10	1.52621e+16	8285475531116301
FBXO22	6862916788463279	2.52345e+16	5.07669e+08	2.39175e+10	8284943324900339
SAFB2	6055895900203128	2069032614355848	6492054995358887	724200706858754	8283669155311014
EEF2	9629320209171028	5558399541265278	89.5497	853.184	8280425341153864
TMEM87A	57806050985387	8405928681432602	3739992903175621	8934737144248167	8273776478491489
NUDCD3	5.1233e+16	975011210849388	7548492476501213	8145349193514357	8269558553509078
DCTPP1	6392771669380596	2.14115e+16	3.70537e+10	1.54178e+10	8260186838565787
BAMBI	6.75706e+16	1.16148e+16	6542771447315983	1.85465e+16	8260154381136863
MACROH2A2	7.64292e+16	3815458584856011	653560	4.28928e+06	8250919138473297
AIFM1	4996548642964424	6265491239629414	1.23112e+16	2.60011e+16	8246792808179526
PAIP2	5731876255607004	1.45031e+16	1.39928e+16	4.51318e+16	8238624157884281
ZMYM1	6333723685410238	1887047401648213	1.39901e+11	5.38121e+11	8231221868474259
RNF214	5917652432180873	1.36534e+16	2198424708737291	6872890898304979	8223756296415531
BRD9	5586544930313491	1.62559e+16	686811014240617	7571926106105289	8208584484928164
IGF2BP1	4.87527e+16	7305349270350803	6874963220671707	1.53972e+16	8206816190663772
ENTPD6	5178478444196054	8303408522458653	3957074226033153	9404284632069896	8203374695590031
RPF1	5968581612034815	1.12432e+16	7991381588629585	2.2298e+16	8198168420270827
TAF7	7250849157225218	4.11433e+16	1.41467e+06	995702	8197935284156838
BTBD1	5485177658035969	1483854296806797	7000830989742638	7673389454056375	8190013593995718
PLEKHM2	4.64454e+16	5.93343e+16	807551251397348	856853234050347	8189188626740644
NOL11	7049281324579057	2.18664e+16	2.92309e+09	1.23715e+11	8179402804213317
SETD3	5383166849380637	1.19872e+16	535673367393793	1.54718e+16	8179291182887939
SUPT4H1	6749025232419337	2.99999e+16	4.32072e+08	2.31256e+09	8174906110416358
ENSSSCG00000001396	5.15002e+16	7604317696900393	5822869419783967	1.32964e+16	8167330075070349
PNRC1	7672310863676553	3.18894e+16	1.63208e+08	9.23646e+07	8156763605655997
UBB	1.19536e+16	8686001694297554	3.51343e+16	4478751821433679	8155978347011288
SEC22B	638427810735338	2.33759e+16	6287506142153463	7055238082698974	8147945151694932
COG5	5083278499360061	812960953190191	4354812471951708	1.02395e+16	8136812200610952
ENSSSCG00000031589	6490294259605684	2222915874625911	2.41971e+09	1.0385e+10	8127167451815404
HLCS	6038789469864014	1.33697e+16	2557265845325403	7871910033714106	8125438888481337
TMEM50B	5764944201290727	966505407068085	1878062340282688	4818117760440516	8122633784812475
DCTN6	7371197778964225	2379226369816694	1.07313e+10	4.84912e+09	8121117409061359
TLCD3A	5284368469035141	6571332770715369	1.03634e+16	2226887506006961	8117342599296282
ENSSSCG00000048856	1.52348e+16	6549855221288195	0.581567	6.47397	8110990829946121
SNORD87	6151301299394824	1.97823e+16	8.67805e+09	3.44116e+10	8105894064419771
ATP6V1H	5622626124311028	1.35764e+16	2290443465758119	7118915900359215	8105306892498078
PREB	6137978794125121	2.13251e+16	6442315345649893	7196537630018661	8089344858237274
CAT	6.31968e+16	1.66852e+16	4.41247e+10	1554547347724972	8088663969941607
ENSSSCG00000001850	5419088468866371	1.07623e+16	1035881839268525	2.81325e+16	8079692706888186
DNAJC15	6732052311343397	3.15052e+16	1.98904e+07	1.10999e+09	8073855828247154
PRCC	5789761608304471	1.46622e+16	1285988813693498	4.17296e+16	8071111111964948
UBE2V2	7472641740646233	3.60256e+16	1.94742e+06	1.20879e+08	8070537298205818
DCAF8	7292159528737905	2704692397005499	1.98576e+09	9.90871e+08	8070259471455828
AKR1A1	8258035935215485	3.35711e+16	6.8706e+06	4.04168e+07	8060374325964602
POLR2G	7835850044912473	4.48841e+16	209045	1.59192e+06	8050145880364542
ZNF260	6014687451673649	1.18331e+16	5818798489919525	1666374985143546	8039161243359847
CNTN3	6757463093728118	2.50832e+16	5.49092e+08	2.57555e+09	8034687691737644
MGAT4A	7394983662522447	2957079669903706	5865857360755226	667943125504573	8023148579228684
RPP38	5011319081424844	8547300205637248	3.46035e+16	8347542532810058	8012427441938597
JMJD1C	7892272087905913	4159938341107585	1.12029e+06	795490	8008577556120584
RRP15	6213299316330589	2.05719e+16	5.74317e+09	2.33514e+11	8008421906004175
PKDCC	6087179525530074	1.86019e+16	1.61056e+10	6.12146e+10	8008123718986941
TWF2	6.49813e+16	2459775923297905	7.06338e+08	3.27716e+08	7996241154143908
TIMM10	6.02137e+16	180548414432973	2.14632e+11	7.97809e+10	7995351736116739
C21orf91	5883772608945684	1205060954737825	5177544679161604	1.49948e+16	7992795583262609
UBXN2B	5596308967590789	9377984031071732	2.19607e+16	5.54378e+16	7988779722954408
ENSSSCG00000048661	695025817087075	2.75408e+16	1.53817e+09	7.77206e+08	7984910129406859
UBE2J2	5034065764508846	8198909273148328	419155806891781	9891891916783584	7984400139064638
VEZF1	6480324764209927	2044310206414802	6.14306e+09	2.48827e+11	7978181103103015
EHD1	5501796541266378	1.28725e+16	7197576178884159	7845667175286873	7975406899458716
BPTF	6780171890897291	3502747997502649	5539576138147164	6406883513311619	7966786386884328
ENSSSCG00000014071	9860529100717368	4.55469e+16	1490.26	1.15825e+06	7960033507201227
PSMF1	6365373523076679	1.67278e+16	4.31439e+10	1.52418e+16	7935085954981096
PRR36	6029483343476125	1.79486e+16	2.26957e+11	8.40697e+10	7934616083458759
ENSSSCG00000035561	5675960514213421	1.42337e+16	1614509864519154	5135038319095642	7931826821291911
DDX5	7728143943978308	3967846579982834	2.99409e+06	2.03801e+07	7930713228573114
COMMD3	6980481929892166	3521738246528642	2.9488e+07	1.80417e+08	7929404698477234
SYNCRIP	7.31008e+16	3.12559e+16	2.26164e+08	1.24906e+08	7923999170475123
ANKFY1	6947557508250404	3.38018e+16	6.10238e+06	3.62301e+07	7919917016117389
HNRNPDL	9307294837036708	7321114239414125	0.116496	1.43926	7916244595136628
G6PC3	5432221595543623	7793855242856777	5242421470277636	1209151311777705	7911905756260152
SLU7	5896139384434513	1.67247e+16	4.32138e+10	1.52581e+16	7907301830494552
HBB	6493750605344478	3.37769e+16	6608478239170346	1.11158e+16	7906024883249738
UBR1	6462120339694781	250726055685881	6165643027325731	6947997028332616	7890954147163945
ATMIN	5066569772789326	7007176532740024	8118361287201146	1788829298059579	7890461351446997
CACNB2	7.53427e+16	3764360461301649	849247	5.48928e+06	7886024052682673
PTPRK	7019006220438475	1.76749e+16	2.62067e+11	9.5981e+10	7877029427158593
KMT5B	7118486635885553	2.19968e+16	2.73107e+09	1.16279e+11	7873299443337836
TLE2	6484786650516015	2.42442e+16	8.48622e+07	3.89225e+09	7870055875028573
PSMG2	6029529905793565	1.53815e+16	8.78427e+10	2.95668e+16	7864899766253284
RBM10	6026278469965097	2.03696e+16	6517537626783689	72653774796483	7862083945166268
MAP3K9	4.589e+16	4406288972605369	3580665553097017	655417479739651	7851092414425068
DUSP19	5.55079e+16	1278733926796323	3489731107441941	1.0461e+16	7845559087597302
FTSJ3	5407837551667548	876228891972912	3.07523e+16	7499663337194413	7833689282249928
RPL10	978120913257431	4026267310124964	2.2201e+06	1.53563e+07	7828442767033905
MAGED1	7361447256081979	2.88093e+16	7.98669e+07	4.17025e+09	7824826133374393
NONO	8542342386639577	4.77541e+16	4831.66	394657	7824677285266415
MTMR7	7.44501e+16	1.951e+16	1.00077e+11	3.91514e+10	7821906028252815
DPY19L3	5675992382665147	1.28867e+16	3.3093e+16	997145465880154	7821421628769158
BRD3	6918433159257473	3320881167975914	8.27746e+06	4.82501e+08	7810367839455742
CEP170	5900031417112672	1.42765e+16	1578213773856103	5037086469868259	7806994680343223
MYO6	6824922040848142	3393660049441749	9535454086866658	9672730834518116	7789582804843894
ISCA2	607071159014616	1.46917e+16	1.266e+16	4.12061e+16	7789005937343343
TIMM8B	8398905001180632	5067998375315295	4.76527e+16	5684648711184206	7788099593634959
C7orf50	6.68848e+16	287808120450455	5916285740647885	6721336670629738	7769738106665512
ENSSSCG00000023012	123148928266596	3.76022e+16	9511038860498248	9652545294953272	7767824214641611
CDKL2	6.25524e+16	8913754931206757	2.83031e+16	6966575461141228	7762839657939276
POGLUT1	5.51639e+16	1.06899e+16	1.07721e+16	2.91314e+16	7756301614826007
MTIF2	5510610277735907	1.14477e+16	7158188488286723	2.01574e+16	7754935223981259
ENSSSCG00000047961	5894111609956044	1.37529e+16	2.08498e+16	6527776290399014	7752674043345672
TRIM24	5.96275e+16	7.38297e+16	6584419298475041	1.48138e+16	7748831778031392
PGM3	6430644536130953	1.88893e+16	1.38527e+11	5.33475e+10	7748684224638736
FAU	8942938540365882	2.80564e+16	5963318024305141	6758005509339795	7745247005546994
ENSSSCG00000045536	4818393833503169	5049918989062737	2462708972770186	4.74628e+16	7732750862555801
ENSSSCG00000029502	6.64678e+16	1.19597e+16	5436430230333102	156737367971654	7727383211442188
DYM	5289834061715062	1.10469e+16	739610568509551	8014843612106204	7719851895239918
SLAIN1	5709194226799011	4440201220243118	3.51021e+16	6447285298102357	7718821186204846
PALM	5967215646823231	1.41474e+16	1.69031e+16	5365464540142847	7706783758667376
MAN1C1	5028312867334081	6219512404738426	1.2635e+16	2.65974e+16	7705568008324841
ENSSSCG00000024791	6.24434e+16	1722751107049932	3.31599e+10	119182506342866	7705508560143405
ENSSSCG00000008137	6917003983314736	2.65948e+16	2.50912e+08	1.23568e+10	7693259552326185
PPCS	556627905977359	1.14602e+16	7110360473419902	2003147247608454	7688297115886731
RPS20	1.19469e+16	4165748977326769	1.08748e+06	773909	7684849422013417
SNORD59A	5133422155439104	5785139243008201	1.61622e+16	3295139557903471	7683344568338134
THOP1	5419294471173434	8887349437724591	2871532932178075	705721317022837	7681790865732319
STXBP2	4967737263240483	5841037567303152	1.56566e+16	3204404149823559	7681392684427804
IFT46	6.44565e+16	24262703973847	6223151335527579	6997552450563754	7673875491246344
ROMO1	838931297339139	5255271845181202	4.68493e+16	5618779888588795	7668024487262819
PUM1	639141510635507	1.60781e+16	6.07818e+11	2.09534e+16	7660938162059132
BCS1L	5137202287534126	8560623355259436	3.43512e+16	8296035951639137	7656361975974517
GID8	6773190585547772	3364824372187676	5618666972776744	6472045471414639	7626088005671923
COG3	6103884491550153	1.44869e+16	1.41139e+16	4547642982123213	7619026441236617
GALT	5215638070551596	911366469539117	2.53707e+16	6.3151e+16	7598601236001025
SHPRH	4923647088511457	6.24784e+16	1243449324491623	2.62183e+16	7588378889766244
EHMT2	5180292741904665	9384625351690978	7593432294579825	8181664908896965	7584151877388465
RXYLT1	5.65988e+16	1.10135e+16	9044848379758586	2504126416710365	7580360579359041
ITPA	6.4639e+16	2.11089e+16	4.33899e+09	1.79263e+11	7577248445785287
SELENOH	7674736076935008	3755697470238048	887814	5.72702e+06	7570145495937093
KHSRP	6588692424719913	2.40123e+16	9609173940016524	9727060068116072	7568859160463824
BAG6	6316568827126726	1.21693e+16	4.85834e+16	1.4147e+16	7560394941418564
PTPRF	7252695496433842	2.81018e+16	1.15097e+09	5.89932e+08	7558837690197322
PCBP1	7906582714621893	4514285074542217	5016573584748907	5914257904920966	7553254255597988
YTHDF2	6.99785e+16	2.35648e+16	1.20778e+10	5.39293e+09	7552223971678294
ZDHHC4	5.11771e+16	491497742781668	8245493890927024	8712937842555055	7538627637722786
CYB561D1	4970172627335622	6890862964500968	8663743317545726	1.89468e+16	7534724179592608
MBD5	6746059178862022	2.15231e+16	3.49586e+10	1.4622e+10	7529047684243915
QDPR	7523179254040418	3.00246e+16	4.26599e+08	2.28709e+09	7526249033748136
OSBPL9	5478651087873422	9322764475581608	2.26324e+16	56909460571306	7523080705326813
B4GALT3	5757701682143723	1.579e+16	6910975815385233	760725404271908	7510516946935288
IGSF9	5606780977510714	5621503292339014	9810841610445456	9860415977846272	7501121062266683
DEPP1	5787752263498185	2.62437e+16	1.05234e+16	1.65464e+16	7500398291697895
AGFG2	5.75913e+16	914058873789306	2500006453851966	6230097699999536	7497979498192512
TNKS2	6125360891262275	1.10056e+16	7400802141191992	8018577784610181	7496317725331311
PEPD	6611245677701978	2.52722e+16	4.97837e+06	2.35235e+09	7491717239036216
SSBP1	6037198051959558	9148624073418788	2.48905e+16	6207623093070796	7489901517645841
SEC61B	9609880186256684	543433260450465	4.61013e+16	5545999184612476	7488522627723387
CUL5	5.34193e+16	6205324050038106	1.27367e+16	2.67587e+16	7486255114938724
TMEM98	714256360103564	2726320597253658	1.77558e+09	8.90848e+08	7481072509722719
IRF2BP2	699195415461624	2.19056e+16	2.86395e+09	1.21373e+11	7478754386386075
ZFAND1	5.09904e+16	650802781285158	1.07389e+16	2.29832e+16	7475819269954976
PTPRH	4902261247247986	3622549861322053	5700144610216435	9790872553096112	7464009434574345
WTAP	6815515491924135	2.40255e+16	6240223199185575	7013551472949677	7459394710204356
BACH1	5092521295322862	696776313050762	7918067277600443	8439269844410578	7446074890442474
DIP2C	5.7702e+16	9662927631723476	1.88024e+16	4819986050062978	7444400383761649
TIMM44	5601078780922085	1.14805e+16	7032890877695419	1.98481e+16	7438846497147568
ATP5MG	1.03026e+16	7452900059661056	3879715522211887	4.85116e+16	7436418882025238
P2RX4	5725283431650803	7261012145866289	7046756546725107	1.57545e+16	7426725549372161
EXOC6B	5.8377e+16	1.3483e+16	2.40729e+16	7449580598183114	7426700428755728
GRAMD1A	5089523316763865	5938344195306575	1481493042755884	3.05445e+16	7420515736778662
TAB2	5.80699e+16	7932612688624197	7782127079261982	8333166137646598	7419914283853074
UGDH	6221391237359579	1.56455e+16	7.63923e+10	2.59855e+16	7407314175350732
ARL5B	5024940752402646	5.83364e+16	1.57226e+16	3216752642894885	7405949993948692
FN1	6339124960029849	1.24879e+16	409598461114023	1.21141e+16	7402290988670601
TUSC3	928168831846277	3640060677227984	1.60653e+07	1.00695e+07	7397187981550508
SLC29A4	5790902040432515	1.27582e+16	3.54455e+16	1.06105e+16	7393071477877453
PAXX	8404239385781734	4.29423e+16	563784	4.10794e+06	7387687268341009
KLC4	5.41143e+16	7.57242e+16	5926826268412908	1350011013607942	7387264154095899
PLEKHO1	4740975966291428	3.32095e+16	6840226606490178	1145456594432359	7382274027182673
SKIL	5220026202142484	9484448754726316	9754315667366212	9821713577128166	7378697507049001
GADD45G	6608677291843874	7450974024288289	6340213008253717	1.43045e+16	7373928117230528
SRM	6.35988e+16	1590089042801123	6.67473e+10	2.28991e+16	7359761653563812
TTC5	519201157409012	8230075428747895	412018173375586	97521614163317	7355554903624034
VPS37D	4909772049409978	5765652259596619	1.63424e+16	3324479128184325	7349727608707807
HERPUD2	5800215746762854	1.16847e+16	6301673161016959	1791060651969891	7342993391864637
ENSSSCG00000038702	6915365948748861	1.9142e+16	1.21348e+11	4.7071e+10	7334474169577805
COPS7A	6113584380172874	1.57572e+16	9683359800852772	976607615564203	7334099907676916
ENSSSCG00000001038	880661911907518	2041436608207519	6.23599e+10	2.52272e+11	7322197082003746
POLR1C	5534240926468228	1071353489910126	1.06355e+16	2879839348584557	7316665918638534
ENSSSCG00000045731	5222788234454565	5063834761568572	2.44301e+16	4716830927470918	7311540453314276
CASTOR2	5538065213912668	1.22733e+16	7260887056269456	7894998779854121	7297658287090823
KIAA1191	6085220571467184	1.44857e+16	1.41226e+16	4548158622953524	7277199595041635
TMEM127	5531519410797389	1.17676e+16	7315690096532597	7942466119025908	7274499975675609
SLC49A4	5.42532e+16	8405154647561298	3.74159e+16	8935213107544082	7271978281756225
ENSSSCG00000016970	7081817885810581	2380975843018964	1.06342e+10	4.81543e+09	7271154973572832
MTURN	5.19392e+16	6238884468396103	1.24975e+16	2633390697264796	7256770485212863
FAM204A	7464791365776958	2.90204e+16	5900900841266383	6708588056877959	7256342825938175
BMPR1A	5984378628901596	1.1708e+16	6223258435161689	1.77113e+16	7255335596372978
KLHL28	6006696429248476	8816484760346587	298521201381892	7305793676567525	7254742467781079
ENSSSCG00000049502	3.83812e+16	1.11199e+16	2916502111418225	3.84865e+16	7253555283056246
ANAPC7	5798296598418143	1.27509e+16	3.55846e+16	1063723894801273	7246383721659543
RSL24D1	7027777203675619	1.83946e+16	1.79569e+11	6.7809e+10	7240635942634711
ENSSSCG00000019600	6251523022993091	1.65355e+16	6842734097622009	7553040288165316	7228559144611736
CSTF2T	5800060921318975	8168419493015808	4262603431210452	1.00374e+16	7223494407155425
ZNF516	5456786294121852	5.97015e+16	1.455e+16	3008533439539887	7215092333553835
TRIM27	5873382734233865	1.31372e+16	2894879684793291	8813850208401986	7213538609579072
METTL9	7124163457979716	2841814419031713	9.77449e+07	5.05029e+07	7213190011436262
CFL2	5266442529107469	5830609568258945	1.57497e+16	3221271250207589	7212924736005464
CTNNBIP1	6111607210497296	1.26985e+16	3.65952e+16	1.09189e+16	7203777620833732
PSMA4	8024095653045556	2.6035e+16	3.35282e+09	1.62619e+10	7199131511155509
DYNC1LI2	5553827850597479	9850869561495406	1.69752e+16	4394213271988549	7198186518759563
SYF2	5794711563112035	88703932887287	289832693703746	7114882205315541	7197169815398982
ENSSSCG00000050067	5962604214051183	1.51666e+16	6969486089522992	7648184974503067	7195362860618515
TERF1	6459469428103744	1709875362888825	3.54856e+11	1.27043e+16	7184058297296727
INTS6	5140389814742189	6.33531e+16	1.18358e+16	2.51711e+16	7182694342252224
ENSSSCG00000039635	6492047483895743	1.5597e+16	7.8377e+10	2661828389171493	7180043635964771
PRMT9	4959620714237297	4613305807935776	3172481912416462	5904776203893861	7176062927647063
ZNF362	5440301999886124	1.06317e+16	7443770428634974	8054245019981008	7175040560079489
SENP2	5660870972787589	1.10071e+16	9076305883892682	2509584878288912	7165289564843997
A1CF	5.82485e+16	5448939123234986	8154278087261331	8640758733353107	7160710546100148
ENSSSCG00000050251	6706999800784699	1.3849e+16	1.98103e+16	6223595856034946	7157867631224083
TMEM68	5730140535968711	1.13092e+16	7712197194637809	2.15753e+16	7154838385114662
MARS1	6232572841674622	1.35292e+16	2.34874e+16	7289519485645164	7139106496459202
TRIP12	6267860417777702	1.48122e+16	1.18764e+16	3886825848326905	7133903647849255
UTP11	6580260435984513	2.29097e+16	1.6979e+10	7.43642e+09	7120036252709145
PLEKHA1	5190090216369976	5608607290494655	1.78725e+16	3596931235885314	7112629402867963
PSMD6	6633280114465157	1.97025e+16	9.04833e+09	3.57473e+07	7110764571528239
GNB2	926047699821433	6479903925940391	4.20832e+16	5167321569976762	7108828936482338
FAM118B	5688718606283856	9251409519904144	2353142374059198	5891584889678866	7108325569854537
CITED2	7806975382887832	1722850216805611	3.31427e+10	119182506342866	7102215435859165
RPS27A	1.2377e+16	3627508566108091	5469824352438483	633878795370243	7098655879604479
USP22	669977274631153	208097110092736	5.07251e+09	2.07827e+11	7096048723116665
ESD	7945837333856964	3304722948436806	8.99471e+06	5.21466e+07	7087924144617441
ENSSSCG00000004387	6019214430539909	1489620202676902	1.13591e+16	3735119815612272	7086529469184552
SEPTIN9	620462688952972	1.15121e+16	6914385013019197	1954807614791847	7080563719141945
ENSSSCG00000022864	7531430162564239	2.9298e+16	6.20603e+07	3.26708e+07	7080419388640787
RMND5A	5556722298537156	9643546702783194	1.90018e+16	4863853389709362	7077660140382458
OLA1	646263511806273	1756758246483926	2.77275e+11	1.01016e+16	7063150464401701
C16orf87	6011634271122287	1.18804e+16	5672818263312722	1.62893e+16	7056754037851292
SF3B1	7827514802037076	3.16931e+16	1.80567e+08	1.01117e+09	7052857333612284
NBEA	7450228653081978	1.96373e+16	6576644454518632	731854290912417	7044447401583709
C15orf48	919877763582748	1.08631e+16	9810139332871696	2.68585e+16	7040311573410423
RRAGA	6324826013540075	1.83078e+16	1.87938e+11	7.06364e+09	7024298675025832
PEX5L	6877724750635266	1632527360022682	5.33477e+10	1.85201e+16	7014193930025996
MMD	5488714880062577	4161102768279562	4136246592896009	742070877270543	7013350236506355
PIK3R1	6171314668297471	1.1798e+16	9725994696959158	9799352293667838	7012038985752965
ENSSSCG00000034844	5038598873662667	4309256133168123	3790553312291657	6879430466576311	7007582038638787
PRR13	6235358150872721	1.48844e+16	1143030854328647	3752746460806597	7007412852647785
TSKU	5.33005e+16	6640085301108478	997091601021447	2151194934639811	7005797079735085
CCDC127	6053852527259784	1.50064e+16	1.07147e+16	3.54686e+16	7004340765980815
GARS1	6235646142819773	1.30539e+16	3.0265e+16	9188403479003968	7004286025769483
USP46	532133133574507	5563920464229776	1.83343e+16	3678335616112123	7002165467504207
BICRA	4800545800607829	4.35966e+16	3679955881206654	6707185079675118	6995183388335319
ENSSSCG00000027349	5519999742129141	7720209501597578	5460605927450744	1.25496e+16	6992280820075679
PRDX5	8472562228723486	3566675254294263	23412.6	1.44765e+08	6991408597429116
LUC7L3	8122834069648459	3.14752e+16	5747784268467423	6574169234643795	6988854600027622
HDAC2	8334036394201341	3377426003551743	6.18924e+07	3.66439e+07	6977077321876769
NAA16	5717806641448807	1066766490087404	1.09025e+16	2945318689898519	6972891199409375
MVD	5.85205e+16	1154568361855468	6790672667786518	1.92153e+16	6970650844047113
DNAJC19	7551135037968399	284623269717059	9.55395e+07	4.94431e+08	6968955069362492
MBD4	6029740244752733	9731722173402622	1.81115e+16	4675151043989609	6963332572328429
SNRPN	8315484572509302	2980513700902425	4.77724e+07	2.54628e+08	6954755149075242
COPS5	6580521283851537	2.22586e+16	2.38285e+09	1.02337e+10	6951344613629576
ERC1	5983774069868869	1.06421e+16	1.10544e+16	2979446832857495	6948435995685179
ENSSSCG00000014361	7957002349614893	3184276362046059	1.67171e+08	9.44408e+07	6944297942281765
SLC38A5	739849906090773	1.83922e+16	1.79792e+11	6.78533e+10	6941410435957706
IFI44L	5002085821049724	6.95769e+16	8345987533820416	1.83394e+16	6940278417507937
ENSSSCG00000044106	6025260325379514	8951942431671021	2.77175e+16	6835554712785607	6939555880218264
ENSSSCG00000027301	5731280267190756	1.09422e+16	9399834935339052	2587880704396479	6932491681499051
CLK3	4873876476519161	5252542024783708	2.19147e+16	4289293992755277	6932288135873436
EXOC1	6329105659600591	1.56372e+16	7.67293e+10	2.60863e+16	6922974205837877
RPL7A	7834247979745117	1.89065e+16	1.37287e+11	5.29019e+10	6920024860565498
PERCC1	5250219359478001	1077730863141441	3.01381e-09	6.07691e-09	6915510109296909
MAX	6427258123807839	1.88693e+16	1.39988e+11	5.3813e+10	6912976406581712
ZNF32	6367248645625079	1.73027e+16	3.18732e+11	1149441509974873	6910241532157602
DNMT3A	6576989416060768	1079094858067819	1019976013482438	2.77475e+16	6910139690456116
PAPOLA	7750098289689168	3.20486e+16	571315770300649	6543902678041731	6907708420031108
MBIP	6232533731833456	1638424692623943	5.17132e+11	1801635378396467	6907615276343807
QARS1	5285806469424394	7315393981764892	6836640937096613	1.53221e+16	6903405628178889
PHF20L1	63598994264648	1.42826e+16	1.57313e+16	5023352431699481	6895969344668967
PPME1	5723034336190847	9117844915856384	2.53128e+16	6303132653206177	6893170835844246
OSBPL8	5.22833e+16	6.37512e+16	1.15731e+16	2.46532e+16	6884814942846526
TSEN15	5411238193583433	8876555254458758	2888560587613722	7095895228336796	6882749688320906
SNORD33-1	9879764305970256	4.67887e+16	7906.79	63293.8	6866074601752663
ENSSSCG00000046335	4372827538470911	726460371241437	3.94033e+16	4.91067e+16	6862823352702919
SGSM3	5219500609137064	7245368428525418	7108412739948941	1.58868e+16	6862098379805998
STXBP5L	6008953951609813	1.23738e+16	4354016063073605	1.28123e+16	6851217480783687
SLC25A39	5584290097598397	969729249460395	1.8454e+16	4.74636e+16	6834139527764977
CREBBP	586678314484101	1.3558e+16	7127148606310346	7782445947852912	6831259060632938
SMAD1	5.40117e+16	7079719411011862	7796121690234039	1.72316e+16	6829222067317898
OPA1	5678269605280791	6723934949058361	9512751816890664	2.06415e+16	6816469584054906
RNF2	5951562989271622	1.23703e+16	4362101233397948	1.28302e+16	6811103281375501
PPP1R11	5398626171104552	8520634870860839	3511419701546358	844532000236881	6810014659171555
MNX1	5740409161331186	1.02635e+16	9744427423447356	9816381561530944	6806034911446033
JPT1	5347603082030895	7228453363973577	7175700117839743	1.60204e+16	6793203374691995
RABL3	500056678905821	5549846001640546	8137577319437022	8627338917366102	6790069349232161
FRG1	5920241467175581	5580963749633494	1.81567e+16	3646130356161606	6787832537155923
CDCP1	6.10285e+16	1.48444e+16	1.16754e+16	3827320847218413	6784951578935219
IFIT5	5261685375377643	623692202094459	1.25114e+16	2.63544e+16	6778208883605571
DCUN1D5	5455853112702375	8907430153964997	2.84013e+16	6988062947121134	6764419966555343
OXA1L	7000837221278102	2.42803e+16	8.32876e+07	3.82277e+09	6763545271374205
RPL32	8705816144211955	2.76058e+16	1.48731e+09	7.52694e+08	6759762965820476
ITCH	5800270962453923	8195737239985354	4198892825144317	9905555847985782	6759592964055421
ARMC1	6046635698820504	1360889383269856	2.25116e+16	7020656400521072	6745761598437966
MRPL54	5.08822e+16	2493516863780602	1.14316e+16	1774804687843704	6741284853716588
DARS1	6312153472104887	1.33548e+16	2577639878848002	793081905142677	6734504830358774
ENSSSCG00000000530	6807504267366415	1.72605e+16	3.25886e+11	1.1726e+16	6730038792151906
GTF2B	6218385602175458	1.02241e+16	1.38616e+16	364863916461873	6729320189878477
HSPB1	8486467972198549	1.85206e+16	9656731674595252	9749198305507852	6726625649415556
PDXDC1	5037032200292657	5647853503897709	1.74768e+16	352503727842241	6725543143335774
NT5C	565543731454938	823189945022893	7741790364000103	8301063514041582	6725371255439225
MRPL12	7200011029538081	159549749488387	6.48671e+10	2230175217411972	6724859970491732
ENSSSCG00000050609	5014268137566909	6173712508299172	1.29662e+16	2.72142e+16	6707809447536465
XPNPEP1	5113130274605439	663238726765338	1.00141e+16	2.15833e+16	6705189724261752
GAR1	5.38417e+16	6854328335949393	8842679167732096	1.93183e+16	6696612992753795
ENSSSCG00000002722	513961754276184	6132921663730071	1.32687e+16	2.77583e+16	6684924651943163
C16orf72	6677212840773138	1443420224358741	1451422097376627	4.66258e+16	6684819976157925
STAM	5274563286934525	7337557564939452	6752853012387832	1.51607e+16	6684508854541032
MGAT5	6916816002334542	1.60914e+16	6.03579e+10	2.08184e+16	6683575153368678
PFDN2	8027647252372459	3421224445513581	4.9417e+06	2.95856e+06	6682694402246997
POLR2H	6183802196096507	1.18648e+16	5720558935329126	1.64117e+16	6676441318915425
PLEKHA6	5343261418958323	7350937918228505	6702777900456993	1.50589e+16	6675079696520695
CCDC12	6109577496384337	934825632239942	2231977217987894	5625338110237045	6674961030585788
HPN	6730812631234581	1.53892e+16	8.74878e+10	2.94628e+16	6671393430363267
SS18L2	7099468795072718	1.35989e+16	2.2632e+16	7054757710181011	6666531870549078
ENSSSCG00000034339	4.68258e+16	3.05155e+16	80660039568122	1.31836e+16	6666083810240677
PNKD	7672000577930558	3267216475736374	5675959072981644	6511764103767812	6652390297332982
ZPR1	5.58615e+16	8860192163343958	2914568893820023	7149279168773523	6651878333283261
EGFL8	6468521485250417	8276534616252206	4016070432457432	9533892489047408	6648890607367572
RNMT	5587301600164005	8507205695394287	3537428564516883	84919475685819	6648054893941064
NEU1	4891979116700745	4388195702001761	3618859125971892	660897884241862	6647115550230905
ENSSSCG00000016768	6784770420251011	2.28969e+16	6322897054347972	7085357551988675	6646882177588458
PXYLP1	6311738766395513	6233725303836266	1.2534e+16	2.63934e+16	6644343193767894
PTK2	5953790655529951	1.0148e+16	1.44461e+16	3.79205e+16	6641641297333503
TMEM19	6390383350925127	1.02744e+16	1.34886e+16	3.56213e+16	6639056403663526
NQO2	6142455276049528	1.45323e+16	1377742094044956	4454907870406585	6624094082765359
WDR70	5629478757129564	9726852371659652	1.81595e+16	4685667940045978	6622606503849744
MCRS1	5438521564256665	8210087838418744	4165813441271531	9842002868619400	6618610459902536
USP3	6668184072150626	1.94898e+16	1.0114e+10	3.95431e+10	6618318089955951
MAP2K1	5565948988919651	7867597621520694	7790997694742521	833730901256842	6615121414667549
ENSSSCG00000011196	573395863195327	1.08187e+16	742217516862557	8033590003583247	6609865558937793
ENSSSCG00000036114	8681306624906929	3.15003e+16	1.99405e+08	1.11182e+07	6602448426599452
RABEP1	6315547610418348	1.6341e+16	5.29064e+10	1.83868e+16	6601811170540275
TNNI1	6198798225097796	2.22161e+16	3.05579e-35	1.66049e-32	6601720059408657
TMCC1	5636653537020967	843503073540236	3680606604502796	8805988637340272	6600834178191304
ZRANB2	5397583991543596	7685221909428025	5567483351837007	1.27678e+16	6597144623925312
ZDHHC3	5501958780736159	7099298001038386	7711414850407741	1.70915e+16	6596827563466355
MAP2K3	604777851847849	1.0786e+16	1.02271e+16	2.78101e+16	6593668440190561
SYT13	727113388908808	2018252288167831	7.03931e+09	2.82101e+11	6589337941088046
VPS13B	54152325967287	7816102872517315	5178273754479121	1.19608e+16	6585701320891609
BABAM2	5187055226862522	5848547099470856	1.55899e+16	3.19303e+16	6582698841679805
COQ8A	4766104863929105	2.99247e+16	8365231060467415	1.35964e+16	6576696366399242
SPPL3	5612297034895574	5918646939910648	1.49815e+16	3084653351973431	6573830113475326
KDM4B	5575876204897298	7833644114319631	5128260644103319	1.18538e+16	6571136290076718
ENSSSCG00000002386	5216431372742629	3773017034620395	5.20856e+16	9063036472301976	6563410883787695
RPS25	1.13535e+16	4853583622561324	4.86005e+16	5772999553715472	6556451298265634
SMARCA5	7103096805838963	2.49138e+16	6176828572162286	6954490747094746	6539936485881795
ENSSSCG00000035762	6798868561759223	2.00821e+16	6540589712169602	7286263608317811	6537135436437665
IFT88	5972965120788504	5542750746405481	1855739112944561	3717275598937996	6536953088146457
RGS2	6283514044592705	1.69828e+16	6802649128221168	7515677731476236	6536828439024726
ORC3	5489910508992284	7742633656511179	5393208613864626	1242142731038074	6536422593234054
ENSSSCG00000037602	6931349928276836	1.94852e+16	1.0138e+10	3.96129e+11	6520594987760652
NKTR	6750977344857871	1.8702e+16	6654082279451762	7384211764597559	6518283226202778
FXR2	5904247972360475	3.93049e+16	8428458805636975	8869732128958523	6513619672133941
RPL27	1.01601e+16	695674248680737	0.0738465	0.885054	6508224974742294
CCDC91	5320254078621242	6842371125119664	8902060182533922	1942157532848163	6496637067860016
GTPBP10	5824678910736865	1.04591e+16	1.22049e+16	3.25396e+16	6491759724382703
ENSSSCG00000000097	7457150805081246	2.66868e+16	2.39251e+08	1.18097e+10	6487943769677064
EIF4B	7248445177305687	1.79268e+16	2.29564e+10	8.49865e+10	6477878333657752
KDM5A	5.70254e+16	9471049117652832	2087399606469872	5298656483248146	6474422140664524
ENSSSCG00000031381	6569425733152059	1.42389e+16	1.61005e+16	5128472641764512	6473500384997687
FAM168A	5428488026184408	6569607174637943	1.03735e+16	2.2283e+16	6465463811961987
ENSSSCG00000012527	6800710679104423	1154478850511893	7340250513543588	7965084835478335	6457521670635626
ENSSSCG00000046918	4842188186901763	3508742760071442	6104576435924238	1037713258407906	6456653478267256
GALNT2	5499578148431518	7641126136685035	5705228758317617	1.30556e+16	6454680881309621
LEPROT	5747734045657499	4.69e+16	3.03386e+16	5688045483161362	6453537485823884
TMEM123	6955694202439739	1.05129e+16	1185464756138212	3172454096977552	6451044707301369
DENND2A	5560173704427014	5.17575e+16	2.29042e+16	445170792878816	6449147749179578
RALA	6633717730962054	1.41088e+16	1.72532e+16	5465786482727602	6440183905304139
CCNG1	7145304841086882	2.1306e+16	6443796817032825	7196938719877108	6438029452009232
POLR3F	5296752642066255	3.9672e+16	4.63947e+16	8208691449154455	6428345231217105
AURKAIP1	6884288055948222	2321471152717569	6299363249996311	7066395584145617	6426117618769775
EEF1B2	9777141820805308	2740893871588783	1.64668e+09	8.29421e+08	6424507473461996
ADPRM	4850772520577623	3.08674e+16	7893303697858631	1293396273947886	6419063403659594
MRPS23	6236556223784571	1193549204474228	5507458032853648	1.58643e+16	6406462436627898
GCC2	7257830095949989	2463805142556082	6.91723e+08	3.21634e+09	6403431679382148
TRIM33	5.20389e+16	589381805666137	1.51941e+16	3.12259e+16	6403203440178578
ENSSSCG00000016096	5607579013583549	8500554177473745	3550383297362081	8519856924657808	6400353859534602
INO80C	6215425450271564	1.43611e+16	1.5089e+16	4.83996e+16	6396563290069056
CBX3	8399737103366794	2.32853e+16	1.39667e+10	6.18468e+10	6393346929769176
MNAT1	5793611747535129	7954793170975995	4796018942168321	1115417970880786	6380876455290496
FAM98B	5.20624e+16	5711431058641294	1685479403725832	341354830596653	6378888950009235
MEIS1	7335599686464869	1.38913e+16	1.93689e+16	6096862812114391	6358478503342871
COMT	5593792624570242	8575020519654077	3408061162798162	8233793585479208	6356415123780326
PCCA	5397262738137255	7505703171038469	7841112236780525	8380932099055963	6347064758610699
UPRT	5730018483125629	9720749451517346	1.82199e+16	4697266953209194	6340501607412943
MAML3	7533997922035576	1266307637309576	3729480462238313	1.10967e+16	6336354663908645
MRPL24	6460945656783963	1.41688e+16	7066088910894169	7730380838876202	6332925312732222
MED27	6459257949535382	1514132376759911	9.97557e+10	3.32277e+16	6332007716348121
ENSSSCG00000033653	7976464400435044	2869050212032115	8.49192e+07	4.42684e+08	6330432841680252
FBXL3	5002473926146167	5249141316802941	8187833855598552	8663430805626718	6324305906549817
RAB1A	8037606955184163	3.08458e+16	2.79366e+06	1.52191e+09	6319940615896756
MAPT	6747616397549014	1701801159143219	3.70269e+10	1.32265e+16	6315205103571858
SERPINI1	8041531131091661	2.5929e+16	3.54202e+09	1.71149e+10	6314197193795869
ENSSSCG00000045426	4880440006310863	3.92949e+16	4744641154105049	8373971670828949	6312905129857166
NEMF	6514091507722371	1.48587e+16	6998894883526854	767257890120947	6307005621110996
[truncated: 4,414 more rows]

## Sheet: Sheet4
Sheet4: Differentially expressed TFs of the 2°NGN3 comparing to the rest of progenitors
Gene name	logCPM	LR	PValue	padj	logFC
PRDM16	4808302228278965	3.98743e+16	270841	1.85339e+07	3.01025e+16
NFIX	547596243088371	7275449425823878	0.00146823	0.180351	3.00717e+16
TGIF2	4678638135756212	2.37489e+16	1.09757e+10	4.94564e+09	2.31861e+16
PROX1	7.71594e+16	1869988668356798	1.43695e-27	5.72279e-26	2.28105e+16
GATA6	6445923591700184	1.04898e+16	1.28589e-08	2.49097e-07	2.22735e+16
KDM5B	6574403683766936	6.26827e+16	2.42839	259.082	2.0853e+16
ZBTB18	6351470231551879	8806385164411344	6.33753e-06	9.93551e-05	2.00277e+16
FEV	8084535210582638	1.42951e+16	6.02593e-19	1.67265e-15	1.8677e+16
ST18	5729962533837255	3743841646099734	94345.4	6.05548e+07	1.6304e+16
TFDP2	6234257612378172	5727826460791863	3.78313	372.047	1.51258e+16
RFX3	8523108311392244	8807347547951943	6.30677e-05	9.91152e-05	1.5109e+16
KLF10	5881411779906403	2.35265e+16	1.23203e+08	5.49742e+09	1.43359e+16
FOXA3	5830889233454755	4352759980383823	4180.22	3.08087e+06	1.40178e+16
ETS1	5825250552971902	2778237422172455	1.35757e+08	6.88668e+08	1.3927e+16
GLIS3	6636553699773358	4.52941e+16	169561	1.30519e+06	1.35508e+16
SOX9	5803846939954217	2.25067e+16	2.09407e+10	9.05408e+09	1.31668e+16
TET3	4581843781679956	1.04577e+16	12213988692466	32550330630132	1.30743e+16
MLXIP	5222875156086816	179221338229206	2.30129e+11	8.51465e+10	1.27829e+16
EHF	5232126367476036	1.38697e+16	1959344854233	6158489806541	1.22068e+16
HNF1B	5626728119695996	2537311112184581	4.72458e+08	2.23902e+09	1.21358e+16
ARNT2	5582354770341963	1.64767e+16	4.92526e+09	1723839383605	1.18511e+16
HBP1	6239147780068325	2855821010467828	9.09235e+07	4.72751e+08	1.17269e+16
ZBTB17	4.97514e+16	1341534590688025	2495741371736	769360272864	1.13051e+16
NEUROD1	8228229001410968	4366686680164285	38930.7	2.87917e+06	1.12491e+16
RORC	5241654351367908	1.46889e+16	1267933882586	4122714023905	1.08215e+16
NFE2L2	5854331974929479	2.08253e+16	5.03131e+09	2.06271e+11	1.07884e+16
RBPJ	7101937595481552	3547059233616029	2.5893e+07	1.59029e+07	1.07109e+16
CSRNP2	539455381245879	9694989386060876	1847711497967	47504114374357	9983323264999708
IRF6	5283377824454813	1.47611e+16	1220295330147	3981950970434	9803775860102224
DR1	6162083153426558	2749425886495694	1.57562e+09	7.94874e+08	9797218101586248
FOXA2	7304645662112351	5249673802491662	4309.64	38648.1	9475062085285144
EGR2	4654460714258726	7.89608e+16	49542082477584	114845926553244	9444894270475624
ETV1	6937257765924088	1630801716889178	5.38357e+10	1867935649421	9298433222425628
MSANTD4	5479025184985112	1311366417880988	2931497602792	8916870317412	9097172884905884
USF1	5010774845365424	1.00523e+16	15215642131068	39724225303098	9040239767195868
MXD4	5708386353706648	1.6968e+16	3.80161e+10	1354969584173	9036944197148136
XPA	6429795638300489	2.92686e+16	6.30091e+07	3.31431e+08	8861255554193386
ZBTB40	5327440855251352	858833725567741	33832278387633	81768778372221	8701853627416752
FOXP4	6164580339286394	2.29397e+16	1.67168e+09	7.32658e+09	8676588885710436
REPIN1	5259022250826064	1.00139e+16	15536614974718	40463353053572	8611752577156858
THAP5	5.53241e+16	1.31505e+16	2874449763716	8759967625928	8377800845043653
DACH1	9516614012049708	48473674758611	3347.53	276246	8306621377364386
VEZF1	6480324764209927	2044310206414802	6.14306e+09	2.48827e+11	7978181103103015
ATMIN	5066569772789326	7007176532740024	81183612872011	178882929805957	7890461351446997
TERF1	6459469428103744	1709875362888825	3.54856e+11	1270427532681	7184058297296727
MBD4	6029740244752733	9731722173402622	18111470981394	46751510439896	6963332572328429
MAX	6427258123807839	1886929727954885	1.39988e+11	5.3813e+10	6912976406581712
SMAD1	5.40117e+16	7079719411011862	7796121690234	172315519744159	6829222067317898
GTF2B	6218385602175458	1.02241e+16	13861642241127	36486391646187	6729320189878477
MEIS1	7335599686464869	1.38913e+16	1936885456686	6096862812114	6358478503342871
ADNP	6401630318152908	1.45142e+16	1391034460992	4491094140928	6122340291111688
ZBTB10	5322045954561983	5.91817e+16	149854884457224	308465335197343	5943587226016652
TCF7	5628506384094766	5495153241941118	190692564597817	380554224774729	5667654349057824
MYNN	5407384756894047	4486304916223638	341674529113859	628822353811156	5621334776153143
PRDM2	5.61403e+16	5402919622973453	201030950290929	398457636248976	5566875277540771
NEUROD2	4797672015937704	5905844509754971	153.058	1552.86	5564437755465579
KIN	5789112515179599	779915789724022	52270589086472	120647594392535	5490451406729976
RLF	5142839217879873	4792130984932219	285900343717784	540286768027832	5486707240984895
ATF2	5852575889117164	6314149564990853	119778181730863	254310497105395	5445004020091521
NEUROG3	1.08387e+16	5784048613501084	8.3379e-113	2.81382e-110	5255169684863464
ARX	713114447677274	3836979864233479	1.94922e-72	2.45067e-68	5241616613678726
TET2	5447765585727909	2.9821e+16	841899003485015	1366647192492638	5209707619020187
C11orf95	5341422554242125	4423818423777777	354406430505475	649829577466716	5206832000606438
KLF3	5980444337482598	6111184831876116	134329049071187	280194490125065	5027011387417909
MYCL	4804227658820899	5806892533237023	253.093	252.777	4854355196071522
STAT5B	6002669825645563	5.96265e+16	146120218000945	301843697751953	4773101245683547
MXD1	5083313455181685	3261647796102695	709178294453035	1181104214034509	4764758385236129
BAZ2A	6406331529754229	6557009291082105	104471803067923	224262872872956	4754239763526255
ATF3	6817775671867085	5644571608456552	175094935614624	352942070783078	4732697111288838
CDX2	5.11562e+16	2.60423e+16	1065789296852544	1673320512100518	4656505801642772
TERB1	6001549867669353	4354962133054515	369012795991703	672381371951919	4618297397675432
ARID5A	4872492415557371	5.4053e+16	1951.5	1808.24	4601873270764966
JUNB	765613220070483	5808990910101752	159444407209497	325591572938629	4537187049218888
HMG20B	5.90443e+16	579122779225653	161063364814414	328583612850788	4529858880963585
NR2C1	4901459830655709	2454639157830238	1171780941382092	1810035990397971	4485610405378029
MLX	5174928042922733	1.09959e+16	2943551973197705	3873989922311307	4383003291630303
PBX1	7297510704973229	8228085918623098	412470090105	97592554160638	4296067286582515
ZKSCAN1	7029624121070097	7908783776902492	49195333107507	114165934088069	4095660106284095
TEAD2	638637953997765	1.78377e+16	1.09608e-25	4.13417e-23	4040203590216174
BAZ2B	6729723609813064	7849403979667109	50837464533598	117678636313875	4005566159991067
NFIB	6276761168263337	3689007336861099	547722045859096	946042972034706	3618497011540489
GTF2I	7202294386779268	7729453251648582	54327197850139	124899961496985	3597569783504706
TGIF1	499852944967224	6996921988736453	4028871392102939	4992466133934529	3595416275233477
SMAD5	5868440575871423	1.70819e+16	191221022698122	2725292726251074	3578039443559752
CGGBP1	7295565585187938	59124425483854	15034312102387	30937101797338	3532126019331252
BCL11A	4423536563012625	2853289987673619	5932294854926498	6734751170288368	3456015208218634
FOXJ3	6062786507974392	2255735805712272	1331201681563345	2017887749925335	3450918255053337
TFCP2	5220109794776739	1.52223e+16	2172828239741423	3025445097333769	3387506650037116
TCF12	7790284114063036	4628525423268076	314445777234494	58611230338011	3379737201546788
NFATC3	5959203080712452	1.89885e+16	1682071628159703	2447343607842073	3114150939871797
SAFB	7319198553555087	6670631663780448	98014444270546	211962433950334	3057691701553427
USF2	6122674981774445	2739714639058408	978822446704209	1556213619704288	3014057438424586
ASCL2	5896474715978438	7482944679935866	0.00513185	0.0652886	2991446224925287
CXXC5	6180292592247183	2.72034e+16	990766475596787	1572084791271121	2930057457151204
MLXIPL	7231928121273717	4.07194e+16	436011055341885	778313721284012	2923604004558281
NKX1-1	475905178660946	8215938770012778	3647145654735432	4613434195731621	2842127900890205
NFIC	6807675397602396	2800139744764941	94256091346282	1507909325629642	2796430028965391
ZBTB7A	5163174482604721	7595823600996585	3834592535851643	4805043451217654	2640368476957071
LYL1	5761113980187367	7796748737278416	0.0104751	0.139929	2622569228684244
ARID3A	545856674047281	1091188737667732	2962079730754272	3893574258629847	2612284057711367
NCOA3	5155526008309401	1.00861e+16	3152366166630974	4098331682976035	2551307633122275
SON	8965124433481376	5879666126810321	153167258670681	314576701664447	2531648217440825
RELA	5698164884996078	1.56619e+16	2107612840909673	2955820983358011	2504449509611771
SPEN	6292826396459549	1.97489e+16	1599297734452856	2345539129302771	2478977178715135
DMTF1	5755263450679662	9682454439214504	3251181502396434	4204634084987078	2397889205578417
ATF4	7994016645625769	3.28646e+16	698533521443317	1165798266396292	2384975288272099
BCL11B	5066330558285388	40835418768466	1.65604e+06	1.15923e+07	2280753040914343
XBP1	7596937988953671	2765983645990648	962874838986207	1534141174469391	2277172759460048
HES1	5267660753357397	3505644257728445	3.20286e+07	1.95588e+07	2215761103036177
NKX2-2	8562628378175864	2983154393587074	7.6698e-52	6.47089e-52	2205328003762125
MBD6	6476108934264821	1.95649e+16	1618893005293094	2367238757112729	2198375238700797
TCF3	6273161467225148	8614381754430698	1.67314e-06	0.000254826	2196536370724231
KCMF1	530849562252341	7653144122337086	381670490947911	4789001896210381	2173324646087321
ZBTB22	5584830788255023	9220274897594792	336943182212194	4330486438854656	2162053161865986
MGA	5590925102685381	1073171894995764	3002300874042518	3936759346495016	2153028065024393
IRF3	5662346881327981	1.14365e+16	2848830118206358	378114235519337	2134665371483436
SETBP1	7254458073303372	114442489413225	2847192630057318	3779751375554353	2104721126911556
TOPORS	6000300764271172	8226521081357099	3644058911509161	4610439175334795	2043992186809775
MBNL2	569882682286678	1.04109e+16	3075691049552672	4015746489458712	2030122154468086
RFX6	7413179403410504	1.62871e+16	2.66954e-22	9.009e-21	1969536326736009
EGR3	4813310344363469	1042564913933787	7467802629643011	8077522007636806	1934270099525783
MEF2A	6753356210193402	1.85769e+16	1728912694134477	2504696835695949	1915202561496926
RFX7	5475320808116784	631274559526311	4268881822302353	5226669895856919	1856788162103247
HSF2	585600935963237	8253550422760618	3636191150885838	4603209804438301	1851875488585571
NFYA	5471169599294126	4228122799766858	5155370965354189	6040979281771027	1842568471860202
MECOM	5692300483306037	5388468004184634	2126.09	19586.9	1807759850298819
YBX1	9779520212704906	3788430695572948	516080127767865	89945794488925	1782380025088549
NFIA	7589135109224488	1.08631e+16	1.9546e-09	3.9787e-08	1724519243698996
E2F5	5152363981042403	3122713761112055	2.29535e+08	1.26441e+09	1707258542508785
ZBTB44	5.58182e+16	5112110320388865	4746150790183415	5668154007572371	1659996248527755
TCF7L2	5598847300525571	50099354395212	4790638926259111	5708525700645497	1650044585457721
CXXC4	7426578665102104	6775385166602881	4104356177983166	5065857904374987	1636694620175814
ISL1	8880948125440211	7152328919632035	0.0274005	0.33529	1606980375498946
ONECUT1	5557617312374351	2377213422294857	1.08441e+10	4.8932e+08	1588934150779351
IKZF5	5867986998170274	5099709405428587	4751514359697272	5672446485641204	1562392817146412
SOX6	5863844188335061	3412499536730209	5.16831e+07	3.08559e+07	1445223874519161
GPBP1L1	6401023166389986	5612898262328354	45374101835175	5482169605561374	1438630552675143
TP53	6319364748557492	5438479812524841	1648.33	15384.4	1368557769248377
TBPL1	6353972302337405	4.98072e+16	16962.4	143676	1364162260103568
ARID2	6094408816654753	5715618655331287	4496389393151419	5444919506871936	1320746589151981
PATZ1	6010254918474086	3703291272104189	1.16152e+07	7.37393e+06	1278010952701086
DRAP1	7420026789063512	9242713744839596	3363559425169776	4323805740615198	1269861830231889
TEAD1	6867812525735516	5723177593925666	4493393677407171	5442319656126706	1260313556580588
NFE2	7257530485013895	4214727510473058	8465.18	609874	1233955403703689
ZC3H8	637966839136067	4050542678882008	1.96071e+06	1.36356e+07	1216578063373307
ONECUT2	4456772636835811	1469948180204117	2253538698753034	311869289745758	1213458280371993
ELF1	5604784733214789	332493717997588	5641943730146919	6489341922764917	1206532469672644
ARHGAP35	569489638822794	2398981213654547	6242797065588053	7015214648536733	1185829913297924
CUX1	6706448906514095	4791202958086131	4888210568801559	5800001141220503	1177618571596177
GATAD2A	4.64194e+16	640080857988234	8002696093520506	85040250831378	1169560637313705
SIM1	7097932754147531	4249069275271182	71019.4	513969	1155270986912548
CAMTA1	743920860005153	9954269729520132	3184195824472141	4131336225519095	1151789827386777
NR1H2	5376755311250049	1805625351727023	2.14473e+10	7.9768e+10	1062638392755642
FOXN3	6378151127418091	2847886150385214	9.47271e+07	4.91019e+08	1059659940369444
ETS2	5420680929422068	8998673134799969	2701756941046	66876557257404	1040105993535977
TET1	5405776786874547	1.59342e+16	6.55838e+10	225240229157	1026898316682076
HMBOX1	6028788446770515	2822436830699302	1.08036e+09	5.55514e+08	1016956941933493
CEBPZ	5633642003702961	1450533459295648	7033081028906738	7699524595757214	868162985880246
SAFB2	6055895900203128	2069032614355848	6492054995358887	724200706858754	828366915531101
PREB	6137978794125121	2132505040129668	6442315345649893	7196537630018661	808934485823727
BPTF	6780171890897291	3502747997502649	5539576138147164	6406883513311619	796678638688432
BACH1	5092521295322862	696776313050762	7918067277600443	8439269844410578	744607489044247
RBSN	4955180730564918	5192968591056088	226784460425679	441317742109091	667781771825987
MTF2	7536489332502934	2391471463469141	1.00699e+10	4.57606e+08	625343759757758
MECP2	5.62912e+16	6810037741548099	90646848927507	197389856838514	602252391319412
ZBTB20	8049758582805467	1485978098511324	6998789587706009	767257890120947	528070146928392
SMAD4	6820408620518287	592556044561938	8076763796943695	856853234050347	411484210422882
RFX1	4984062923218977	2043349657044482	1528726902121251	2258570713456559	399603827928004
SOX5	7721416079831476	6754795672748369	93496052416629	203219216303535	399548575074603
EGR1	881833216540337	597915288275689	8068257415238584	8562341368174413	371280977201606
AKAP8L	6623603060270921	5587120729091401	180930129800635	363561263642015	356932296416526
NPAS3	5900005262391324	83683750974969	927112132297053	949320184012888	268018577016283
SMYD3	5.96241e+16	111951397159151	9157354135326724	9421847675820756	210286390373607
NR5A2	4942967456412199	3.11382e+16	2.40294e+07	1.32141e+08	203780610840789
CLOCK	6084709225251741	7082235507317609	4000341815151047	4966110744481091	179157014507167
FOXP1	7981872623334415	974512179761824	3235574265567529	418782845999576	146914586450402
CREB3	6046861940903544	38122693866515	9507670361670052	9651687820291038	127994014476451
ZBTB5	4408275476370763	5368005692863612	20509413972107	405883834534414	104590703490305
ZSCAN2	5598982917208608	21107888018532	96335542495053	973527972384996	93799630258634
PBX3	5869952019098502	4903726206659714	267988099177881	511410622597791	45351118523486
ZBTB37	5208837284410989	1.56821e+16	2104675942139143	2952993903937896	33110179993079
HES6	8493407489006513	3045588398126643	3.3464e-53	2.89961e-51	30128851742965
MAFF	4347041801220078	1945816637505	9888704672030882	9923708892806644	28593889138672
SKIL	5220026202142484	9484448754726	9754315667366212	9821713577128166	7378697507049
MNX1	5740409161331186	10263534568331	9744427423447356	9816381561530944	6806034911446
MBD1	571449722101817	1190769203126207	5590262026261	16073883458469	-6401451324949
NR4A1	4790451530168806	1544165311886907	8.50919e+09	2870117958958	-148296114786573
CREB3L2	5213458164265256	7037928921215268	4015121548962594	497968266381976	-215130709263713
CREB1	6195715418397808	157392837256953	9001623175531643	9301207744240402	-236223389751102
KLF13	5316757479525802	110702767470982	9162049048794464	9422142502144364	-261634382502927
STAT1	7040951876698367	268191809552718	8699156510906456	907713450739336	-313522458814855
TERF2	4883601618782152	109901229111226	9165076995532656	9423744980012092	-321986909603527
YY1	624058365587025	3.72993e+16	534455062027011	925945922106781	-331210076422692
NCOA1	5733818843164437	654949311018278	7980127849461195	8484261278518518	-487987671561618
NRF1	6131667852866436	5249494469236774	219531480607353	429550153693728	-493789424544679
SALL2	4735082645496863	214132038275174	8836589018800581	9177588792896828	-563350718604652
NME2	8697927709413907	2670894964087473	6052908787684003	6849850184721114	-649264948732081
NFAT5	5673224377946085	1.24186e+16	4250701247127	12531262711073	-691874454570004
SNAPC2	5074353148086639	844267457635918	7713857077512436	8280805555166539	-840484162863817
FOSB	6523399030620885	3655212534120558	1.48638e+07	9.36214e+06	-938213065909852
MAFG	4333246576167945	2.43803e+16	1184250668154738	182621820207027	-947215489471029
PIN1	8018234697810552	9385974259569538	3326388090171619	4284612381313865	-1005367377253119
MTERF3	804585844800756	5769104209691456	4475258917722723	5422403662214305	-1012992315568781
THAP7	5.6545e+16	276013566332395	5993260509859987	6787139948643983	-1027515268703064
PAX6	8985852435245864	7254114032334193	3943745869264675	491291894628254	-1055384122241316
NFYB	5458408210563012	343601497895623	5577577094783901	643806018573436	-1258516081055835
HNF4A	6054123108315093	5849736762955695	4443693755162675	5392309681700052	-1293538676217757
PHF21A	622176394892572	4936024062205124	4823247392466873	5739915048347735	-1332469585731282
GPBP1	6962563935341638	9479125995384656	330251196857894	425727920034744	-1372578621661506
TCF20	508016027833957	3094807991375905	5779989625895047	6600408456142305	-1443825761099505
MESP1	6734477787417031	1013591804196209	7.67288e-09	1.43855e-06	-1485300683785488
TSC22D1	7393998204507818	1.52834e+16	2163613144246753	301392298086252	-1485728307327846
PCGF2	5941293767533423	7190212549008299	3964651430397152	4932352536225561	-1486804989223798
HMGN3	90372976226996	1.68079e+16	1948188650337621	2766117277671573	-1495860219371461
RFX2	5071197686905216	4101248259349397	5219061554469485	6104455068817647	-1729716401646534
LCOR	6051294111217564	7324945835391965	3920757900363827	4893119546869258	-1729801904117979
ZEB1	7232587765702215	1363477809060246	2429356551613158	3322027832933292	-1732565956784718
CREBZF	7096746256417684	2153058967437856	1422861547275011	2131134837918097	-1768279755281784
ATF6	581755771341165	7930905632085672	3731672400922957	4699957461150658	-1815880084764303
TFDP1	5596963458473604	7449050345550035	3880941368795667	4851744210707315	-1906339055494207
SLC2A4RG	5015535915990147	6.31204e+16	19.4452	20.8849	-1938022826204968
LIN54	468141723628153	4354668552727227	41396.5	3.05448e+06	-2019255834917603
SP3	5982321699045087	1512477651465776	2187614076767741	3040091343787333	-2114223213144061
NCOA2	5763939663185136	1.10611e+16	2929286048212988	3860756863544025	-2124097571303308
HSF1	5.37159e+16	1.03655e+16	3086262343392585	4023813368408551	-2207431301370789
CDC5L	7264478835296698	2.67284e+16	1020735717130687	1611264750921212	-2232715555592789
TCF4	7625303743019614	2.90657e+16	882194537844474	142520316872229	-2235013466069759
IRF8	6177350700107059	219246756267392	1386869775638807	2085508677625711	-2358558778414799
NFYC	6398499934837533	2688314439623235	1010866957336321	1597259470290905	-2404561162177162
AEBP2	5040453622344319	9647456174752254	3259941120237839	4211715184961722	-2450246559962482
MBD3	6639977873644822	2861968418838812	906964493828564	1459336595841595	-2475237229122093
RORA	8306756569939186	2944928480763973	861475124395446	13963039680545	-2489748856765465
RBCK1	5791893461088172	1.6112e+16	2043230752761827	2882551284204364	-2575859581076745
DOT1L	5130099818905502	6216083831256967	4304502280226031	5257232118249392	-2584468303716305
E2F3	4603940365041008	4074328229921399	1.73599e+06	1.21255e+06	-2597008561115225
AKAP8	5881038283872792	1.52002e+16	2176172157789304	3027890108724668	-2678653859096272
POU2F1	6379453099487737	3343851367971	674565436378583	1131560050181712	-2704526566035324
NR2C2	5244506702870181	1.2522e+16	2631324147896407	3549021968092504	-2790807313106073
FOS	995684150729302	6529241448146395	106115201115647	227483452901534	-2807725595955242
HMG20A	5087640313231778	1.44927e+16	2286449228626714	3158899920071922	-3004146963262374
TMF1	5463141998937077	2018205086055268	1554227666168237	2289914475062209	-3149915789549703
ATF1	5099261703308899	1.09235e+16	2959517000795947	3891003282571993	-3182958443191333
ARID5B	5651178652255801	2493973623760974	1142828588318257	1774719522474367	-3259554757528741
ZBTB8A	625144352054818	3.41362e+16	646603885767493	1091346174135606	-3267265273571613
BBX	7039042674390914	7577814142052102	59091052945443	134693150190608	-3274113833012526
HIF1A	6385700100404229	4260732595520986	390030976292481	705068683390862	-3356872627198437
PHF1	6153620431107571	2579282729223549	4.85411e-43	3.34673e-40	-3397400485027011
CTCF	6471974153590461	4865211766846937	274034352112613	520906056125883	-3425281452648571
THAP11	5002167118809359	1.32885e+16	2490106282165472	3391368199074981	-3563206889506976
NFE2L1	622191091813573	5280722889649381	215627935922494	422944730845834	-3574933091497698
NFE2L3	4.76144e+16	6364197721012523	425010230866272	5209645575061244	-3587908319206738
ZBTB45	5249850824777391	1413790899263602	1.32938e-16	3.64273e-16	-3614034670511464
ELF2	6726885225460594	6.02789e+16	140815767825032	292393362465708	-3899301305511837
ZBTB1	4928651304935024	2228109428132484	1355195810203424	2047965009433032	-3943681973113946
IRF2	5.33832e+16	3498160152548923	614370472024295	1043258333320917	-4072940635695835
PLSCR1	5208483600155207	3.34361e+16	674665326239034	1131560050181712	-4258153090243004
PRDM4	5300877826321418	2.43051e+16	1189938821271574	1832785904874689	-4286681333327917
UBP1	5275293684472539	3.14145e+16	763261071793361	126069809179264	-4536856405659387
MITF	5047391412692661	2244896601612229	1340558690624648	2030184002570573	-4586159218302612
ZBTB38	5238423348341211	3931780823159047	473817443535953	836716454958009	-4771890670477955
PLAGL1	5120156491399979	2.14842e+16	1.20657e-32	6.04419e-32	-4786363514746686
PDX1	7927305275604082	2157491182764872	3.40274e+09	1.42511e+11	-5057572426013048
KLF12	5590015773256235	6700098264024756	96407597934822	208980905327274	-5078580323622759
DEAF1	5383723684028575	5953169405000855	146908497750282	30327665408075	-5181291743681143
CENPT	4884302850974915	1.50672e+16	1.23593e-18	3.72056e-19	-5438570696377249
ASH1L	6767868962795726	191567449758014	1.20411e+11	4.67642e+09	-5566876916786617
SGSM2	4994186548929147	5.76084e+16	163872512244967	333254217733819	-5897856355406063
PEG3	5807061487916409	8499443502359783	35525511830819	85218698787583	-5954201454123377
NR4A2	7070718285039244	1872539258275827	1.50959e+11	5.77314e+10	-6219203619442788
CHCHD3	4792392207520055	2568141073085471	1090357931514078	1701064490722206	-6339149363256362
GTF3A	5207266924607542	7859449128267865	50555793148393	117111179793172	-6533309049206704
SREBF2	5560752516291996	1.07319e+16	10530143387693	28549378182617	-6543814658268329
KLF6	5009058634679193	4162852398529797	413197642894346	741512254754702	-7108346847837833
CENPA	5463430371424469	4639445158334514	6.66046e-88	1.25608e-86	-7658702784925574
THYN1	7395889848244963	2.53749e+16	4.72032e+08	2.23866e+10	-7723559533111546
NFIL3	4894699772645272	8856325172810916	29207499494435	71617012144674	-7897952208017596
ZFHX3	5715041128154301	1.59612e+16	6.46555e+09	2224092106525	-8075208594360518
CAMTA2	7588340426824545	5095484726064695	94.5153	8189.62	-8455786499644433
EEA1	5236003925298601	1.08065e+16	10114548462574	2753905933844	-8906643810634597
NKX6-1	6354254385091332	309487055366615	2.64939e+08	1.44824e+09	-9089730433393752
JAZF1	6390251595362972	2551505542362686	4.38944e+08	2.09102e+09	-9622996827228918
TRPS1	5579390359883731	2520971257830312	5.14226e+08	2.42086e+10	-9662435931729132
PKNOX1	5293691093716227	1.75919e+16	2.73754e+11	1000175622797	-1.01887e+16
CXXC1	6.07328e+16	3.45273e+16	4.20312e+06	2.53531e+06	-1.04338e+16
AHCTF1	5117175060748897	2.02692e+16	6.72749e+09	2.70449e+10	-1.15263e+16
HHEX	5455124652911525	8315654898119348	39304830003945	93549662969174	-1.33026e+16
HIVEP2	4231266961648135	4936776596735577	262910229454871	502767787433532	-1.35335e+16
MEIS2	8545986039947822	4435530421018044	27386.9	20514.6	-1.43095e+16
TSHZ1	6159147527826877	9964756009931848	1.82079e-08	3.28871e-07	-1.59254e+16
NR3C1	5444495437025645	6484229000443273	0.811389	0.893922	-1.59451e+16
MAZ	6751616884634518	1546166415115409	1.69813e-19	5.26009e-19	-1.61865e+16
MESP2	4861109311917486	2.80484e+16	1.18316e+09	6.05462e+08	-1.63837e+16
FOXO1	6087100751052616	5939191124468565	129.199	1321.25	-1.86707e+16
DNMT1	6542131787737663	1657539369345878	6.26061e-23	2.18168e-21	-1.93627e+16
THRB	5308540326275479	6970205757355922	0.0689741	0.83132	-2.11231e+16
SMAD9	3966456474388068	2.66546e+16	2.43274e+08	1.19898e+10	-2.51432e+16
CENPS	5924878734669239	1794970358652089	6.24078e-26	2.3819e-24	-2.74246e+16
E2F1	5169378732942141	6967049498035162	0.0700867	0.843144	-2.8589e+16
NPAS4	4144820891500066	3828120557800046	612497	4.03217e+06	-3.30889e+16
MXD3	6607754891544586	4477643605179677	2.21134e-83	3.93864e-81	-3.86972e+16

## Sheet: Sheet5
Sheet5: Differentially expressed genes of the 1°PEC comparing to the rest of progenitors
Gene name	logCPM	LR	PValue	padj	logFC
CHID1	7075844273662418	9529035648577544	9222365999934636	9782790393768434	5.18402e+16
NAP1L1	969719535760595	2.77838e+16	9554486531292276	3324888238422934	4.94761e+16
UBQLN1	7181385156425692	8014570490871409	3.70658e+16	7059982927334572	4.8691e+16
MRPL20	7871623621537762	1.20992e+16	2.71348e+16	6150112341222864	4.85882e+16
CDC42	8622790800988954	2.02621e+16	1546061591267616	4.4076e+16	4.85436e+16
NDUFB4	87432145975858	1.53769e+16	9013123034050504	9701079895717936	4.78405e+16
DHX9	7922568508567657	1.35887e+16	2437336411917683	5831452709064592	4.77832e+16
HNRNPDL	990484780888591	3.06679e+16	7990725786984813	2950057123944018	4.76436e+16
FSD1L	7058844267035782	766594822317157	3.81273e+16	7146405946729252	4.73835e+16
TSC22D1	7648524914612841	8920580282229765	3449202105301694	6838287398310549	4.73276e+16
PRDX3	8648622067094212	1.79391e+16	1804504262294656	4.84139e+16	4.71963e+16
ITGA2B	730227139449951	7862859863823092	3752255296006708	7084133442668266	4.71314e+16
OSTC	8649617292661892	1.74932e+16	1859618088437146	4.93368e+16	4.66094e+16
SEC13	7290657427933808	7541456452414323	3.85167e+16	7194279375635703	4.65824e+16
PGAM1	8106330220649236	1.14654e+16	2.84274e+16	6301810923253173	4.63656e+16
PPP2R5E	7124387858118205	7770542169708348	3780435817317838	7100508965447333	4.57627e+16
GPAA1	6987598673061119	6021502327255441	4377587889657543	7545380213525085	4.54119e+16
HBP1	6746795804140613	2571589456430554	6120787501705606	8689417514121842	4.52803e+16
PCNP	8063789325077666	1.31119e+16	2521791266764156	593854043714021	4.52596e+16
GTF2E2	7.07534e+16	7210457411808853	3958011012020043	7261673429310966	4.52034e+16
ARF1	8928143766761618	1.88777e+16	8907175367921839	9679337952504404	4.50378e+16
TAF7	7.78114e+16	9313426182742446	9231186341922608	9782790393768434	4.49477e+16
PLEKHO1	6486396906621846	1.60525e+16	68867349320421	9043187284499728	4.4279e+16
SPINT2	8256581229293532	1.4431e+16	2.29639e+16	5617501694085074	4.35444e+16
BUD31	741353177898707	6797802411262417	4.09662e+16	7396682358723088	4.32922e+16
ENSSSCG00000001038	8825611144481792	1401009302262095	2.36555e+16	5725125926070198	4.32587e+16
MTERF3	7914636830466691	8096300316333838	3.6823e+16	7046523402253063	4.29685e+16
SRSF5	8053227220166464	1.17968e+16	2774204842735188	6203518006885707	4.29533e+16
BUB3	7438318809360559	5569079885781147	455508750553074	7665143485991969	4.28816e+16
MRPS24	7290195550816818	680282050163758	9342656479932088	980748709190863	4.27365e+16
CUX1	7546223607043117	7006669691569412	4025596736716545	7356112110652114	4.26983e+16
ENSSSCG00000005255	7.13155e+16	641581192721695	4.23139e+16	7491367926399457	4.26464e+16
ATP5IF1	918328606547642	1835939458896215	1754276141158922	4772470219595273	4.20918e+16
UBAP2L	7209142145323456	6121398030775377	4339832721841008	7529547715682208	4.19707e+16
TOP2B	7721815922781321	8029633811189034	3.70209e+16	7059982927334572	4.19678e+16
NIFK	7195573738477207	5647577397024792	4.5235e+16	7658383984023903	4.14106e+16
RBM8A	828593490922434	1.38805e+16	9062138037122688	9701079895717936	4.13019e+16
LRRC41	6715681567290471	3.25581e+16	5682730367795396	8406069614573988	4.07442e+16
C11orf58	8777061064393207	1.43001e+16	2.31763e+16	5639141214615911	4.02999e+16
SMIM7	7.71978e+16	5549940303479315	4562842853150702	7667935358018724	4.00963e+16
LMNB1	7.18834e+16	5662448987137486	4.51755e+16	7658383984023903	3.98873e+16
RCHY1	673686283248861	2.16808e+16	6414828963184666	8812222988995712	3.94511e+16
IGFBP5	7806769201493373	2741756484904071	1.63935e+08	4.59019e+09	3.94371e+16
ENSSSCG00000017386	8041422246542588	901145834214486	3424746566046961	681206420787483	3.94336e+16
LAMTOR5	7196875479427321	559719671729664	4543732131298685	7665143485991969	3.9419e+16
ARPC2	9578483917965336	1472425409298328	9034189368347648	9701079895717936	3.88514e+16
CLDND1	7038683218347579	4884062195777754	4846391160211599	7903612824000994	3.85323e+16
TAF13	7.34627e+16	501633559426673	9435361639453756	9829626893993038	3.84022e+16
TBC1D9B	6.87995e+16	3203882968023499	5713743862089481	8406069614573988	3.83099e+16
CDK1	6743219563065399	1.4432e+16	1.4531e+16	1.8494e+16	3.82469e+16
ENSSSCG00000016768	7275452588464084	5319546635100323	4657862357283224	777816174644709	3.79549e+16
CLIC4	7258568505162754	3.17842e+10	995501755384823	9999651191641896	3.75108e+16
TM9SF3	7224627067528408	5048040675435624	4773968279990355	7865973733149332	3.74609e+16
ENSSSCG00000012238	7116466908656307	2377717863310154	1.08157e+09	2.4302e+11	3.71304e+16
UBE3A	7467811746180931	5035386672107074	4779493755029313	7865973733149332	3.70786e+16
NOP10	8463201656847398	8560554485441609	3548449057038767	6929374768037079	3.70142e+16
SLC7A8	7218148280228521	2.83082e+16	1.03456e+09	2.98873e+10	3.69319e+16
LAMP1	7692107424462711	5712163802809307	4.49776e+16	7646591819996417	3.68579e+16
SNRPA1	7116036759798153	466383114775638	4946558276452762	7985286638385198	3.65834e+16
ENSSSCG00000000576	8733354257851659	7447652853869205	0.0613635	0.069801	3.61376e+16
LSM7	7681946588236112	5003345502094277	4.79353e+16	7866751598848667	3.61117e+16
CISD2	7305632435915392	3.59213e+16	5489435997392131	8332588419727839	3.60062e+16
SPCS1	8770507376533264	1099734853246591	2.94324e+16	6371087086572571	3.59874e+16
LSM4	7618992542717379	34295911686295	5581261233877446	8388022663630844	3.56817e+16
ELP4	7494359071830462	4561293114403635	4.99439e+16	8029841968303832	3.5543e+16
ENSSSCG00000009072	7123550126004341	4159663617497882	5189566444614963	8102549837450165	3.54062e+16
HSP90B1	8989284998842157	1.16921e+16	2795646016436717	6227754895856579	3.53819e+16
SARAF	7939441126652788	7390323057919471	389971041495459	7206612226363192	3.51918e+16
EEF1D	9099869739853814	9414140722781186	3.31914e+16	6723372818902229	3.48379e+16
HUWE1	7173056312183261	4.28057e+16	5129440742550225	8082755109473083	3.48317e+16
SELENOF	8572193854814413	1.03131e+16	3098511613465151	6481943835065028	3.43998e+16
RPF2	7306071075658625	4174456330616849	5182143833698556	8102549837450165	3.43457e+16
SORBS2	7565890644716659	4.59952e+16	4976466214260221	8008106551683114	3.4297e+16
KCNAB3	7131699847014955	3509533495023116	5535739575670708	8363413392917896	3.38203e+16
ZC3H7A	6596546542613941	1.46077e+16	7023131247895823	9054773756742872	3.36107e+16
WDR33	773142780531994	4.94245e+10	9943907123085916	9999651191641896	3.35744e+16
MSMO1	7077681776070051	3715090232843936	5421828680297838	828736816534559	3.35525e+16
PRRC2C	8070614795121264	7441091399766644	3.88348e+16	7206612226363192	3.34099e+16
SMC2	6913458237149205	1769351651103376	2.5951e+11	4143048328484674	3.3344e+16
EIF2S1	7084034676519089	3.68878e+16	5436166907863059	828736816534559	3.29987e+16
DBI	8084801147293364	6806581795413962	4093601744894668	7396682358723088	3.29017e+16
ANKHD1	7166834250009334	3697491938678361	5431410107040776	828736816534559	3.28967e+16
MAN2A1	6787029633453869	1.42507e+16	1.60005e+16	1.96764e+16	3.27307e+16
TTR	8871323053074406	584705695259385	20.6355	1295.05	3.22295e+16
ENSSSCG00000013052	7626649085812154	3.95944e+16	5291916700159368	8175966378854032	3.21929e+16
ENSSSCG00000011068	7434142469455751	3292246395494076	5661160054576474	8406069614573988	3.21438e+16
SREK1	7444793274221934	3201356984885577	5715261065499636	8406069614573988	3.21235e+16
MED21	8707018539818451	8854644024464662	3467093786627048	6843937843450355	3.18973e+16
CD164	7774260075865465	4647317430779695	4954208497734565	7985286638385198	3.16301e+16
NASP	8085580996218962	620081815854198	4.31017e+16	7522044675291581	3.15291e+16
SSBP2	7.48878e+16	2119826577086034	4.14139e+09	8.37481e+10	3.13463e+16
CHRAC1	7381591722508716	2.17077e+16	6412765456795637	8812222988995712	3.13106e+16
MESD	769728377274354	2521838517412527	6155415408555979	8697869599046492	3.13056e+16
MEIS2	7398770266700846	2.15096e+16	3.52055e+09	7.19933e+08	3.12925e+16
ENSSSCG00000007743	9417893018690372	1.11746e+16	9158124536832512	9747243659084896	3.1176e+16
ITM2B	8256756656321105	5579381790535769	4550921764143887	7665143485991969	3.11382e+16
NDUFB5	8595223934290926	7972367522470236	3719208214053298	7059982927334572	3.10296e+16
MAML2	8677940406610487	4.89972e+16	2563.33	1.26088e+06	3.09502e+16
NDUFS6	7844143633269974	5039083297848884	9434084991757152	9829626893993038	3.08438e+16
SF3B6	811179155500187	4.41962e+16	5061768980693351	8049503935321825	3.04583e+16
SMARCD1	6630752880398953	1.02217e+16	9744948804751608	9947171522517064	3.01338e+16
FLAD1	7874175471317655	2703763754560786	1.99532e+09	5.42013e+10	2.96447e+16
DCTPP1	7076404217897534	2880599837871014	591466428739824	8538580062449942	2.93964e+16
FAM204A	8129421881746012	5783318215013185	4469669374779427	7645487088438493	2.92474e+16
PABPN1	9084715869524192	8871081609589955	3.46262e+16	6843767927359156	2.90464e+16
UBE2C	7.47491e+16	1.98391e+16	8.42428e+09	1564508464940956	2.88389e+16
UQCR10	8604022234483962	6502060761598879	4200390115909078	7465537120072775	2.83198e+16
RPL4	7453058756641263	2833178053742431	5945348096628599	8560548683436748	2.79229e+16
MGAT4A	7786799543162785	311776086881532	5765923470771828	844925983639672	2.76559e+16
PFDN1	7.83788e+16	3.88565e+16	9502960975714644	9862090552008988	2.76381e+16
ENSSSCG00000033262	1.23778e+16	1.25669e+16	9107424680836714	971600991742252	2.74428e+16
RANBP1	8610238778814653	6264308559039181	4.28668e+16	7517154416582094	2.74417e+16
HNRNPUL1	7374316506576023	1957928956402344	6581383474659815	8851753351459944	2.69428e+16
NRXN1	7337186988672383	1.43342e+16	1530589836806366	1905662750595794	2.67081e+16
TGIF2-RAB5IF	7669932579043009	3065123026963716	57982830342939	8469402184923673	2.6632e+16
ZNF638	7459722741772031	2.39341e+16	6246827771598908	8758037561411494	2.65579e+16
STX8	7078418812264599	2.48336e+16	9602552134959826	9903338448282368	2.60685e+16
MBNL1	71434515339115	1.49117e+16	1.12662e+16	147513804573346	2.5911e+16
PTP4A2	7885771703176574	6.82318e+08	9993409270395174	9999651191641896	2.57872e+16
TPM1	90619004480989	4471780899436589	22757.8	1.06203e+07	2.571e+16
ENSSSCG00000038947	8921286553574765	54338991614976	4.61031e+16	7733426930526832	2.56309e+16
ENSSSCG00000008748	8015135929561097	4.16693e+16	5185918149962115	8102549837450165	2.52338e+16
ADAM10	6934259037631486	1.80652e+16	966097591392217	9906960164793324	2.50949e+16
ENSSSCG00000022164	6909032300370387	1.47176e+16	7012490054598365	9054773756742872	2.50633e+16
TYMS	7209727923475584	2234049767843136	6364576547296654	8802347285167994	2.50422e+16
PDIA3	84595468695615	4471920847691597	503671413462166	8049503935321825	2.4941e+16
ENSSSCG00000012520	7154322595703748	1.97363e+16	9645651767605444	9906960164793324	2.48386e+16
RPS13	1.04925e+16	663297891541089	4.15398e+16	7423243285553447	2.47742e+16
RSL24D1	768872396624669	2804774804952138	5963884298019042	8561947307963397	2.47609e+16
SRSF10	7985914186840694	356129287892188	5506638283769145	8350874631686189	2.46295e+16
ENSSSCG00000035728	8016889798085021	3.81616e+16	5367399017702303	8250562679238338	2.46161e+16
CRYBA2	829315989460867	2328183467038062	1.39915e+10	3.0315e+11	2.46144e+16
CAMTA1	7914200644439658	3189167704574558	5722593545306138	8406069614573988	2.45736e+16
CZIB	7392809021474005	1.78752e+16	6724478318533781	8920287439150334	2.45233e+16
PDE4D	7820888438347787	2050475426512964	5.94833e+08	1.16408e+16	2.45136e+16
ENSSSCG00000028414	9243794084562484	617867648566417	9373471622663792	9821017860964756	2.44274e+16
METTL9	7272234872675928	2063859113182247	6496149585136488	8851753351459944	2.43216e+16
ENSSSCG00000033734	9179777409363756	6335630255602387	4260513769078963	7510418955207604	2.40974e+16
HMGB2	8924150511840123	3.98529e+16	273822	1.10746e+08	2.39657e+16
TTYH2	6731335845591519	1114207478306744	7385323962451724	9219656965595468	2.39298e+16
LDHA	7203458105695494	1.43427e+16	1523727243625949	1905662750595794	2.38524e+16
MAD2L1	6725671877453056	6.502e+16	1077533645779962	7092043843214643	2.37763e+16
RASA1	7136027695792772	1.97089e+16	6570804985640885	8851753351459944	2.33994e+16
DDX46	7341133289329937	1.88602e+16	6640828480572433	8867430546325625	2.32381e+16
SEC62	8217733643211211	3.82722e+16	5361501701419762	8248464156030403	2.30427e+16
ENSSSCG00000030849	1.13092e+16	8296371078552944	362377484034739	6991725224953832	2.28043e+16
HACD3	7379389505262087	1.95273e+16	6585636013927149	8851753351459944	2.27705e+16
TM2D1	7218713984824484	1.33353e+16	714980912007602	9118887595331716	2.26817e+16
ENSSSCG00000039582	9058258675292696	5123515325714394	4741226636917589	7851712901901741	2.24746e+16
HNRNPU	8962512548404575	4685808304404574	4936407783586261	7985286638385198	2.2107e+16
GMPR2	7213851971748583	1.77048e+16	673922814770973	8920287439150334	2.20285e+16
ENSSSCG00000007609	852762243817471	2798448283916235	5968029397188767	8561947307963397	2.18934e+16
TPI1	8424968359163543	3715804247019886	5421440591202685	828736816534559	2.18792e+16
RBMS1	7.58079e+16	1.28028e+16	3461069412496984	3912513248909634	2.18415e+16
PCGF3	7638261290654865	1.96147e+16	9646744889696852	9906960164793324	2.18194e+16
HNRNPH1	9497406642967706	584418896418903	444585448480922	7633448266370547	2.16844e+16
MFAP2	6982831719431401	1.02646e+16	1.35607e+16	1.30585e+16	2.16568e+16
VBP1	7390753137613393	1.72592e+16	6778184161365071	8952318703689717	2.13604e+16
SLC29A4	6505282036074845	677751624417825	794604117524699	9324771086614342	2.13412e+16
FMC1-LUC7L2	7507803329840073	1.71251e+16	6790021334088211	8959485190260611	2.12757e+16
SUPT20H	7125755231793129	142672848571058	7056381660330995	9054773756742872	2.12617e+16
CTSD	7191528470045242	1.46844e+16	9694323305846524	9917745034649060	2.11937e+16
ENSSSCG00000017106	6420450565522164	4672878769665045	8288564653540598	9496422557298466	2.11802e+16
NDUFA1	8361032220883752	3.37804e+16	5610996435733867	840494939344497	2.11754e+16
ENSSSCG00000016737	1.15166e+16	6476537292621358	4.20953e+16	747447869471131	2.09859e+16
CHMP2A	7415757370229026	1.45542e+16	70283288578707	9054773756742872	2.09034e+16
TMEM33	6820578253669834	6854293283418933	7934702014205965	9324771086614342	2.08833e+16
SMARCA1	6947569725425353	8609627009384832	3343907744949906	2.84388e+16	2.0862e+16
SKP1	9426287303770788	5037189532803592	4.77871e+16	7865973733149332	2.08197e+16
MANF	874168227094921	3.61637e+16	9520471368554124	9862090552008988	2.07461e+16
GAPDH	1.06928e+16	6623681357661226	4157251451749338	7423243285553447	2.06843e+16
PJA2	7324144430371365	1.24111e+16	4.26801e+16	4685231281549409	2.06625e+16
ENSSSCG00000035992	7196846608592644	1.18376e+16	5804597051638533	6142073624408215	2.06096e+16
TBL1XR1	6918817815344561	946838058864805	2090438329585665	1.92151e+16	2.04446e+16
PDHB	720293275273432	1491770398223372	699323052188854	9054773756742872	2.03154e+16
SRSF7	8951772867134261	3450377873709489	5569356497300142	8377048615773768	2.02118e+16
UCHL1	858269561167453	2532720442794907	6147804959264617	8693865598960063	1.99776e+16
SRP14	8306499472693657	299461578992523	584220159389363	8480099636293478	1.98932e+16
DNAJC7	758881818366595	1324694281976786	7158852667047454	912402790898205	1.98539e+16
NOVA1	7929214281442543	2433976788705634	6217628302490917	8746054716807158	1.98233e+16
ZFP36L1	7760555179481706	1.38331e+16	1.99786e+16	2.44034e+16	1.97153e+16
SNX6	7835389150039548	2030592818775767	9640578108691336	9906960164793324	1.96446e+16
ATF7IP	7124401166629135	1.42675e+16	705636430498817	9054773756742872	1.96343e+16
EPCAM	8641854726274252	1787195247377138	672475977810606	8920287439150334	1.93559e+16
CHIC2	7.39969e+16	1398307234993753	7084493540359353	9064225943532668	1.93293e+16
METAP2	776415093902047	1.68166e+16	9672894622438316	9906960164793324	1.9225e+16
PGRMC1	8485404534793497	1.26731e+16	3.70963e+16	4116787395536099	1.92118e+16
ENSSSCG00000040854	7593837832486919	1526509551810069	6960147745557703	9054773756742872	1.91699e+16
FBLN1	7305937799377436	9746701334328244	1.79645e+16	1.68533e+16	1.91565e+16
ATP5MC3	8918290108637533	3327706428350089	5640321697109879	8406069614573988	1.9098e+16
ENSSSCG00000005656	9142989729374016	3784150912626423	538452675504454	8262933131687236	1.907e+16
NSA2	8166679949264681	274453704536445	6003597158077669	8583304656481822	1.90342e+16
MED13L	7.48417e+16	8699741792616532	3.18255e+16	2732190256846998	1.90094e+16
WWOX	7479549217644701	1.16832e+16	6306577106949204	6521574053777018	1.89433e+16
GSTA4	7832050040718458	1.70863e+16	6793455803604199	8959485190260611	1.88804e+16
ENSSSCG00000018197	7184302527654687	1.1278e+16	7370013947013614	9219656965595468	1.88196e+16
FN1	8351874125196431	1.85172e+16	1.68376e+10	286396141380118	1.87433e+16
DUT	826164876575956	1.30908e+16	2967489923610291	3.39675e+16	1.85858e+16
YWHAB	9045291165650764	3.50868e+16	5536222558097581	8363413392917896	1.85748e+16
CALR	8434037154521398	2.47002e+16	6191942295943699	8728612020608596	1.85578e+16
PCSK1N	825531233984887	2064804046249092	5.51936e+09	1.09187e+16	1.84903e+16
MEA1	7495807547080879	1.06263e+16	744439954406	9233721183770076	1.83312e+16
HBZ	1.05898e+16	3.68626e+16	5437541259461666	828736816534559	1.83101e+16
DIRAS3	1.09741e+16	4849599433790941	486184214228245	7914626743250499	1.83008e+16
VCAN	7270229862663772	6167569629368685	1.30113e+16	8203740308982344	1.82105e+16
CDH17	6798775425104905	5820171057310606	1584340406397097	9392506643787348	1.81991e+16
FOXP1	8811850269998782	2.58713e+16	3.64947e+08	9.35498e+08	1.79816e+16
QKI	7351216424631514	5547628201758026	1850574678899361	1.05581e+16	1.78391e+16
H2AJ	7310010451416944	6708967032851776	7956223263842643	9324771086614342	1.77038e+16
ISYNA1	7274295844477599	9660217827476432	1.88301e+16	1.74851e+16	1.75685e+16
MMADHC	7733745152016099	8725552801818814	7676956147855225	929957913814363	1.75315e+16
GPX3	8164666183276251	1705732339105619	3.62682e+11	5641725648127389	1.74235e+16
DCTN3	7338528235088295	6.03222e+16	8059874865162424	936715980497804	1.73744e+16
BPNT2	6714892086051209	5907726996953394	807960341541344	9369028483069132	1.73336e+16
DNAJC10	6871422502060354	5937973258382221	1.4818e+16	8989616278380662	1.72916e+16
FUS	8608507066386766	2134054909159744	9631541643829152	9906960164793324	1.72572e+16
SLC16A10	7828777104678668	9930705020027958	1.62544e+16	1.5328e+16	1.72407e+16
ENSSSCG00000045321	1.07529e+16	2.51189e+16	960027783519405	9903338448282368	1.72269e+16
ENSSSCG00000007203	7405424135552473	1.09212e+16	7410429587351065	9219656965595468	1.71258e+16
ACOT13	6.86482e+16	6661678608542768	7963279732772288	9324771086614342	1.70224e+16
ITGAV	6851185064280004	4343205723777572	3.71569e+16	1.7703e+16	1.69905e+16
SEPTIN11	7373049252857679	7.44301e+16	6368317118419576	48904376183644	1.68939e+16
PTPN1	6780927262420695	430870428676462	8355614615974452	9512163385852208	1.68299e+16
SLC35A1	7535608373090118	8126020307841486	9772584428471872	9955840348287992	1.6792e+16
ENSSSCG00000033987	8516790086602152	1999459272370938	6547644955322244	8851753351459944	1.67602e+16
TMED5	7422751170411356	9174944425080184	2.45351e+16	2.21059e+16	1.6702e+16
SMC3	837748701632052	2.15042e+16	6428439701671057	8812222988995712	1.66946e+16
PIK3C2A	6965328445997959	7858656133555897	7792220754497577	9311932801333420	1.66097e+16
STRAP	8178887776582243	2010343261654497	6538872599136568	8851753351459944	1.65737e+16
EIF3F	7061601828708161	9893942224331996	7531060999798936	9261974218505574	1.65084e+16
BRD4	7581573349163566	7530961172051853	7837572894227217	9324771086614342	1.63376e+16
GPS2	7422549087436656	8926294544846747	7651162671682252	92834107083078	1.63084e+16
MYEF2	7595558936232042	1.11145e+16	7388439043315066	9219656965595468	1.62517e+16
ENSSSCG00000004253	7354443276600782	779009674645163	5253338246216522	4121153279359513	1.61594e+16
TMED10	8102010847526225	1.42362e+16	7059444156603206	9054773756742872	1.61302e+16
CCDC82	7403169630912671	7.09059e+16	7748991754647786	5.62926e+16	1.61145e+16
SFPQ	8992915802707406	2.22766e+16	6369404810243623	8802347285167994	1.61037e+16
YBX1	1.05074e+16	3.92883e+16	530788066641269	8193674989712549	1.61002e+16
PDCD5	7683376030167025	701204627208587	791161467308537	9324771086614342	1.60058e+16
UBE2D3	9194243753109004	2.375e+16	6260178682394815	8764250155352741	1.59819e+16
HEPACAM2	8891413085704748	2.29736e+16	6317198631290956	8802347285167994	1.59512e+16
PHF21A	7371835500714946	8536129166806159	3.48165e+16	2947259479791052	1.59185e+16
MEIS1	8231864723419996	164926450793507	4.88392e+10	7285842219243173	1.59032e+16
PHF14	7347604350840678	8945245285924697	7648744057685198	92834107083078	1.58884e+16
PSIP1	8406280058009562	1.51876e+16	6967486428114262	9054773756742872	1.57984e+16
RAC3	7.10035e+16	7658586988665537	5650273985754667	4.41352e+16	1.57829e+16
ENSSSCG00000013318	7392102296857831	6582253068759901	1.03e+16	6891941037374598	1.57122e+16
ISCU	7403766595306783	6347587089250428	8010842084477748	9345982431890708	1.57006e+16
NUDT21	8172374522506155	1.54665e+16	6941162069521253	9054773756742872	1.56733e+16
POLR2K	776129236335643	9621322417638468	7564221275666045	9270628095429092	1.563e+16
PHLDB2	6751009845200067	3.92719e+16	4751121693490847	2132960664547657	1.5612e+16
PSMG2	6788806640570126	4671393285227765	8288832493283677	9496422557298466	1.55552e+16
SOX5	7309549031746913	636144652200266	1.16626e+16	7580717582904593	1.54202e+16
C18orf21	7051973341203439	8246999742448047	7739776386438338	9303305922830334	1.54154e+16
TRIO	7416208457502382	7385157513894493	6576431021040371	4987126857622281	1.53844e+16
BPTF	7202428862680877	7530350393892508	6066810687455808	4678642140326089	1.52652e+16
RIPOR3	7117951777198402	8137257634579265	7754458837875614	9303305922830334	1.50929e+16
VDAC2	848943573020282	1.77463e+16	6735626121745651	8920287439150334	1.50436e+16
TXNDC15	7126713005161251	7026786774967736	8029930805835075	5776471963090844	1.50429e+16
PPP1R12A	7614741005866897	7974184959709718	7776475533596064	931130623101634	1.49138e+16
UCHL5	7211631473732707	8002126827390768	7772685907636088	931130623101634	1.47782e+16
EID1	7933249893604694	1047016788411069	1.21318e+16	1.1935e+16	1.47494e+16
XPO4	7733388222645545	9118255054652224	7626791363334	92834107083078	1.47088e+16
LMAN2	7146748003164578	5.65882e+16	8119720261364944	940006993210033	1.4677e+16
ARPC3	8729529140695318	1.92316e+16	660996036752168	8858709770905344	1.46263e+16
FUNDC1	7.10781e+16	7299662350162603	7870226452766524	9324771086614342	1.46017e+16
COX5B	9289584695151276	2.38774e+16	6250929006743698	8758037561411494	1.45891e+16
MTSS1	8428496204590335	1134948354596556	7546895291922671	7588590846021691	1.45096e+16
GNAQ	7536818809639282	6265104039051917	1.23139e+16	7912129272140048	1.44641e+16
SNRPD2	1.01772e+16	2.81237e+16	5958916891336952	8561947307963397	1.41569e+16
ADNP	7108544515847879	6260522728604979	1.23458e+16	7912129272140048	1.39767e+16
ENSSSCG00000002266	7909563419168271	1.10991e+16	7390182908294327	9219656965595468	1.3953e+16
LAMTOR4	7985789851265086	1.19499e+16	7295789164270259	920613548651522	1.39523e+16
TRMT112	929373610197491	1.80064e+16	6713179760234693	8920287439150334	1.38635e+16
CNN3	873598403181608	1.83986e+16	6679699197643323	8897067064318978	1.38309e+16
AKIRIN1	7799172884807179	8926780574190474	7651100606603923	92834107083078	1.37795e+16
TMSB4X	1.17711e+16	2977345477516087	5853061537711234	8480099636293478	1.3773e+16
GHITM	7745616492072232	2.82485e+16	9281535964511468	3280117223668925	1.37424e+16
CAPZA2	7652879721337811	5692803325682785	1703462118217023	980327316919577	1.37044e+16
ENSSSCG00000049882	6.85129e+16	3.8454e+16	9843547322588556	9975086930462788	1.36582e+16
ISL1	813283056068267	884889432810613	2932664924142168	2.57848e+16	1.36138e+16
ZNF644	7749395015184092	8664952916323504	7684805972564758	929957913814363	1.36089e+16
ENSSSCG00000012452	7481858774428822	5.93166e+16	1.48712e+16	899190322125482	1.35657e+16
FAM3C	7321646887926843	4868624901368723	2.73493e+16	1.42624e+16	1.34488e+16
PUM1	7204899782277849	592865158578908	8076272055430093	9369028483069132	1.34092e+16
SLC25A5	9209135727787526	1.70298e+16	9670829373371228	9906960164793324	1.33472e+16
SSRP1	6981376170042548	4771354172043433	2893705613829474	1.48715e+16	1.32726e+16
ENSSSCG00000021991	7825621033916487	6857225115960604	8828354508511722	6.22775e+16	1.31784e+16
RBFOX2	7512197805108223	45506544369594	3290616684573215	1.61863e+16	1.30473e+16
MICOS13	7353165322328474	3.3867e+16	6572428969458458	2676022533426039	1.29195e+16
ATP5F1A	936105154251154	1.95923e+16	6580319161988482	8851753351459944	1.28871e+16
ENSSSCG00000002972	7262172791804691	5238009109073405	2.20985e+16	1.21877e+16	1.28802e+16
CYB5A	7939817751774436	872957383595475	3130896675871561	2713443785755353	1.28783e+16
EIF4G3	7962414339450254	821945971184525	4144353737248713	3428510818996663	1.28489e+16
GTF2H5	7949469165751258	895515733400818	2.76687e+16	2.46849e+16	1.2794e+16
UBE2E2	6865069843729653	3.119e+16	7738421834718852	2886050766227113	1.26821e+16
ZEB1	7805527279843716	6.55076e+16	1.04839e+16	6967997968537781	1.26557e+16
ERP29	8020663517922335	9528162490681892	7575670754969432	9278412364767408	1.25586e+16
DAD1	9051013992798592	1.57835e+16	6911574857441871	9054773756742872	1.2547e+16
ENSSSCG00000035768	1.26692e+16	2239763819499192	6360266752692095	8802347285167994	1.25329e+16
ENSSSCG00000002547	7207046148682691	4224840331540092	837146996804427	9512163385852208	1.25303e+16
IGF2BP2	8388580647433164	1.14821e+16	702715669710005	7185070330742748	1.24637e+16
CALM3	7.95649e+16	8136338653874848	4338680362818195	3.52518e+16	1.2461e+16
DNMT3A	7300656411881253	4521207010367139	3347720560887122	1637863285165205	1.23445e+16
TMEM50A	800379739606094	1.02224e+16	7491769747916194	9244081994038964	1.23354e+16
RAB36	1.10973e+16	1011630183714189	1.46964e+16	140038603138835	1.23148e+16
SKIL	6795601698291773	2918550360205801	875664997077403	3.14963e+16	1.23028e+16
YIPF5	7551658133652881	5601930209786632	8129019710252243	940006993210033	1.23015e+16
PPP1CC	7932998615593145	9113410290517788	7627402994710933	92834107083078	1.23e+16
AP3D1	6658569687909128	1.27288e+16	2.59227e+16	5997612607955533	1.22504e+16
ENSSSCG00000002459	7435448333942283	5.29516e+16	8180047024793904	9422585813370192	1.22374e+16
ATP5PB	9340994169099302	1.51708e+16	6969085119943541	9054773756742872	1.21891e+16
MYO5A	819129044044819	1.12869e+16	7369007947767462	9219656965595468	1.21378e+16
GPX4	839609760080787	8254066612945099	7738834539356667	9303305922830334	1.21087e+16
S100A10	8058947556928102	7074369771013363	7819432004248145	5.64737e+16	1.20974e+16
SLC10A3	7391445245708356	4726806614774338	2.9696e+16	1.50968e+16	1.20573e+16
SELENOT	832060700764287	1.13166e+16	7365682839237857	9219656965595468	1.20206e+16
REEP5	6830406941011739	2.78978e+16	948672326002247	33139801023495	1.19042e+16
UQCRFS1	81603036315732	1.05415e+16	7454259764491102	9233721183770076	1.18957e+16
WSB1	6843424620462424	2398535876855606	1.21449e+16	3.87105e+16	1.18233e+16
NUCKS1	9344720330908418	1.52704e+16	9.31655e+10	125398543991039	1.18166e+16
FETUB	7751079154500584	6489085071033829	7989263709673696	9326786370497836	1.17814e+16
NUTF2	8312850525097936	1.02645e+16	7486785891637577	9244081994038964	1.17757e+16
S100A11	9693774243819984	1.5233e+16	9.50269e+10	1.2624e+16	1.17477e+16
DYNC1H1	6949244651724818	4078439625720198	839954663673285	9530657655145752	1.17291e+16
SLC8A1	7440628704888779	4457051585119722	3.47574e+16	1.6914e+16	1.16917e+16
RAB3C	7221618066935407	4.17508e+16	4102265143722171	191931171248698	1.16268e+16
VPS25	7762196494411073	6282436956965753	802086345015419	9349887518837532	1.1559e+16
GPX1	7920340477312442	7325944700590561	6.79662e+16	509836519648981	1.15586e+16
PPIB	9214647916392664	1.27115e+16	3634177547072866	4.05779e+16	1.14996e+16
HSPE1	9615044232196264	1.39576e+16	7087029405300541	9064225943532668	1.14793e+16
ATP5PF	9439473579729796	1.44788e+16	7035666195669819	9054773756742872	1.1389e+16
GLS	7828083609645618	5829455817430663	1.576e+16	9373593523640860	1.13725e+16
EML4	767667506656524	475957894170999	2913567469538438	1.48715e+16	1.13523e+16
SDCBP	8105161374389306	8302043607418394	7732451847751327	9303305922830334	1.12144e+16
TMEM59	9050648671546388	1.19885e+16	7291591933503364	920613548651522	1.12016e+16
EIF4E	7.51329e+16	4460897044651152	8327246892023902	9502086311872060	1.10198e+16
GPBP1L1	6.83008e+16	2.10664e+16	9884196955180026	9982018011449204	1.09724e+16
UQCRC2	7476559865544151	4384645474211357	9832938811335208	9972778060913884	1.09703e+16
MFGE8	714283649580685	3618476193443344	5714118790638181	2.41292e+16	1.09432e+16
TNPO1	7105096498579005	3.93358e+16	4.7331e+16	2132960664547657	1.09331e+16
IGF1R	8462874972322359	7312275397440915	684851545597297	509836519648981	1.09101e+16
TERF2IP	8143165910349001	8234926737353176	7741386444240457	9303305922830334	1.085e+16
PARK7	9199064717805652	1.29748e+16	7186938098042654	9142415949219856	1.08435e+16
HADH	7614337958514623	3742280525583294	5305199079290448	2.29914e+16	1.08335e+16
GNB1	7973683358160836	6836812023642835	9791398514473016	9955840348287992	1.0798e+16
ETV1	6980119392052785	3.16701e+16	7513985520612762	2.84905e+16	1.07406e+16
THOC7	735326884753916	2634215192645401	1.04584e+16	3518343553405139	1.07338e+16
PIK3R1	7447994191804489	3.92735e+16	4750660897956299	2132960664547657	1.07269e+16
CST3	1.15521e+16	4648915513413785	3.10732e+16	1.55509e+16	1.06871e+16
ENSSSCG00000007098	7081325083787452	3.54476e+16	5973390766815203	2.485e+16	1.06582e+16
CLTC	7870201057086931	5.50651e+16	1.89458e+16	1.07754e+16	1.06309e+16
APP	8159529887895115	6945193156149905	840447617093513	6.0221e+16	1.04845e+16
NDUFS4	8716223685045524	1.0158e+16	7499414295274002	9247245269240300	1.04838e+16
TUBB4B	7596643849362214	3.93374e+16	4732650219645079	2132960664547657	1.04431e+16
ZMIZ1	7419596677591555	3250833301554687	7138715629935771	2767190092728996	1.03954e+16
MYDGF	7462072168713577	3231051052965328	7225430144284806	2786076877669141	1.0392e+16
PRDX6	7248744812337987	3314984823061125	6865095466540692	2.72866e+16	1.03353e+16
ENSSSCG00000034230	8748462824667525	9272771592276952	760737654553341	92834107083078	1.03153e+16
ARPC5	7631850564326685	2.66317e+16	1.02696e+16	3.48705e+16	1.01771e+16
ENSSSCG00000039506	1.04638e+16	1575808600394465	6913935967273381	9054773756742872	1.01307e+16
NDUFB7	8450654195307273	8664020884686992	7684926936136274	929957913814363	1.00883e+16
CDC5L	73740104870095	2523270212580872	1.12178e+16	3.65988e+16	1.0046e+16
ARL6IP6	7497378608624015	3207908354341635	7328311034682354	280790022802566	1.00413e+16
USP47	7218399109050129	3242172101005747	8571052087232451	9611407762638976	1.00372e+16
CGGBP1	7751304399812563	4229955375881467	8370498243326426	9512163385852208	1.00278e+16
CXCL12	890222290056481	1.22011e+16	2.29587e-12	5.2231e-12	1.00257e+16
CACYBP	7846410455470991	5035922911387303	8224393632692506	9461691789823236	1.00237e+16
ENSSSCG00000026064	8391278374605045	6753590033844286	935592479315565	6425578537186144	9970912735488064
APRT	707206000248644	3298728340082923	6933353919839616	2.73315e+16	9947401463536640
RTN4	8219864894352698	6165464216528715	1302681840272471	8203740308982344	9935365118083026
PDLIM7	743937790968938	2.44668e+16	1.17774e+16	3.7804e+16	9901132495235196
ARID1A	792459471859905	4768222176984472	2.89897e+16	1.48715e+16	9850973021942512
KHSRP	7124388154705698	3.23699e+16	7199296897353752	2781893917873424	9849493409925036
RAP1A	7151975743704621	3131223670853301	7680606955062247	2.87628e+16	9828319395862356
APC	7103674490822592	3.09596e+16	7848695367348857	2.91523e+16	9801364179301082
PRKAR1A	8459067057410756	8170663275970766	7749978201291351	9303305922830334	9796976495970676
LPP	7.53276e+16	3.35951e+16	6681793434438993	2702414233484215	9731083867804954
RHEB	7641674872287104	2.96497e+16	8508601446865967	3.08138e+16	9701570311026328
RPS21	1.09552e+16	1.52727e+16	6959424879088891	9054773756742872	9668443961840482
FKBP2	7893286654051481	5.01126e+16	2.51829e+16	1.35095e+16	9635260948336920
RACK1	1.10337e+16	1116454563180227	7382785278688556	9219656965595468	9620307049056752
CPNE1	7744520962351189	2.77144e+16	9595951448561338	3.33294e+16	9611937488101904
TPM3	8343601852820969	6824968532667033	8989213982956882	6268340785050393	9584219167696176
CSTB	8089517433297253	2.23908e+16	1.34561e+16	4078991430307994	9559524419205028
TAX1BP1	8050542193985098	607211380053303	8053597617268654	936715980497804	9537382788655338
NANS	8622080398800737	7.08725e+16	7763430205382837	5.62926e+16	9513266972983656
ENSSSCG00000031152	7428476058863162	3099041468518993	7833840644870896	2.91523e+16	9508584091650076
POLE4	8469462537160569	6503475833057593	798708321489915	9326786370497836	9458475207814628
BCAP31	7628966050423494	3227159815765064	7242619731706018	2.7868e+16	9410637332182744
ACTN4	7184134089121961	2692493840852359	1.00822e+16	343625221528175	9383911596241720
OGA	6942261759490603	2.3076e+16	8792596672126314	9652614996484032	9341815333505334
DRAP1	7.3519e+16	2.89562e+16	8882042743192176	3177809469560335	9327265583876808
ENSSSCG00000006395	7630826267092635	2.77853e+16	9553553885698688	3324888238422934	9300176222099972
PCSK2	7744728914133836	6628826803531268	3.8957	28.3607	9276236292467620
MRPS21	7.80001e+16	3365271543962578	8544474855471418	9605277478046932	9202449303622892
MAGED1	8034863428640962	5217790238580525	2.23569e+16	1.22913e+16	9055638083502548
RBBP6	7115394283455214	2620782082849552	1054724448954749	3.54169e+16	9054613679822392
MGST3	8126029637309717	476380937186027	2.90642e+16	1.48715e+16	9001107040355436
SRI	826784301171197	4963084729938572	2.5894e+16	1369972001818224	9000089403963071
MRPL40	742765717439542	2.81282e+16	9351400135245980	3.28563e+16	8990754364274185
LUC7L3	8425652118576956	5838898262262582	1.56756e+16	9353987986387412	8986197186250036
ENSSSCG00000009211	7014127672125934	2329544248258619	1.26939e+16	3.95713e+16	8961399872568768
SNX3	7.9425e+16	3631139975029063	8488738546841885	9573147013314448	8946108436448967
ENSSSCG00000017448	7494923481086816	2.32112e+16	1276284011160717	3.95713e+16	8938652712327315
SYNCRIP	7612648294616387	2.75429e+16	868188116508476	9629593168209296	8916893504572404
RORA	9097212383343252	5465134149701965	1.93996e+16	1.0965e+16	8905498787064192
KPNB1	8713744471504782	6917808832404138	7925372622188266	9324771086614342	8897384966634994
PTBP3	7161773399012779	2.47417e+16	1.1573e+16	3.74119e+16	8881798655941461
NPTN	7351381427812184	2.54746e+16	1.10472e+16	3627930981416773	8849276278622878
REX1BD	74318011690661	2694133692363346	1.00718e+16	343625221528175	8849016785513552
GRIA3	7.78196e+16	3.17455e+16	7479380315653136	2.8472e+16	8838419520746138
TRPS1	7576662336316636	892135224025461	3.44899e+16	6838287398310549	8830473680088539
ENSSSCG00000045989	7153853599957708	2.09951e+16	1473466213144197	4.29073e+16	8815598183894426
MTDH	7624555428651635	3121457838985331	7726762695618533	2886050766227113	8808561913319558
ENSSSCG00000012527	725615823298585	2.04893e+16	1.52313e+16	4386224273849829	8807049382373034
ATXN10	7865035325284536	4.39364e+09	9983275545437344	9999651191641896	8784755438318185
NME1	7475035863114084	2.46068e+16	1.16728e+16	3.76677e+16	8741959015341475
HNRNPD	8404245766193721	5699447618496041	1697025297490519	980327316919577	8683122310990117
KRAS	7203176792482778	2839155328602827	8661915699758833	9629593168209296	8664022439673005
ENSSSCG00000034019	9990837001422848	8937708431162861	7649705624404624	92834107083078	8618847765517824
APLP1	713042225054791	2.76072e+16	8680355943354096	9629593168209296	8614467126024657
STAT1	7304079628720297	1.7623e+16	1.84338e+16	4904900666687807	8608983174761056
PCDH7	7231040237697644	4892481383738931	2659.65	127383	8600653120770422
ENSSSCG00000005768	7506507104010192	2.27203e+16	1.31727e+16	4024157358685722	8576951384526562
NFIB	731502413354464	4405571503429889	31916.1	1.45218e+06	8562249103979097
SOD1	8633336239587608	4796262294485209	2.85215e+16	1.47646e+16	8537817118386811
PEG10	8181940920749595	3171477859068373	7493461260897714	2.8472e+16	8512255378513638
ATP5MC1	9045049971413064	667910864039574	9754939341547678	6628498618967231	8491777710881471
AKAP9	829389462014386	5.59893e+16	8129511029190066	940006993210033	8449095983046333
TASOR	7101796659312424	2060076372652845	1.51203e+16	4.3818e+16	8447030302232429
C5orf15	7148304151539843	2.51904e+16	8738936306357542	9641546692247684	8446003107257861
ENSSSCG00000029857	7207440151667044	2457387000373642	1.16973e+16	3.76799e+16	8435585967492547
IGF2BP1	7358803758620371	2301080856003873	1.29284e+16	3988082903105579	8432579390935185
ENSSSCG00000032916	7772828966423793	3.14846e+16	7599886621027031	285672455316396	8427833542988503
ENSSSCG00000010212	7308062784945761	2272675044098686	1.31672e+16	4024157358685722	8425248731887381
ENSSSCG00000037030	1.2059e+16	8669840413593022	7684171765246466	929957913814363	8424197565929793
ENSSSCG00000039963	6803385751966342	1512309927884046	2.18787e+16	5484094606014679	8404362128758264
ENSSSCG00000018063	8491593502683013	5845488690140503	156170362150513	9349672997168872	8391537374669654
PCYT1A	7276237184357171	2.44337e+16	1.18022e+16	3.7817e+16	8327230903857742
RAD23B	8038547063665794	3.52041e+16	6061741533068635	2507356725042026	8325973770185344
STRBP	7281037713993164	2226834439241987	8813754492256426	9652614996484032	8316205679183056
CD63	9377598412868236	6058071282525574	1.38429e+16	8569401142548123	8315188273200255
SNRPC	7130306166129872	2.26131e+16	1.32642e+16	4036927085985236	8266233938480472
CAMTA2	7331551278679877	1.98218e+16	1591611439290217	4463378766576571	8263245938515895
ATP2A2	7309194024566057	2.21832e+16	8816007013798548	9652614996484032	8262476330158663
TCEA1	7286860397510826	2.48047e+16	8748547371569179	9641546692247684	8257032948513088
SELENOW	880661411759059	625911717799072	8024463903529793	9349887518837532	8251309068184977
RRBP1	7287391495416632	1698662606754846	1.92463e+16	5032021830216143	8247267176016678
CTSB	706885755272652	2237525707802171	1.34696e+16	4078991430307994	8188059244435782
SNRPF	8348392402875936	5002436101227282	2.53117e+16	1.35095e+16	8181136993538929
ENSSSCG00000049656	6739094689481272	8464826475545806	9266944709456536	9783454605241944	8180972630339693
UNC5C	7154238847756111	4.17245e+16	1.05084e+06	4.44774e+06	8178142854603207
SEPTIN7	8665506406942797	3.9541e+16	4675724849228954	2132786773332505	8145876364895842
LAPTM4A	8723633532650107	5510379766955964	8144090018209571	9404977051485672	8132279617987581
ACVR1C	7120715241083135	4056106371139125	1.90566e+06	788252	8128842928206476
NDUFA2	7931684497618004	3.74212e+16	5305706387225956	2.29914e+16	8090316062150034
PRXL2A	7298300691757521	1.78739e+16	1.81244e+16	4850942835903311	8051183738254879
MACF1	7219096166813561	2174856129788044	1402826343769558	4.15821e+16	8049398523283864
FKBP3	7.54305e+16	2.01771e+16	1.55473e+16	4411553353544332	8039377196257667
MGST1	7425863549669601	2.04212e+16	8863669836775071	9652614996484032	8031086327073048
SPTAN1	6750949511175509	9296866834192878	3349443534297031	6729055946937686	8016664132387845
KDELR2	7190038003488389	2106336349687348	1466901411180499	4.27846e+16	8012001672035246
TNRC6B	8050175607889722	3255915832324124	7116617172482095	2767190092728996	8010755799801129
GCG	1.49395e+16	2664318323398051	6.80134e-45	1.23784e-40	7984184624226741
TMEM30A	7054010459153505	2.05027e+16	1.52179e+16	4386224273849829	7972866766391103
VPS29	8116355758362648	3947561103773339	4693935155575395	2132960664547657	7929944962364411
PRPS2	703506155257731	2.11907e+16	8842607796444931	9652614996484032	7924523183739107
PBK	7971991247246434	2652611741438137	1.0338e+16	3.50197e+16	7907735213848817
PTBP1	7.55671e+16	2325224741737035	1272918347141631	3.95713e+16	7875491897373127
SLC25A36	7485984284730941	2264988663257833	1.32327e+16	4034094948358024	7867102994291819
VKORC1	7191307736175187	1865850729348395	8913500224394165	9679337952504404	7864838055966157
ACTR10	743013214850339	1.70119e+16	1.92132e+16	5031369013294259	7826479880410816
EXOC4	7927207922587855	3.38074e+16	6596263026007892	2679731854315706	7801809287920476
DEK	7.98984e+16	2685150687180249	8698379762931914	9629593168209296	7749520782839382
TAF15	7410158481621196	2.14392e+16	1.43136e+16	4.19496e+16	7749078214759083
RFC2	7250464896665418	2055297857953061	1516775908000147	4.3818e+16	7730849579715546
GNAI3	7464316343274368	2201648893126211	1.37863e+16	4126791059988252	7714285399784248
TAF11	6816570365738144	9044639711352832	3.41588e+16	681206420787483	7705700884996254
ENSSSCG00000022295	7603711016022786	1.856e+16	1730868595484279	4.72291e+16	7687985854443706
ANXA2	6660208978799911	2.21461e+16	2.52664e+09	5.34708e+08	7680363702634375
UBE2V2	7761666288026791	2.33445e+16	8785646546409424	9652614996484032	7667002954145548
REXO2	7354866058073863	1.6642e+16	1970370806866908	5108368758543835	7665487196539115
MRPL55	7962466080823333	3547616483137347	5963105004594908	2.485e+16	7663237977719719
GPX8	7148097087292134	3254333032719825	1.16564e+08	3.78835e+07	7647973952190747
COMMD3	6979239905985652	1.60298e+16	8992499008945768	9701079895717936	7582347330037965
UQCC3	7261021767075357	1.61887e+16	2.03249e+16	5232162683371256	7570652073658796
MDH1	8276706080963592	4.21787e+16	837279436490947	9512163385852208	7532684570163624
NR2F1	6831071244683829	2.36527e+16	1.15386e+09	2.56101e+10	7531146063068958
ROBO2	7120710253371892	3151182435114147	1.98229e+08	6.32943e+08	7521606450602898
ZNF326	7161384162755021	2.01632e+16	1556163325810693	4411553353544332	7475140819092203
AP1S2	7356024171067217	1466923636252547	2258317025204623	5561755055307732	7436503972146672
ARGLU1	8307644407437598	3.71107e+16	5405271823538084	2.33118e+16	7430306307691186
UFM1	808877378927434	2.68281e+16	1.01436e+16	3450729613937252	7419220633847984
BRD3	7373250782123534	2.02764e+16	8867677073693022	9652614996484032	7418889547002165
TMED7	7543416580457475	1.54186e+16	2.14342e+16	5449997538925855	7380347805308728
LMAN1	7.33538e+16	1.73468e+16	1.87815e+16	4953958102740035	7322579626277465
SNORD15-1	7717775416875556	2.06478e+16	8857425470040221	9652614996484032	7299526755310742
ENSSSCG00000035544	8292960551005896	3.62766e+16	5682652220702285	2410822154237333	7294027533405385
TF	7357418445262508	1.77634e+16	1.82599e+16	4.87422e+16	7290001095345778
UOX	961219414659569	5.66195e+16	1.73369e+16	9922364572142288	7288752466867825
ZNF148	7439015779184775	1.91346e+16	1.6658e+16	4621572557108925	7287101823875903
DAZAP1	9655238371290580	6814893546080725	9791733089799728	9955840348287992	7278391088327459
ERRFI1	7463008801224672	1.31094e+16	2.52225e+16	593854043714021	7195805488310807
ZBTB20	7981244121198326	2.99571e+16	8348510073690538	304494756194725	7181244035433126
ENSSSCG00000038359	7908052264678471	2.56946e+16	1.08945e+16	3.60673e+16	7178669782190056
ENSSSCG00000033807	7057900099406051	1.6052e+16	2.05168e+16	526228352934686	7168108780747723
CLTB	7719673160907851	1.90096e+16	1.67971e+16	4.64601e+16	7158535200954974
ENSSSCG00000000097	8176211378177886	3744893349922418	8465538827635948	9573147013314448	7054739828002099
TMEM160	7148111511896535	1.82507e+16	1767109014125254	4.79305e+16	7043582986515855
ENSSSCG00000017913	8481139801402405	4.23627e+16	9835789351285948	9972778060913884	6997080122157096
ENSSSCG00000003261	8323174171227981	3.50576e+16	6.11556e+16	2512487457593773	6996216271537341
SETD5	7259854734293887	1.52255e+16	9017968088449500	9701079895717936	6938770607002738
RAB18	7640953468620827	1744708230456368	1865433668812363	4934722786683867	6876688402016617
ENSSSCG00000012703	843167797183454	3.5782e+16	8499663759129692	9573147013314448	6870915819998122
SNORD33	706597542977521	1.64106e+16	2.0018e+16	5175105023628171	6840278139103484
LSM14A	7702444013774461	1.97739e+16	1.59666e+16	4470636518668635	6771500840470209
ENSSSCG00000051070	1.01062e+16	5978288867433168	1448304712996521	8845350931723718	6749373571990013
LAMTOR2	7.30495e+16	1.09511e+16	2953418244785612	6371087086572571	6747779956035246
RBM26	7554086633569415	1.77931e+16	8938843905391991	9688107136203582	6732112329988758
CKS2	7.92393e+16	2.48147e+16	1.15195e+16	3.73051e+16	6723247061079524
SEC31A	7.23021e+16	1.41096e+16	2348967819390872	5692571812638332	6714617599592979
RNF187	7377953018333321	1.62257e+16	2.02734e+16	5226279429556655	6711104045902674
IVD	6419445414503183	2.221e+16	637444709991836	8802347285167994	6706474394439215
COL1A2	9404296486363812	1579575500004123	3.16167e-20	1.43856e-17	6702963873701396
VPS13A	6962113660840484	1.06637e+16	3.01766e+16	6442726964376668	6696901912958683
CNOT4	6992316926177054	1.30328e+16	2536149332195143	594457460901942	6685552276106941
EFNA5	837334311864949	6824981411984223	0.144041	113.98	6632038980219585
AFP	8629195346569935	1792506963948366	1.80621e+16	4.84139e+16	6628880805760896
COPS2	7.35737e+16	1.4824e+16	9030940150803716	9701079895717936	6623790235368465
MCCC1	7166865142704886	1.55444e+16	2124810384393657	5430744331862644	6618500612154635
MPHOSPH8	7036503246505635	1.35e+16	2.45279e+16	5850686852460998	6605987291916787
SAFB	7208243790430649	1479830378834339	2.23801e+16	5540221920849566	6556273686173649
HINT1	9379274551092118	47050128038008	3.00748e+16	1.52358e+16	6517159501976374
CUTA	7233689652061805	1.24301e+16	2648912087872215	6079470365608363	6515500831105753
RPN1	7750837652102604	1134312964398343	2.86857e+16	633592452133082	6480545184980552
LGI2	8592993416753405	3.07414e+16	8608186071352139	9629593168209296	6462710836199566
ENSSSCG00000004324	706705235355355	1.52666e+16	9016651599723778	9701079895717936	6440024339581078
PCBP1	8343959351644619	3.24915e+16	7146040349355101	2767190092728996	6434535321360594
SPAG8	7076004701527776	1424312801145411	9904779065168092	9992626329604172	6429494800537823
FAM53B	7293326347703942	1.43567e+16	2.30841e+16	5631781551832635	6400569266966488
PICALM	7142928186171178	13550285828551	2.44401e+16	5837397618927429	6389422058728127
LSM6	7.23051e+16	1.40435e+16	9056673300319488	9701079895717936	6380493064773897
SNRNP25	8266028703004997	2468450099884567	8751557766809437	9641546692247684	6376487697083111
APEX1	6872532894081039	6635245419514106	4.15318e+16	7423243285553447	6342194908577025
ENSSSCG00000016998	1037881724529564	615463527335149	1.31068e+16	8221289802217256	6332664074894325
BEX3	9698376131145334	4403309272459003	3.58693e+16	1.71795e+16	6327364851712467
CXADR	8027549907269323	2356338246161906	1.24775e+16	3941210944331093	6278195654154497
TPR	709895318163685	1.40449e+16	9056627394687644	9701079895717936	6273470727995463
PAX6	8268935457138973	1.71251e+16	8958837533093752	9688107136203582	6254431879174596
ZNF250	712189501621805	1.37682e+16	2.40644e+16	5800953293804679	6250872709798088
CNBP	8544283543318304	2973201795761846	8465415419527936	3079413559519011	6231530599583492
USP3	6981470243630885	1.0315e+16	30980762036937	6481943835065028	6215049095727835
NOP53	8215243892747193	2960673788065868	8531238307366124	3.08138e+16	6192323274962068
ENSSSCG00000050251	6596643118120758	4.19278e+16	5172976122305893	8102549837450165	6182746503168608
POLR1D	8683081061627346	3325370215705523	6821865404278114	2.72866e+16	6163477080344373
TRAPPC2L	7.36904e+16	9137729803290592	3391153139798601	6774861376985131	6157975851707863
ANAPC16	8382945924925282	2.83656e+16	8662520940301832	9629593168209296	6064593362562356
ANAPC13	7911703340830123	1.86957e+16	1.71524e+16	4701420913581974	6061618824324599
TCF12	8845781714393281	3.19561e+16	7383627426128485	2.82315e+16	6034598058909691
VPS28	8312878998939576	2744180491717956	9760910880758776	3.37094e+16	5991819527061096
PPP2R2A	7223984287646513	1.11035e+16	2.92006e+16	6371087086572571	5920368403895042
PPP3CA	7.88114e+16	1.75207e+16	1.85616e+16	4.9317e+16	5909919861125157
RCAN2	6889899785938413	7940689543386004	928994055641897	9790209503579922	5896198689882825
ZNF618	7057937920586464	1.1885e+16	2756318435395393	6196671033667913	5878398135679478
GLRX5	7352322767409125	1.12074e+16	2.89758e+16	6371087086572571	5869476898978535
SCG3	716269030415402	1110690708386129	2919318531508342	6371087086572571	5861380611908836
SERPINH1	7543663554657673	6347716747711409	4.2561e+16	7510418955207604	5849183085165344
PAFAH1B3	7551966491065145	1.25441e+16	262711469201762	6050083375345561	5809766321863719
COL1A1	8559236329708263	1.02856e+16	3.60453e-08	7.28916e-07	5803882159620697
C16orf72	6982116692318363	1.0444e+16	3.068e+16	6457711600963029	5775834171518752
SERBP1	9527216555961316	3985548569621685	4.58922e+16	2098585973844786	5742471308145702
RNASEH2C	7903341510482575	1.61354e+16	2.03996e+16	5243953458144212	5734190014500027
RAD21	7745422719991189	1.31809e+16	2.50936e+16	5931203268072651	5718498835299185
VDAC3	7415924039809981	6740671216304062	9345659281000972	980748709190863	5716785820509825
ENSSSCG00000012757	7667928559507806	1304560266536702	2533819156188053	594457460901942	5661494000633963
ENSSSCG00000040857	8370087960124158	2.44055e+16	1.18235e+16	3.78186e+16	5650880390900044
[truncated: 1,243 more rows]

## Sheet: Sheet6
Sheet6: Differentially expressed TFs of the 1°PEC comparing to the rest of progenitors
[truncated: 74 more rows]

[truncated: 2 more sheets: Sheet7, Sheet8]
