# Supplementary material for: A multimodal cross-species comparison of pancreas development
Source: Nat Commun. 2025 Oct 22;16:9355. doi: 10.1038/s41467-025-64774-4 (PMC12546597; doi:10.1038/s41467-025-64774-4)
Supplement: Supplementary file 16 — Supplementary Data 13 [file 41467_2025_64774_MOESM16_ESM.xlsx]

## Sheet: Tabelle1
Supplementary Data 13 Gene and read counts across cluster of pig scRNA-seq data
Cell Cluster	n_genes_mean	n_genes_median	n_genes_std	n_genes_min	n_genes_max	n_genes_count	n_counts_mean	n_counts_median	n_counts_std	n_counts_min	n_counts_max
Acinar	2067.34	2086	490.01	801	5626	22647	13404.1	13921	5075.14	1311	39152
Alpha	2925.05	2949	529.97	841	6921	7733	9178.3	8882	2767.44	1487	35219
Beta	2702.9	2607	591.22	849	7092	18019	9050.09	8523	3141.88	1404	35527
Delta	2315.86	2282	487.17	826	5252	2818	7112.14	6908.5	2029.38	1745	24497
Ductal	2679.33	2530	813.03	832	7505	17863	7136.48	6325	3385.18	1406	38454
Endothelial	2799.12	2722	845.38	807	6431	3268	8332.52	7451	4155.98	1485	34022
FEV	2430.05	2410	376.08	943	5484	3045	6482.34	6293	1555.92	1556	25035
Hepato	3325.19	3556	1084.88	1000	6340	6735	15853.3	16542	7469.1	2024	39991
Immune	2678.31	2609.5	926.62	805	6870	2062	9722.38	8455.5	5561.28	1717	38959
MPC	2936.34	2623	1012.86	941	6604	6147	10392.4	8392	5603.62	2017	38959
Mesenchymal	2349.05	2181	826.92	802	7677	23673	6205.9	5303	3614.33	1384	39814
NGN3	2695.88	2709.5	606.02	837	6316	1612	7060.65	6980.5	2279.5	1495	24143
Other	2512.46	2389	770.51	850	6533	1658	6732.34	6030.5	3296.08	1457	29381
PP	2659.59	2610.5	420.56	984	5510	2860	8731.16	8446	2143.55	1739	22450
PEC	3544.82	3465.5	1226.36	1001	7848	396	11691.4	10825.5	6490.01	1449	39498
RBC	1757.86	1728	432.04	902	3923	2834	16726.6	16158	4791.76	2362	39135
