# Supplementary material for: A multimodal cross-species comparison of pancreas development
Source: Nat Commun. 2025 Oct 22;16:9355. doi: 10.1038/s41467-025-64774-4 (PMC12546597; doi:10.1038/s41467-025-64774-4)
Supplement: Supplementary file 17 — Supplementary Data 14 [file 41467_2025_64774_MOESM17_ESM.xlsx]

## Sheet: Sheet content
Supplementary Data 14 Differentially expressed genes of pig PEC cluster comparing to other clusters
calculated by edgeR: gene expression was modeled by generalized linear model with cell type and sample as covariates. Significantly differentially expressed genes were identified using a likelihood-ratio test for the coefficients of interest (q<0.05, corrected for multiple testing with the Benjamini-Hochberg method at alpha=0.05).
Sheet1	Intersection of the differentially expressed genes of PEC vs other clusters
Sheet2	Differentially expressed genes of PEC comparing to Acinar
Sheet3	Differentially expressed genes of PEC comparing to Alpha
Sheet4	Differentially expressed genes of PEC comparing to Beta
Sheet5	Differentially expressed genes of PEC comparing to Delta
Sheet6	Differentially expressed genes of PEC comparing to Ductal
Sheet7	Differentially expressed genes of PEC comparing to EP
Sheet8	Differentially expressed genes of PEC comparing to MPC
Sheet9	Differentially expressed genes of PEC comparing to PP

## Sheet: Sheet1
Sheet1	Intersection of the differentially expressed genes of PEC vs other clusters
ARHGEF39
ASF1B
ASPM
AURKB
BUB1
CCNB1
CCNB2
CDC20
CDC45
CDC6
CDCA3
CDCA8
CDK1
CDKN3
CENPA
CENPE
CENPU
CKAP2
COL1A1
DLGAP5
DTL
E2F1
ECT2
EDNRA
EMP1
FAM83D
HMMR
KIF4A
KPNA2
MAD2L1
MKI67
MXD3
NCAPG2
NDC80

## Sheet: Sheet2
Sheet2	Differentially expressed genes of PEC comparing to Acinar
Gene	logFC	logCPM	LR	PValue	padj
TAC1	-8.43439	4.51984	82.9903	8.2457e-20	5.05237e-19
KCND2	-7.2869	7.0273	274.016	1.51266e-61	6.48792e-60
SMIM18	-7.23056	5.93194	374.141	2.34711e-83	2.63659e-81
C11orf87	-6.93439	6.12432	181.85	1.91189e-41	3.52354e-40
CERKL	-6.88951	7.75072	462.027	1.74133e-102	4.56423e-100
SLC7A14	-6.88599	5.33022	140.136	2.4856e-32	3.0381e-31
NYAP2	-6.67464	5.39897	167.019	3.31373e-38	5.35416e-37
KCNJ6	-6.42282	5.56114	142.877	6.25247e-33	7.804e-32
PCSK1	-6.41149	8.93025	274.585	1.13655e-61	4.96502e-60
MGAT4C	-6.31258	5.69877	94.4212	2.55048e-22	1.82875e-21
TMIE	-6.307	5.09417	140.363	2.21783e-32	2.72493e-31
RSPO3	-6.30053	5.00092	81.9071	1.42637e-19	8.64988e-19
GALNTL6	-6.22487	6.35104	281.147	4.22265e-63	1.95318e-61
CNTN4	-6.18015	5.03399	109.924	1.01842e-25	8.6109e-25
CER1	-6.15355	5.74172	128.751	7.68753e-30	8.09593e-29
LRRN1	-6.09601	4.72239	90.5185	1.83257e-21	1.27148e-20
ISM1	-6.09176	2.97503	49.9839	1.5501e-12	6.1664e-12
MAP1B	-6.0663	9.59361	1023.68	1.27952e-224	3.01838e-221
CNTN1	-6.0358	8.49889	368.201	4.61095e-82	4.53218e-80
GABRB3	-6.02967	5.92678	134.592	4.05532e-31	4.59928e-30
HMGCLL1	-6.01485	6.85331	181.007	2.92068e-41	5.34099e-40
ISL1	-5.94091	10.3017	262.333	5.32126e-59	1.96138e-57
LRRC49	-5.89778	6.64028	309.12	3.39544e-69	2.28853e-67
CADM2	-5.86945	6.5538	164.441	1.21152e-37	1.90532e-36
CASR	-5.84621	7.27863	167.342	2.81645e-38	4.58207e-37
DCLK1	-5.8142	6.04029	146.909	8.21703e-34	1.08899e-32
ZNF385D	-5.7928	5.29434	134.052	5.32224e-31	5.95031e-30
ANXA10	-5.7861	8.45977	231.384	2.97452e-52	8.55719e-51
ADGRB3	-5.74714	5.43472	122.523	1.77368e-28	1.75803e-27
SCG3	-5.72502	9.28529	516.78	2.1238e-114	1.25251e-111
SCG2	-5.72373	11.0345	220.908	5.7316e-50	1.48581e-48
KCNK16	-5.70544	9.87527	267.268	4.47032e-60	1.72877e-58
UNC80	-5.69653	8.77549	385.821	6.7257e-86	8.81441e-84
NDST3	-5.63482	5.96796	187.181	1.3115e-42	2.53592e-41
ST8SIA3	-5.6019	6.23842	139.364	3.66597e-32	4.41225e-31
CADM3	-5.59934	5.87349	129.402	5.53972e-30	5.94009e-29
SOBP	-5.5851	7.16358	292.823	1.20658e-65	6.32517e-64
ITGA4	-5.57175	6.36772	215.781	7.5281e-49	1.88923e-47
SCN3A	-5.54058	6.67637	187.069	1.38744e-42	2.6395e-41
ANK2	-5.54047	5.02112	122.634	1.67721e-28	1.66943e-27
PAX6	-5.53831	10.5676	369.91	1.95816e-82	2.00839e-80
SYT13	-5.53799	8.39992	408.752	6.85128e-91	1.07748e-88
SYT7	-5.52519	7.19953	278.625	1.49734e-62	6.66457e-61
CPE	-5.51127	11.1878	246.357	1.61684e-55	5.08551e-54
FHL1	-5.45992	6.27592	155.535	1.06957e-35	1.53848e-34
TUBB6	-5.45899	3.77075	164.272	1.31954e-37	2.06146e-36
ASCL2	-5.44835	6.83276	90.187	2.16684e-21	1.48593e-20
SLC4A10	-5.43157	4.8295	102.692	3.91577e-24	3.04861e-23
DLC1	-5.36406	6.46823	289.604	6.0651e-65	3.11034e-63
DPYSL3	-5.35553	6.33053	166.956	3.41978e-38	5.48793e-37
PRLHR	-5.35393	6.72128	132.917	9.42631e-31	1.04398e-29
TMEM130	-5.35327	7.17529	178.234	1.17771e-40	2.1047e-39
SCN7A	-5.33958	5.58649	65.7248	5.18488e-16	2.49107e-15
PTGER3	-5.33452	7.12551	111.067	5.71903e-26	4.90589e-25
RIMBP2	-5.31625	7.88993	360.496	2.19604e-80	2.07218e-78
LY6H	-5.28941	8.24209	221.661	3.92764e-50	1.05288e-48
FRZB	-5.28019	6.05121	120.025	6.24541e-28	5.94834e-27
CALB1	-5.27753	6.64845	184.166	5.96924e-42	1.10878e-40
NEGR1	-5.27135	8.89961	216.978	4.12688e-49	1.04681e-47
SCIN	-5.24912	6.89949	81.5112	1.74274e-19	1.04875e-18
RBP4	-5.24888	10.4903	114.313	1.11271e-26	1.00957e-25
CFAP61	-5.23753	10.6853	426.01	1.20036e-94	2.57423e-92
SYT4	-5.22284	6.93264	146.447	1.0364e-33	1.36584e-32
DPP10	-5.21588	7.67143	307.269	8.59291e-69	5.47856e-67
DPP6	-5.20212	5.58726	83.2521	7.22305e-20	4.43729e-19
ACVR1C	-5.19744	7.64931	255.784	1.42406e-57	5.01396e-56
HEPACAM2	-5.18566	10.4524	513.065	1.3659e-113	6.44432e-111
PCLO	-5.15819	7.36291	273.114	2.3779e-61	1.00169e-59
NKX6-1	-5.13942	8.05235	273.05	2.45592e-61	1.01641e-59
STMN3	-5.11815	10.1939	333.251	1.88202e-74	1.53093e-72
SCGN	-5.1083	12.2927	176.375	2.99892e-40	5.24034e-39
GPX3	-5.10793	10.8439	372.1	6.53178e-83	7.00385e-81
HOPX	-5.07944	10.7089	158.188	2.81602e-36	4.23121e-35
PEX5L	-5.07173	8.4548	307.098	9.36353e-69	5.81278e-67
GRIK1	-5.03929	6.77915	109.222	1.45071e-25	1.21355e-24
PAPPA2	-5.0342	8.64148	168.681	1.43633e-38	2.38613e-37
PRUNE2	-5.02789	6.39148	152.159	5.849e-35	8.06889e-34
INS	-5.02477	17.6956	121.605	2.81723e-28	2.73492e-27
LGI4	-4.99303	7.99251	328.535	2.00422e-73	1.57599e-71
SYP	-4.99268	6.33227	158.37	2.56963e-36	3.88575e-35
PTGFR	-4.97887	5.21688	49.8595	1.65159e-12	6.55909e-12
SSTR3	-4.97517	6.00086	53.5645	2.50241e-13	1.03746e-12
PCSK2	-4.97116	10.4075	200.087	1.99949e-45	4.28799e-44
TMEM59L	-4.9678	7.30034	302.285	1.04676e-67	6.0227e-66
KCNJ8	-4.96475	6.47925	57.9398	2.7026e-14	1.18063e-13
NEUROD1	-4.95487	9.6741	287.612	1.64758e-64	8.09716e-63
NPTX2	-4.94298	8.44561	319.679	1.70114e-71	1.21605e-69
P2RY1	-4.93329	4.89762	66.5323	3.442e-16	1.66729e-15
MAGI2	-4.93299	5.93977	131.654	1.78092e-30	1.93603e-29
BTBD17	-4.92783	8.15534	176.728	2.51134e-40	4.42109e-39
CITED1	-4.91836	9.36622	410.019	3.62985e-91	6.58678e-89
CDH7	-4.91646	3.50388	23.8144	1.06084e-06	2.56931e-06
ZEB1	-4.90259	8.81702	655.361	1.52504e-144	1.19919e-141
ABCC8	-4.89321	9.34268	198.493	4.45313e-45	9.3794e-44
EMP1	-4.88815	1.78131	30.4755	3.38117e-08	9.45046e-08
GJD2	-4.88055	7.69764	210.572	1.03043e-47	2.45534e-46
NTNG1	-4.86628	3.50385	46.2968	1.01629e-11	3.7874e-11
KCNB1	-4.86618	5.34993	82.367	1.13026e-19	6.87184e-19
SLITRK6	-4.86041	4.62419	35.6383	2.37575e-09	7.31645e-09
FEV	-4.85865	8.95753	116.723	3.30037e-27	3.06519e-26
ELAVL3	-4.85601	5.55452	112.731	2.4719e-26	2.18398e-25
HMCN1	-4.85287	4.21323	59.5124	1.21529e-14	5.45032e-14
AKT3	-4.85174	7.02363	272.833	2.7385e-61	1.09494e-59
GPR171	-4.84052	5.62958	108.844	1.75616e-25	1.45873e-24
ENO2	-4.83966	8.0968	202.65	5.51546e-46	1.20472e-44
GNG2	-4.83574	9.81968	468.463	6.92242e-104	2.04125e-101
RTN1	-4.81601	5.9268	158.124	2.90825e-36	4.34213e-35
SEZ6L2	-4.81491	7.91164	196.487	1.22056e-44	2.54806e-43
ROBO2	-4.80463	8.54496	250.815	1.72452e-56	5.81165e-55
NDST4	-4.7747	3.60999	18.8835	1.38949e-05	3.01268e-05
SNAP25	-4.77412	9.4336	289.272	7.16567e-65	3.59656e-63
SST	-4.76541	16.9147	72.5225	1.65141e-17	8.75431e-17
KCNIP1	-4.76379	4.99352	45.1838	1.79384e-11	6.60168e-11
ANXA2	-4.74143	10.2998	122.265	2.01935e-28	1.98485e-27
NCAM1	-4.72954	7.9613	308.684	4.22589e-69	2.76913e-67
ARPP21	-4.70836	5.33267	66.8715	2.8979e-16	1.41535e-15
SNTG1	-4.69355	5.85661	131.452	1.97154e-30	2.13342e-29
CHGA	-4.69218	14.3498	319.988	1.45732e-71	1.07432e-69
IGFBPL1	-4.68514	8.99082	118.861	1.12351e-27	1.05592e-26
CCDC88A	-4.62983	8.86228	481.34	1.09181e-106	3.67941e-104
EGR4	-4.62266	3.72962	31.8587	1.65808e-08	4.817e-08
LY6E	-4.62035	7.21568	259.527	2.17629e-58	7.77858e-57
GRIA3	-4.61663	10.2441	492.823	3.46448e-109	1.36212e-106
PFKP	-4.6086	8.70564	342.28	2.03437e-76	1.77744e-74
CACNA2D1	-4.60377	10.2163	767.623	5.90852e-169	6.9691e-166
ETV1	-4.60002	9.60112	156.885	5.42268e-36	7.99507e-35
NCAM2	-4.59679	4.02838	18.6708	1.55344e-05	3.35276e-05
STK32A	-4.55225	4.92969	15.5308	8.11734e-05	0.00016105
NRXN1	-4.54255	8.59408	378.671	2.42284e-84	3.00815e-82
SLC30A8	-4.53665	8.17171	106.075	7.09952e-25	5.71596e-24
ADRA2A	-4.53167	6.69296	153.828	2.52576e-35	3.56782e-34
COL26A1	-4.52441	7.08821	174.222	8.85476e-40	1.50276e-38
TAGLN3	-4.5189	9.21929	188.516	6.70171e-43	1.30656e-41
ST18	-4.51612	6.55801	99.2309	2.24718e-23	1.69907e-22
FAM171B	-4.51111	7.28756	167.93	2.09551e-38	3.43286e-37
RAB26	-4.51027	10.41	303.97	4.49552e-68	2.65124e-66
C15orf48	-4.49135	10.8655	200.342	1.75866e-45	3.80613e-44
GABRG2	-4.47432	4.66605	17.0811	3.58167e-05	7.39856e-05
TENM1	-4.47151	3.62379	35.2268	2.93455e-09	8.9671e-09
CCDC60	-4.47004	6.22926	98.7157	2.91475e-23	2.16223e-22
XKR4	-4.46763	4.62203	47.022	7.0193e-12	2.63251e-11
FYN	-4.46025	8.09769	311.46	1.05008e-69	7.2857e-68
CAMK2B	-4.45974	7.40764	188.668	6.21095e-43	1.22097e-41
MDFIC	-4.44796	6.71642	207.425	5.00704e-47	1.13573e-45
LRRN3	-4.44655	6.90415	115.188	7.15811e-27	6.51969e-26
LRRTM4	-4.43992	3.96009	21.0549	4.46316e-06	1.01432e-05
SLC35D3	-4.43747	3.26024	20.1614	7.11764e-06	1.59152e-05
NR2F1	-4.43578	3.05681	16.6268	4.55036e-05	9.30989e-05
CLRN3	-4.43113	5.99574	114.093	1.24332e-26	1.12375e-25
DPYSL2	-4.42309	7.61677	296.11	2.31847e-66	1.24302e-64
SCG5	-4.41963	12.2989	351.299	2.20957e-78	2.00476e-76
TUBB3	-4.3943	7.43174	99.0086	2.51404e-23	1.88873e-22
RFX2	-4.38696	7.25638	129.21	6.10183e-30	6.48388e-29
GRIA1	-4.36297	4.94971	34.7084	3.82973e-09	1.16272e-08
FXYD3	-4.35098	10.9882	156.771	5.74372e-36	8.4158e-35
PPP2R2B	-4.33787	6.07238	53.4967	2.59021e-13	1.07199e-12
KIF1A	-4.33337	7.44829	193.083	6.75034e-44	1.36103e-42
PLCXD3	-4.33267	6.44497	89.5639	2.96897e-21	2.02422e-20
POSTN	-4.32607	6.4221	67.9768	1.65431e-16	8.19856e-16
FGF12	-4.32342	5.51059	49.1935	2.31915e-12	8.99843e-12
NEBL	-4.31416	5.49927	54.5244	1.5353e-13	6.46747e-13
VGF	-4.30854	6.16654	129.088	6.48698e-30	6.86223e-29
ST6GALNAC5	-4.30401	5.51792	41.8664	9.77255e-11	3.42548e-10
NOL4	-4.29882	9.24065	409.296	5.21666e-91	8.79008e-89
RAB3C	-4.28609	8.95555	305.397	2.1979e-68	1.32945e-66
SLC25A53	-4.28176	8.41426	261.459	8.25111e-59	2.99452e-57
CHGB	-4.27847	12.2522	190.852	2.07134e-43	4.14093e-42
ANKS1B	-4.27843	4.72534	29.3035	6.1885e-08	1.68966e-07
KCNH6	-4.27821	7.1206	106.597	5.45656e-25	4.42337e-24
ADAMTS5	-4.27806	5.38917	31.4744	2.02086e-08	5.76446e-08
DPYSL4	-4.27775	5.40588	42.6841	6.43345e-11	2.28562e-10
CDX2	-4.27515	5.96417	80.6774	2.65747e-19	1.57909e-18
DIRAS3	-4.26682	13.6023	185.371	3.25657e-42	6.1458e-41
UCHL1	-4.26108	10.2022	134.053	5.32028e-31	5.95031e-30
PCDH9	-4.25457	8.89269	131.117	2.33482e-30	2.51499e-29
KCTD8	-4.24624	4.50295	38.1975	6.39335e-10	2.09762e-09
SPEF2	-4.19893	7.23275	397.786	1.67044e-88	2.31798e-86
EDIL3	-4.18884	4.54086	43.5822	4.0653e-11	1.45967e-10
COL3A1	-4.18329	6.62528	44.8546	2.12219e-11	7.78575e-11
LIMCH1	-4.16659	8.98325	375.342	1.2854e-83	1.51613e-81
HEY1	-4.1632	4.99716	50.4806	1.20347e-12	4.8037e-12
MAP6	-4.1605	6.50235	120.023	6.25345e-28	5.94834e-27
KCNQ2	-4.14822	4.22194	26.9428	2.09563e-07	5.44449e-07
CEP126	-4.1469	7.9633	280.695	5.29775e-63	2.40334e-61
NDUFA4L2	-4.14061	5.28179	63.4442	1.64974e-15	7.66088e-15
HHEX	-4.1388	8.28246	79.0814	5.96022e-19	3.48024e-18
CALML4	-4.13212	8.56002	136.517	1.53764e-31	1.79569e-30
RGS16	-4.12612	6.88008	67.9019	1.71836e-16	8.49814e-16
GPC6	-4.07369	7.24947	82.9384	8.46526e-20	5.17346e-19
RAB3B	-4.06709	7.96031	231.841	2.36553e-52	6.88924e-51
MMP2	-4.05158	4.09679	30.8589	2.77483e-08	7.81123e-08
PHACTR1	-4.0363	6.51116	143.32	5.00382e-33	6.27873e-32
CDO1	-4.03468	6.25878	184.512	5.01529e-42	9.38974e-41
RESP18	-4.0333	5.51193	72.8415	1.40492e-17	7.51518e-17
P3H2	-4.01974	5.93737	76.3634	2.35985e-18	1.3223e-17
MYLK	-3.99358	4.67671	57.3819	3.589e-14	1.55633e-13
INA	-3.97868	5.40798	74.709	5.45479e-18	2.9995e-17
RBMS3	-3.97664	5.1519	31.8477	1.6675e-08	4.83247e-08
LRRTM3	-3.97584	2.83238	24.7547	6.51115e-07	1.62538e-06
CD55	-3.96595	4.81473	57.4902	3.39669e-14	1.47837e-13
KIF19	-3.96496	5.91981	60.7318	6.54062e-15	2.97289e-14
SLC38A11	-3.9637	5.07426	32.2917	1.32682e-08	3.90757e-08
PLXDC2	-3.95406	4.15901	41.8106	1.00559e-10	3.51956e-10
SPATA17	-3.94888	6.3861	139.708	3.08349e-32	3.74946e-31
NOVA1	-3.94774	9.22231	422.492	6.99941e-94	1.37597e-91
SEMA3E	-3.94474	5.83228	22.9175	1.69109e-06	3.99328e-06
PCDH7	-3.94177	3.99804	29.9278	4.48432e-08	1.24453e-07
NTM	-3.93279	5.69158	46.0724	1.13965e-11	4.24042e-11
UBE2C	-3.93012	8.37988	87.9794	6.6139e-21	4.35815e-20
EPDR1	-3.90975	6.15764	49.2018	2.30943e-12	8.99001e-12
PTN	-3.89677	10.18	85.4843	2.33548e-20	1.48903e-19
ZEB2	-3.89642	3.89048	40.5093	1.95685e-10	6.69017e-10
MLXIPL	-3.8925	9.13494	265.582	1.04204e-59	3.96478e-58
ASF1B	-3.8902	4.99304	110.864	6.33647e-26	5.39629e-25
TCF21	-3.88541	4.92335	33.7325	6.32342e-09	1.90025e-08
SEMA6A	-3.88212	6.87852	78.0735	9.92791e-19	5.69828e-18
MATN2	-3.88099	3.31273	37.4881	9.19735e-10	2.9439e-09
DACH1	-3.86787	10.9749	434.135	2.04557e-96	4.82551e-94
GAD2	-3.86778	5.70245	74.1485	7.24558e-18	3.93832e-17
NDC80	-3.86635	5.22252	72.5237	1.65036e-17	8.75431e-17
NETO1	-3.86623	2.28238	19.0664	1.26249e-05	2.75761e-05
RUNDC3A	-3.85268	8.25081	221.456	4.35237e-50	1.15362e-48
MNS1	-3.84886	7.84951	247.196	1.06089e-55	3.38193e-54
TUBB2B	-3.84463	10.7908	250.125	2.43908e-56	7.99138e-55
VWA5B2	-3.82861	7.90809	145.231	1.91176e-33	2.50546e-32
SRGAP3	-3.8215	6.67749	134.773	3.70218e-31	4.21906e-30
CCNB2	-3.80322	5.29754	87.98	6.61193e-21	4.35815e-20
GULP1	-3.80147	5.64201	49.4736	2.01056e-12	7.8917e-12
CACNA1A	-3.79222	8.96473	227.093	2.56636e-51	7.03958e-50
NAT14	-3.7902	7.59357	190.613	2.33611e-43	4.631e-42
PRSS35	-3.78446	6.14988	62.3742	2.84024e-15	1.30607e-14
RNF152	-3.78391	7.78851	150.836	1.13807e-34	1.56088e-33
CRYBA2	-3.77868	9.49594	133.324	7.67857e-31	8.54422e-30
CHL1	-3.7747	4.49227	19.3038	1.11487e-05	2.45105e-05
PFKFB2	-3.77307	7.17056	162.929	2.59265e-37	3.99742e-36
CHN1	-3.75852	6.44862	116.705	3.33078e-27	3.0813e-26
KIF5C	-3.74144	6.2816	74.833	5.12262e-18	2.83004e-17
ARL4D	-3.73147	6.20161	67.6509	1.95167e-16	9.61167e-16
TROAP	-3.71923	3.96243	90.2388	2.11083e-21	1.45174e-20
SLC29A4	-3.7123	7.34612	129.319	5.77365e-30	6.16291e-29
KCNH7	-3.70215	2.83195	22.6068	1.98781e-06	4.66591e-06
SEMA3D	-3.68057	4.23499	23.5484	1.21811e-06	2.92619e-06
FN1	-3.6773	7.56485	101.851	5.98465e-24	4.59863e-23
CRIP2	-3.66726	8.37583	340.829	4.21131e-76	3.54803e-74
TF	-3.6657	7.10773	39.8217	2.7824e-10	9.40355e-10
SEMA5A	-3.65171	7.46409	74.7606	5.31406e-18	2.92894e-17
KCNK17	-3.63441	6.05525	41.0731	1.4664e-10	5.06478e-10
CDK1	-3.63335	7.00451	84.2023	4.46654e-20	2.77278e-19
IGF2	-3.62306	13.9878	90.3903	1.95518e-21	1.35257e-20
CKAP2	-3.60114	6.1692	105.144	1.1359e-24	8.93199e-24
GFRA1	-3.59689	6.30321	37.1858	1.07395e-09	3.40061e-09
HS3ST1	-3.57175	5.26789	23.9523	9.87505e-07	2.39663e-06
SAMD5	-3.56692	6.53369	55.5077	9.30922e-14	3.93557e-13
GNG12	-3.56122	9.00918	126.15	2.8515e-29	2.93742e-28
IRX1	-3.54868	5.0602	7.48297	0.00622854	0.00973055
PTPRN	-3.54127	6.12996	49.4117	2.07502e-12	8.1177e-12
PRKCB	-3.54121	3.41438	21.0674	4.43405e-06	1.00867e-05
C12orf75	-3.5391	11.2601	300.774	2.23424e-67	1.2549e-65
MRAP2	-3.53353	6.01215	16.3573	5.24531e-05	0.000106395
SUSD4	-3.5322	5.63221	66.8323	2.95616e-16	1.44082e-15
FAM162B	-3.52727	9.83453	235.185	4.41187e-53	1.30095e-51
GUCA2B	-3.52215	8.94966	45.2943	1.69541e-11	6.24918e-11
ADGRV1	-3.51593	5.44354	54.4599	1.58651e-13	6.65941e-13
MAPRE3	-3.51024	8.6043	206.142	9.54128e-47	2.10354e-45
PTPRZ1	-3.50847	3.36194	16.6448	4.50733e-05	9.22985e-05
PACRG	-3.50458	6.80099	108.266	2.3505e-25	1.932e-24
ZDHHC2	-3.50075	7.72572	210.421	1.11189e-47	2.62295e-46
SMIM24	-3.49743	7.71343	150.352	1.45206e-34	1.98e-33
CDH6	-3.49572	3.92158	10.7532	0.00104099	0.00181768
SPOCK3	-3.49503	6.48582	49.3829	2.10575e-12	8.21068e-12
TGFBI	-3.49168	6.12243	87.6511	7.80795e-21	5.11638e-20
GEM	-3.48653	5.87527	121.658	2.7428e-28	2.67366e-27
C14orf132	-3.48491	8.37199	152.503	4.92041e-35	6.86819e-34
APLNR	-3.48086	2.34904	18.1787	2.01111e-05	4.30118e-05
IGSF1	-3.46785	4.01433	18.7561	1.48551e-05	3.21203e-05
STMN2	-3.465	2.54259	7.56661	0.00594594	0.00931992
SGCD	-3.45576	5.47947	24.5731	7.15424e-07	1.77092e-06
GAL	-3.44549	4.2016	28.5157	9.29418e-08	2.51433e-07
CELF4	-3.44262	7.42294	128.617	8.22576e-30	8.58609e-29
CLEC3B	-3.43983	3.41001	11.1418	0.000844034	0.0014881
TUBB4B	-3.43957	9.8601	237.25	1.5641e-53	4.67053e-52
SLC16A14	-3.43892	6.31834	57.2037	3.9293e-14	1.69455e-13
ZWINT	-3.43757	5.31429	120.079	6.08048e-28	5.83083e-27
TTR	-3.40185	13.1123	77.4906	1.33359e-18	7.61727e-18
SCN9A	-3.38805	8.41403	177.298	1.88537e-40	3.34404e-39
CSMD3	-3.38446	4.44343	31.9998	1.54189e-08	4.51279e-08
TK1	-3.36524	6.97787	132.201	1.35202e-30	1.48345e-29
ADAMTS1	-3.34718	2.5383	15.4097	8.6544e-05	0.000171417
SLC16A9	-3.32584	4.92663	48.9591	2.61358e-12	1.00742e-11
FGL2	-3.31869	3.80997	7.11793	0.00763168	0.0117361
SFRP2	-3.31766	5.54849	19.3264	1.10171e-05	2.42665e-05
CACNA1D	-3.31692	8.23313	138.136	6.80637e-32	8.10921e-31
RFX6	-3.31367	8.34299	124.061	8.16854e-29	8.19982e-28
SLC38A4	-3.31067	7.15213	47.0641	6.87027e-12	2.58337e-11
PAPSS2	-3.30899	6.89975	98.9449	2.59632e-23	1.94436e-22
NNAT	-3.29603	8.86396	101.564	6.92053e-24	5.28334e-23
HMMR	-3.27725	6.41279	71.8392	2.33464e-17	1.2266e-16
ANKH	-3.25596	6.97887	102.134	5.19e-24	4.01417e-23
PGBD5	-3.24551	6.70679	99.2042	2.27765e-23	1.71661e-22
GALNT3	-3.24434	6.89903	93.2744	4.55231e-22	3.23461e-21
NPAS4	-3.23903	5.52333	41.64	1.09727e-10	3.81778e-10
EMP3	-3.23306	4.19931	52.5691	4.15367e-13	1.69232e-12
CBLN1	-3.22732	4.72335	8.80622	0.00300205	0.00490772
GLIS3	-3.20288	8.61531	83.6911	5.78442e-20	3.57211e-19
DES	-3.20009	3.43875	31.1934	2.33562e-08	6.63025e-08
QSOX1	-3.19777	9.28787	220.447	7.22481e-50	1.85254e-48
REEP2	-3.19531	7.03198	128.189	1.02042e-29	1.06043e-28
CCNB1	-3.195	6.90739	71.5319	2.72817e-17	1.41757e-16
CHRNA3	-3.19135	2.80461	9.08234	0.0025809	0.00427852
COL4A2	-3.18749	7.83317	107.457	3.5353e-25	2.87578e-24
ASPM	-3.18604	5.71242	64.7421	8.53718e-16	4.03591e-15
CHST11	-3.18401	5.7437	37.6703	8.37705e-10	2.69965e-09
TUSC3	-3.17024	10.7851	325.267	1.03196e-72	7.85287e-71
MAD2L1	-3.15727	7.54763	147.358	6.55185e-34	8.78171e-33
DCX	-3.15725	7.83571	169.495	9.53588e-39	1.5954e-37
ASB9	-3.14724	10.0651	135.405	2.6928e-31	3.12922e-30
CNTN3	-3.14408	7.94451	160.385	9.32107e-37	1.42782e-35
DCDC1	-3.14286	6.28524	59.1121	1.48938e-14	6.62913e-14
SHCBP1	-3.14214	5.00813	65.0554	7.28209e-16	3.4634e-15
SPC25	-3.14089	6.12987	135.075	3.17994e-31	3.64149e-30
RRM2	-3.13455	5.38597	57.8882	2.77448e-14	1.2098e-13
PLCL2	-3.13255	5.91222	71.5408	2.71577e-17	1.41424e-16
MFAP4	-3.13088	4.09334	12.8436	0.00033864	0.000629513
AMIGO2	-3.13	7.53913	107.922	2.79514e-25	2.28157e-24
HIGD1A	-3.12973	9.33526	267.573	3.83629e-60	1.5083e-58
OGN	-3.11656	5.08811	88.7805	4.41137e-21	2.97326e-20
CELF3	-3.10998	8.27017	137.862	7.81118e-32	9.25958e-31
CDCA3	-3.1095	6.00458	86.874	1.1566e-20	7.47512e-20
ATP1A2	-3.10412	3.66229	19.071	1.25947e-05	2.75357e-05
PTMS	-3.09573	11.2446	404.171	6.80874e-90	1.00386e-87
PLAGL1	-3.09343	7.08834	74.8999	4.95204e-18	2.74222e-17
B2M	-3.08687	10.157	221.752	3.75268e-50	1.01754e-48
CD200	-3.0843	8.33467	104.664	1.44683e-24	1.13391e-23
DLGAP2	-3.08309	3.75996	17.5198	2.84333e-05	5.9463e-05
TPX2	-3.08002	6.82602	80.8349	2.45386e-19	1.4692e-18
PDLIM4	-3.07786	7.04611	58.7575	1.78352e-14	7.84949e-14
TOX	-3.07712	10.2796	152.288	5.48256e-35	7.60785e-34
FIBIN	-3.07305	2.45235	8.18457	0.00422482	0.00673402
NEK2	-3.07256	5.85713	57.2248	3.8874e-14	1.67955e-13
DLGAP5	-3.07245	5.82468	53.8666	2.14577e-13	8.94077e-13
GNAI1	-3.06561	8.79974	213.934	1.90372e-48	4.678e-47
ACTA1	-3.06429	6.83297	28.8116	7.97733e-08	2.16305e-07
CXCL12	-3.05613	9.0743	52.7949	3.70261e-13	1.51377e-12
TOP2A	-3.05419	7.87806	57.1072	4.12699e-14	1.77333e-13
CCDC34	-3.05356	7.83293	250.229	2.31455e-56	7.69019e-55
CDC6	-3.04654	4.09004	38.0152	7.01967e-10	2.29037e-09
APOBEC2	-3.04031	10.0752	144.778	2.40106e-33	3.09513e-32
SLC8A2	-3.03971	5.69212	24.5253	7.33388e-07	1.80969e-06
COL6A3	-3.03749	2.32717	14.5138	0.000139139	0.000269483
SPC24	-3.03254	7.11413	70.5057	4.58946e-17	2.34849e-16
PLK1	-3.02751	5.59399	66.6092	3.3104e-16	1.61015e-15
RELN	-3.01638	1.49307	7.80325	0.00521524	0.00821827
PDE1C	-3.01268	5.76868	23.8324	1.05099e-06	2.54809e-06
CDC20	-3.01048	6.82981	81.5453	1.71294e-19	1.03346e-18
ARHGEF39	-3.00177	5.06621	105.821	8.06936e-25	6.4747e-24
CENPE	-2.99803	6.06845	68.4733	1.28607e-16	6.44128e-16
AURKB	-2.99686	6.98737	127.862	1.20298e-29	1.24466e-28
LMO1	-2.98665	4.94634	31.5555	1.93816e-08	5.56596e-08
NAGS	-2.98347	7.65399	91.1081	1.36033e-21	9.5223e-21
CDH2	-2.97785	3.65317	20.197	6.98633e-06	1.56364e-05
FBN2	-2.97468	7.16034	24.9993	5.73517e-07	1.44235e-06
ANGPTL1	-2.97184	5.47191	29.5844	5.35341e-08	1.47531e-07
TM4SF4	-2.96977	10.2075	102.189	5.04699e-24	3.9164e-23
CRMP1	-2.96558	6.70572	73.673	9.21929e-18	4.97673e-17
DCDC2	-2.95872	9.53972	111.282	5.13231e-26	4.41866e-25
CACNB2	-2.95451	8.93718	230.298	5.13198e-52	1.4586e-50
SFRP1	-2.9355	4.41947	16.8742	3.99403e-05	8.22156e-05
CCND1	-2.93274	6.98835	40.0729	2.44661e-10	8.30439e-10
UBE2T	-2.9304	5.93344	113.72	1.50083e-26	1.34108e-25
RGS4	-2.92299	9.76349	79.0486	6.06012e-19	3.52114e-18
KIF18A	-2.9211	3.95661	35.7756	2.21401e-09	6.83618e-09
PLAT	-2.92008	5.60656	27.1757	1.85779e-07	4.84793e-07
PCSK1N	-2.91968	11.5917	175.089	5.72491e-40	9.85771e-39
SLC8A1	-2.91271	9.48049	80.7961	2.50258e-19	1.49458e-18
MAPT	-2.911	8.89757	89.4408	3.15946e-21	2.14789e-20
CAPN6	-2.9066	4.19271	15.8117	6.99671e-05	0.000139402
STMN1	-2.89429	10.6761	193.355	5.88848e-44	1.19749e-42
NCOA7	-2.89213	7.84699	139.442	3.52597e-32	4.26552e-31
TSPAN7	-2.88497	9.76003	254.772	2.36723e-57	8.21219e-56
IGFBP2	-2.87664	10.7761	115.879	5.05208e-27	4.65541e-26
CALY	-2.87157	3.52136	7.20663	0.00726348	0.0112137
HOXB2	-2.86462	3.08997	9.0598	0.0026129	0.00431943
ANLN	-2.86387	5.01528	56.5339	5.52365e-14	2.35629e-13
RSPH9	-2.86135	6.79316	62.9915	2.07604e-15	9.5652e-15
NSG1	-2.86015	4.00603	15.6035	7.8111e-05	0.000155235
FAM83D	-2.8568	4.07073	37.8258	7.73528e-10	2.50653e-09
COL1A1	-2.84956	5.63006	29.4207	5.82529e-08	1.59789e-07
MLLT11	-2.84827	6.04397	91.8512	9.34454e-22	6.59993e-21
CENPF	-2.84337	7.70189	53.8637	2.14897e-13	8.94077e-13
RIMS2	-2.83885	7.87525	149.567	2.15573e-34	2.92262e-33
CCDC146	-2.83331	3.37086	7.82973	0.00513938	0.00810414
TAC3	-2.83231	2.06769	10.0614	0.00151411	0.0025845
CENPU	-2.82993	5.79705	79.0497	6.05661e-19	3.52114e-18
KIF4A	-2.82586	4.95435	72.5956	1.59136e-17	8.47408e-17
TACC3	-2.81594	5.49985	68.721	1.13426e-16	5.70518e-16
ERC2	-2.80832	3.26298	12.8021	0.000346222	0.000642594
BUB1B	-2.80593	5.38642	60.2835	8.21342e-15	3.71177e-14
C1QL1	-2.80351	4.18433	11.9764	0.000538795	0.000974707
DTL	-2.80343	4.56937	31.0662	2.49382e-08	7.06233e-08
CENPA	-2.79565	5.30487	48.9996	2.56013e-12	9.90055e-12
USH1C	-2.79297	8.74011	141.841	1.05373e-32	1.30829e-31
CYYR1	-2.78515	2.56691	8.42672	0.00369747	0.00594165
MDK	-2.7793	12.3915	105.607	8.99254e-25	7.19099e-24
SMC2	-2.76823	8.02914	214.975	1.12848e-48	2.8022e-47
PRPH	-2.76366	4.86316	17.7638	2.50093e-05	5.27228e-05
RDH12	-2.75421	2.90448	13.3478	0.000258731	0.000486719
ITGA8	-2.74991	2.35917	15.0202	0.000106368	0.000208407
DYNC1I1	-2.72563	4.62181	9.17341	0.00245557	0.00407649
E2F1	-2.72359	5.36307	67.3714	2.24891e-16	1.10295e-15
BUB1	-2.71908	5.12444	44.7607	2.22648e-11	8.15571e-11
PSD	-2.71701	7.47275	110.704	6.87139e-26	5.8308e-25
RACGAP1	-2.71501	5.72229	84.735	3.4116e-20	2.12909e-19
TUBA4A	-2.71483	8.94375	175.222	5.35572e-40	9.28981e-39
ELP4	-2.7146	9.66491	246.032	1.90359e-55	5.90864e-54
ST8SIA4	-2.71415	4.52149	21.5406	3.46425e-06	7.93882e-06
EPHA3	-2.71356	6.30797	24.3986	7.83253e-07	1.92268e-06
SPON1	-2.70784	8.00367	40.4615	2.00533e-10	6.84598e-10
NEUROG3	-2.70769	10.8663	43.5131	4.21139e-11	1.50983e-10
KIF23	-2.70362	6.44989	48.5887	3.15679e-12	1.21284e-11
NUF2	-2.6999	6.31195	79.1522	5.75055e-19	3.38293e-18
KCNB2	-2.68872	9.26535	87.1118	1.02555e-20	6.68307e-20
PCP4	-2.68723	4.29211	19.9578	7.91702e-06	1.76357e-05
QPCT	-2.67611	6.90334	59.7835	1.0589e-14	4.75799e-14
ECT2	-2.67608	5.87897	87.7307	7.50004e-21	4.9283e-20
GADD45G	-2.67035	8.06685	64.8393	8.12629e-16	3.84938e-15
SLC22A17	-2.6691	8.69575	159.99	1.13736e-36	1.73098e-35
APLP1	-2.66713	9.08723	209.611	1.66971e-47	3.86162e-46
DGKI	-2.66108	2.47508	4.41186	0.03569	0.0497593
SKA2	-2.65938	7.97889	249.413	3.4868e-56	1.12676e-54
ADIRF	-2.65342	2.57832	6.19711	0.0127959	0.0192264
LGALS1	-2.64699	6.85936	30.2222	3.85264e-08	1.07048e-07
NCAPG	-2.64693	6.33311	55.3544	1.00642e-13	4.24713e-13
DNAJA4	-2.64496	6.0641	49.8279	1.67843e-12	6.6545e-12
TP53I11	-2.64267	5.69658	27.2127	1.8226e-07	4.76137e-07
MPDZ	-2.63662	6.98277	135.293	2.84892e-31	3.27835e-30
ACTC1	-2.63488	9.28729	20.5378	5.84659e-06	1.3173e-05
CAMK1	-2.63247	5.88403	28.0638	1.17382e-07	3.12885e-07
SCRN1	-2.62946	8.86956	100.12	1.43474e-23	1.09179e-22
ONECUT2	-2.62773	5.3855	15.5894	7.8695e-05	0.000156264
MXD3	-2.62018	6.95952	109.309	1.38828e-25	1.16546e-24
CDCA8	-2.61532	4.94652	47.9229	4.43323e-12	1.6895e-11
AKAP12	-2.6153	3.85595	14.6542	0.000129149	0.000251164
COL4A1	-2.61454	7.21826	53.7212	2.31061e-13	9.59635e-13
PGM5	-2.61306	6.81757	14.8869	0.00011415	0.000222914
SLC7A8	-2.6128	9.39447	58.9303	1.63355e-14	7.22993e-14
NPDC1	-2.61139	7.33906	89.1437	3.67149e-21	2.48167e-20
PCNA	-2.60927	8.75727	167.993	2.02979e-38	3.34844e-37
CDKN3	-2.60426	7.24861	109.155	1.50065e-25	1.2509e-24
NCAPG2	-2.60184	5.675	72.3681	1.78578e-17	9.42427e-17
SOX5	-2.60019	9.56221	180.667	3.46538e-41	6.28834e-40
THY1	-2.58726	3.95011	10.0674	0.00150917	0.00257794
KPNA2	-2.5812	7.40732	104.412	1.64308e-24	1.28345e-23
SCOC	-2.56457	10.0103	282.984	1.67986e-63	7.92556e-62
CYTL1	-2.55666	3.58403	5.46206	0.0194338	0.028369
LAMA1	-2.54416	6.40466	22.1718	2.49309e-06	5.79427e-06
BTG3	-2.54243	8.77652	195.969	1.58302e-44	3.27574e-43
ADM	-2.54239	3.3271	5.6079	0.0178797	0.0262957
MKI67	-2.52876	5.87649	35.1102	3.11564e-09	9.50815e-09
SLCO3A1	-2.51948	6.90665	43.0958	5.21249e-11	1.85744e-10
KIF20A	-2.51544	5.65638	64.5121	9.59429e-16	4.52659e-15
RASGEF1B	-2.49089	5.98742	37.4726	9.27063e-10	2.96333e-09
KIF20B	-2.48086	6.89801	94.3792	2.60521e-22	1.86233e-21
CDC45	-2.48026	5.74603	58.7887	1.75548e-14	7.74051e-14
SV2C	-2.47225	5.66606	32.8132	1.01452e-08	3.02559e-08
NLGN1	-2.46355	6.40761	31.9148	1.61086e-08	4.70299e-08
CGREF1	-2.4609	5.404	30.4109	3.49562e-08	9.74724e-08
FAM43A	-2.45351	4.2014	8.37066	0.00381328	0.00612356
MTSS1	-2.4452	10.2513	143.678	4.17914e-33	5.32804e-32
DIAPH3	-2.44508	5.14133	32.0992	1.46496e-08	4.30366e-08
UHRF1	-2.4387	6.45252	32.5708	1.14931e-08	3.40605e-08
HPCA	-2.41862	5.50744	5.55313	0.0184477	0.0270467
ATAD2	-2.41673	6.81476	96.1428	1.06891e-22	7.83092e-22
CACNA1C	-2.41303	5.30688	22.9724	1.64347e-06	3.88862e-06
TPPP3	-2.40918	7.78928	80.4816	2.93422e-19	1.73915e-18
IL6R	-2.4086	5.60234	15.1775	9.7861e-05	0.00019286
TPM2	-2.40637	4.48989	27.2415	1.79564e-07	4.69615e-07
TTK	-2.40395	4.88059	44.6337	2.37567e-11	8.63513e-11
GDI1	-2.39641	8.62378	206.522	7.88217e-47	1.75415e-45
SPOCK2	-2.39414	6.21086	21.9846	2.74844e-06	6.37519e-06
ELAVL4	-2.38218	8.23771	111.978	3.61373e-26	3.14568e-25
ABLIM1	-2.38122	9.78495	53.8913	2.11891e-13	8.84693e-13
CPNE2	-2.3754	6.24003	44.2449	2.89765e-11	1.04679e-10
PRKG1	-2.37227	6.6412	31.3443	2.16096e-08	6.14923e-08
CAV2	-2.364	5.98011	9.41356	0.00215387	0.00359588
NCAPD2	-2.36062	5.55518	55.5652	9.04094e-14	3.8359e-13
CDH17	-2.35811	8.29733	38.7879	4.72454e-10	1.56974e-09
BICC1	-2.35741	7.5841	38.0938	6.74228e-10	2.20291e-09
FBXO5	-2.35592	5.05336	60.7091	6.61634e-15	3.00153e-14
GCH1	-2.3551	7.40741	40.7223	1.75471e-10	6.01652e-10
MAP2	-2.35296	9.37836	111.359	4.93677e-26	4.26587e-25
STMN4	-2.35069	2.26686	5.90947	0.0150597	0.0222733
TIMP1	-2.34812	7.89998	78.5996	7.60629e-19	4.3764e-18
SLC4A4	-2.34697	11.1542	78.7993	6.87508e-19	3.98484e-18
RBM24	-2.34333	4.14661	9.29231	0.00230118	0.00383367
ISYNA1	-2.34063	7.39723	95.6914	1.34261e-22	9.80563e-22
PRTFDC1	-2.33317	7.67693	144.983	2.16593e-33	2.80738e-32
RGS17	-2.32843	8.01568	62.2955	2.95606e-15	1.35668e-14
PKDCC	-2.32774	7.39366	88.1879	5.95219e-21	3.95527e-20
KIF15	-2.32363	5.23609	35.8361	2.14637e-09	6.63602e-09
ITGB8	-2.31545	7.16852	73.3556	1.08274e-17	5.81816e-17
HMGB2	-2.31486	9.98024	105.18	1.11509e-24	8.79768e-24
RPA3	-2.31312	9.74065	263.35	3.19324e-59	1.19569e-57
NPM2	-2.31241	7.05616	71.2693	3.11648e-17	1.6087e-16
EPB41L4A	-2.29119	6.70453	28.2331	1.07551e-07	2.88309e-07
MCTP1	-2.28172	3.60664	12.9295	0.00032345	0.000602701
PRR11	-2.27758	5.39082	64.9912	7.52328e-16	3.57091e-15
RCAN2	-2.26682	7.78677	112.596	2.64559e-26	2.32006e-25
GPR37	-2.26072	7.15185	16.4367	5.03026e-05	0.000102296
BIRC5	-2.25456	6.58333	53.3551	2.78389e-13	1.14411e-12
ENPP2	-2.24566	8.77426	90.293	2.05379e-21	1.41664e-20
INCENP	-2.24475	5.61449	56.1805	6.61152e-14	2.81019e-13
MEF2C	-2.2423	3.59651	8.18721	0.00421868	0.00672878
CCDC80	-2.24018	3.77154	12.532	0.000400042	0.000735057
TENM3	-2.23857	7.80332	102.119	5.22819e-24	4.03049e-23
DEPDC1	-2.23091	5.09217	28.3916	9.90941e-08	2.66548e-07
FKBP1B	-2.22749	7.99911	62.0361	3.37216e-15	1.54465e-14
MAP1LC3A	-2.2271	9.65846	156.015	8.40226e-36	1.22351e-34
RAB3A	-2.22388	7.48362	68.4238	1.31875e-16	6.57703e-16
FBLN1	-2.21894	6.98583	38.4444	5.63354e-10	1.86128e-09
SETBP1	-2.21477	8.76181	101.58	6.86305e-24	5.25647e-23
ARG2	-2.20846	6.66015	30.6974	3.01568e-08	8.46904e-08
CHAF1A	-2.19912	5.64457	46.8495	7.66521e-12	2.87019e-11
LTBP4	-2.1981	4.91858	24.5258	7.3323e-07	1.80969e-06
NUMBL	-2.19253	7.42337	40.9668	1.54838e-10	5.3323e-10
ANXA4	-2.19179	10.232	124.764	5.73314e-29	5.82951e-28
GPC5	-2.19171	4.6372	14.1604	0.000167867	0.000321949
TMEM163	-2.19056	6.86722	36.4228	1.58836e-09	4.95627e-09
SMC4	-2.18294	8.5475	155.573	1.0497e-35	1.51917e-34
MYL9	-2.18271	5.50397	13.4797	0.000241161	0.000454029
ECHDC1	-2.18204	9.05177	91.4187	1.16271e-21	8.16318e-21
RAMP2	-2.17695	6.17104	35.5309	2.51035e-09	7.71082e-09
UBE2S	-2.17647	7.02305	155.294	1.2079e-35	1.72693e-34
RPA2	-2.17436	7.72742	115.344	6.61605e-27	6.04933e-26
ATP2A3	-2.1687	7.21443	27.6183	1.47776e-07	3.91251e-07
MESP1	-2.16006	8.42116	137.323	1.02501e-31	1.209e-30
CDCA5	-2.15832	4.60256	24.4391	7.66961e-07	1.88858e-06
NRG3	-2.15814	5.48642	19.033	1.28476e-05	2.80107e-05
ITM2A	-2.15085	3.52395	8.08674	0.00445903	0.00706791
EDNRA	-2.14768	3.68016	18.4525	1.74193e-05	3.74246e-05
MIS18A	-2.1452	5.49863	52.572	4.14758e-13	1.69232e-12
EBF1	-2.13884	2.2421	5.04135	0.0247492	0.0354886
VRK1	-2.1387	6.33481	76.4114	2.30316e-18	1.29669e-17
XYLT1	-2.1379	7.08649	47.5574	5.34156e-12	2.02911e-11
BMP3	-2.13614	6.70368	29.6492	5.17734e-08	1.42846e-07
PPP1R1A	-2.12963	9.57196	57.0542	4.23975e-14	1.81847e-13
KIF22	-2.12875	7.20279	60.0553	9.2231e-15	4.1601e-14
JAG2	-2.1272	2.34792	5.6106	0.0178522	0.0262715
IFI30	-2.12697	5.8659	32.0518	1.50116e-08	4.39905e-08
CSRP2	-2.12376	6.42816	77.7094	1.19369e-18	6.83477e-18
DPP4	-2.10959	7.47516	37.9428	7.28481e-10	2.36706e-09
ST6GAL2	-2.10641	3.63901	8.17602	0.00424478	0.0067567
DYNLRB2	-2.10163	7.74255	51.0698	8.91389e-13	3.58226e-12
GGCT	-2.10087	8.06115	157.328	4.33938e-36	6.43811e-35
DUSP6	-2.07999	6.80169	14.5275	0.000138126	0.00026774
STXBP1	-2.07766	7.75866	80.7694	2.53656e-19	1.51105e-18
GPR160	-2.07665	8.88675	98.6782	2.97055e-23	2.19672e-22
HMGCR	-2.06863	7.88989	125.552	3.85374e-29	3.9526e-28
DNAJC24	-2.06779	7.64103	90.6296	1.73248e-21	1.20558e-20
WLS	-2.06769	8.54011	89.43	3.17688e-21	2.15352e-20
CD7	-2.06341	4.54246	11.507	0.000693362	0.00123818
SFRP5	-2.0587	7.01185	11.0336	0.00089477	0.00157168
EMB	-2.05757	8.50465	63.6061	1.51958e-15	7.08437e-15
HSPA6	-2.0555	8.4306	19.1533	1.20627e-05	2.6446e-05
LSAMP	-2.0525	10.1512	38.3264	5.98465e-10	1.97176e-09
CDCA2	-2.04576	4.67263	27.3346	1.71122e-07	4.48033e-07
UNC5C	-2.04504	4.55867	10.7127	0.00106405	0.00185246
CNN3	-2.04406	9.37316	80.3372	3.15673e-19	1.86635e-18
IGFBP6	-2.03685	3.22387	6.68061	0.00974674	0.0148148
CHST9	-2.03117	8.31498	72.6802	1.52454e-17	8.1366e-17
ADAMTS18	-2.02727	6.73848	14.4763	0.000141931	0.000274663
GNB5	-2.02191	7.81662	66.3294	3.81525e-16	1.8443e-15
BAMBI	-2.01636	8.19801	53.4794	2.61324e-13	1.07962e-12
WDR76	-2.01622	5.68975	72.3087	1.84037e-17	9.69068e-17
DAB2	-2.01476	4.19135	11.8563	0.000574658	0.00103799
RUFY3	-2.01054	7.65689	91.5003	1.11575e-21	7.85688e-21

## Sheet: Sheet3
Sheet3	Differentially expressed genes of PEC comparing to Alpha
Gene	logFC	logCPM	LR	PValue	padj
ADIRF	-6.71698	2.57832	28.2825	1.04841e-07	6.73898e-07
NETO1	-5.54289	2.28238	32.3393	1.29471e-08	9.22729e-08
EMP1	-5.4118	1.78131	36.9081	1.2383e-09	1.0004e-08
CDH6	-5.38023	3.92158	20.3701	6.38204e-06	3.09779e-05
UBE2C	-5.30831	8.37988	171.285	3.87624e-39	2.85752e-37
PCDH7	-5.29028	3.99804	48.8798	2.72137e-12	2.81567e-11
EDN3	-5.2264	5.30618	36.2778	1.71102e-09	1.36823e-08
RSPO3	-5.21669	5.00092	67.2577	2.38235e-16	3.30586e-15
TOP2A	-5.00505	7.87806	162.084	3.96517e-37	2.28142e-35
PLAGL1	-4.97409	7.08834	188.98	5.30935e-43	5.69307e-41
TROAP	-4.89275	3.96243	157.222	4.577e-36	2.51096e-34
ASPM	-4.86016	5.71242	152.222	5.66749e-35	2.62149e-33
MKI67	-4.84573	5.87649	134.442	4.37324e-31	1.51713e-29
NEK2	-4.81184	5.85713	139.928	2.76052e-32	1.01751e-30
HMCN1	-4.74791	4.21323	58.0653	2.53558e-14	3.11533e-13
HMMR	-4.73837	6.41279	152.823	4.1875e-35	2.01598e-33
CENPF	-4.707	7.70189	151.312	8.95867e-35	3.98745e-33
TPX2	-4.67808	6.82602	200.426	1.68607e-45	2.4859e-43
KIF15	-4.66586	5.23609	141.505	1.24799e-32	4.74839e-31
CENPE	-4.64864	6.06845	162.519	3.18651e-37	1.92743e-35
NDC80	-4.64355	5.22252	113.547	1.63758e-26	4.10963e-25
CRABP1	-4.62818	6.09076	46.7355	8.12428e-12	7.98549e-11
CDC6	-4.57274	4.09004	86.4668	1.42105e-20	2.50793e-19
KIF4A	-4.56356	4.95435	180.651	3.4942e-41	3.43451e-39
CCNB1	-4.56023	6.90739	158.859	2.00843e-36	1.12807e-34
HHEX	-4.51796	8.28246	89.3884	3.2444e-21	6.12283e-20
DLGAP5	-4.5068	5.82468	124.327	7.14364e-29	2.08047e-27
PLK1	-4.50636	5.59399	152.484	4.96708e-35	2.34347e-33
CDC20	-4.49977	6.82981	195.748	1.76885e-44	2.31818e-42
CKAP2	-4.49107	6.1692	175.597	4.43422e-40	3.8742e-38
CDCA8	-4.48925	4.94652	140.704	1.86729e-32	6.99198e-31
CDK1	-4.47891	7.00451	143.596	4.35531e-33	1.68429e-31
PRR11	-4.47685	5.39082	226.565	3.34593e-51	7.89304e-49
CDCA3	-4.47386	6.00458	193.359	5.87697e-44	7.29672e-42
SHCBP1	-4.43266	5.00813	136.097	1.89981e-31	6.68905e-30
FAM83D	-4.42636	4.07073	88.3042	5.61248e-21	1.03436e-19
ASF1B	-4.42028	4.99304	155.376	1.15856e-35	6.07342e-34
SPC24	-4.3764	7.11413	154.131	2.16827e-35	1.11194e-33
ARHGEF39	-4.37105	5.06621	224.153	1.1232e-50	2.40875e-48
BUB1	-4.34783	5.12444	123.12	1.31286e-28	3.70082e-27
CDX2	-4.33396	5.96417	78.0681	9.95479e-19	1.61954e-17
CENPA	-4.32185	5.30487	123.11	1.3193e-28	3.70082e-27
TMEM132B	-4.31887	2.9695	21.3139	3.899e-06	1.95697e-05
DTL	-4.27303	4.56937	75.87	3.02961e-18	4.70187e-17
TTK	-4.27166	4.88059	139.868	2.84557e-32	1.03272e-30
KIF18A	-4.25813	3.95661	74.6579	5.59784e-18	8.63092e-17
DEPDC1	-4.24289	5.09217	103.893	2.13545e-24	4.84377e-23
ATAD2	-4.21326	6.81476	293.301	9.49049e-66	7.46269e-63
CHRM2	-4.20758	2.76201	6.36641	0.0116301	0.0275157
CENPU	-4.20694	5.79705	181.285	2.53953e-41	2.60468e-39
CCNB2	-4.20303	5.29754	114.624	9.51308e-27	2.41305e-25
LRRTM3	-4.19966	2.83238	25.8475	3.69492e-07	2.20109e-06
MIS18A	-4.19227	5.49863	189.617	3.8533e-43	4.54497e-41
MCM3	-4.19025	6.64546	178.024	1.30861e-40	1.2348e-38
MECOM	-4.16556	7.73358	60.455	7.52796e-15	9.59917e-14
TACC3	-4.14885	5.49985	149.755	1.96116e-34	8.4116e-33
FABP7	-4.14264	2.31557	16.6142	4.58072e-05	0.000192619
DIAPH3	-4.13765	5.14133	96.697	8.07902e-23	1.65725e-21
CDCA2	-4.10344	4.67263	104.985	1.23077e-24	2.84646e-23
ANLN	-4.09474	5.01528	116.707	3.32811e-27	8.61067e-26
CDC45	-4.08417	5.74603	163.319	2.1303e-37	1.35821e-35
KIF11	-4.07319	5.493	90.2545	2.09413e-21	4.04922e-20
ADAMTS1	-4.05935	2.5383	22.4911	2.11119e-06	1.11666e-05
KIF20A	-4.05142	5.65638	166.472	4.36348e-38	2.94099e-36
ECT2	-4.02032	5.87897	196.871	1.0061e-44	1.39612e-42
BIRC5	-3.9902	6.58333	176.121	3.4077e-40	3.09183e-38
SST	-3.98093	16.9147	53.0935	3.18047e-13	3.57273e-12
ZWINT	-3.96509	5.31429	163.889	1.59991e-37	1.04839e-35
SFRP1	-3.96211	4.41947	46.9348	7.33894e-12	7.27418e-11
ADM	-3.95786	3.3271	13.6475	0.000220531	0.000810331
COL3A1	-3.95188	6.62528	47.5102	5.47196e-12	5.44656e-11
NCAPG2	-3.92691	5.675	168.139	1.88675e-38	1.34874e-36
TK1	-3.92379	6.97787	189.226	4.69061e-43	5.26912e-41
TUBB6	-3.90409	3.77075	96.92	7.21868e-23	1.50698e-21
CADM2	-3.90152	6.5538	80.9408	2.32577e-19	3.94712e-18
MND1	-3.90091	6.28646	228.621	1.19174e-51	3.12369e-49
UHRF1	-3.88342	6.45252	88.265	5.72464e-21	1.04685e-19
FIBIN	-3.86436	2.45235	11.675	0.000633464	0.00207547
KIF2C	-3.85095	5.07537	152.99	3.8492e-35	1.89172e-33
CYTL1	-3.84047	3.58403	11.9577	0.000544213	0.001834
CHRM3	-3.84003	5.17149	38.2897	6.09836e-10	5.04773e-09
P2RY1	-3.82082	4.89762	42.9754	5.54332e-11	5.08821e-10
MXD3	-3.81652	6.95952	249.173	3.93353e-56	1.3256e-53
BUB1B	-3.80547	5.38642	118.355	1.44954e-27	3.7994e-26
RELN	-3.7763	1.49307	14.4831	0.000141423	0.000549618
MCM10	-3.77627	5.25412	108.876	1.728e-25	4.11753e-24
SEMA5A	-3.77316	7.46409	80.2437	3.30971e-19	5.57686e-18
NR2F1	-3.76777	3.05681	14.6985	0.000126146	0.000493498
RRM2	-3.71419	5.38597	88.0822	6.27909e-21	1.13941e-19
E2F1	-3.68866	5.36307	126.646	2.22025e-29	6.76559e-28
TAC3	-3.67761	2.06769	17.1424	3.46788e-05	0.000149011
KIF20B	-3.66568	6.89801	222.955	2.05082e-50	3.72145e-48
COL1A1	-3.64331	5.63006	54.4394	1.60312e-13	1.83581e-12
RBP4	-3.63156	10.4903	66.23	4.01265e-16	5.44014e-15
CLRN3	-3.61376	5.99574	76.1508	2.62806e-18	4.10568e-17
CDKN3	-3.61135	7.24861	223.339	1.69108e-50	3.32437e-48
HMGB2	-3.61021	9.98024	286.589	2.75248e-64	1.62328e-61
ZEB2	-3.6029	3.89048	47.8511	4.59847e-12	4.65571e-11
NUF2	-3.59588	6.31195	153.478	3.01186e-35	1.5117e-33
POSTN	-3.59496	6.4221	53.4828	2.60865e-13	2.95856e-12
MAD2L1	-3.58724	7.54763	204.292	2.41666e-46	4.07208e-44
MYBL2	-3.56848	5.17601	96.7907	7.70558e-23	1.59451e-21
ISM1	-3.56584	2.97503	23.4746	1.26574e-06	6.8641e-06
TBX3	-3.55295	2.87094	23.3921	1.32119e-06	7.14838e-06
PDE3A	-3.51549	7.23048	39.2982	3.63776e-10	3.06482e-09
AKAP12	-3.50162	3.85595	26.9507	2.08714e-07	1.27885e-06
SLC35D3	-3.48967	3.26024	13.0669	0.000300564	0.00106142
CHRDL1	-3.48439	5.39441	7.21952	0.00721148	0.0182727
GPX8	-3.45094	5.86895	27.6058	1.48735e-07	9.23331e-07
BMP2	-3.45023	3.84535	20.0911	7.38409e-06	3.54767e-05
ARPP21	-3.43345	5.33267	39.7228	2.92694e-10	2.50169e-09
TENM1	-3.42228	3.62379	22.3685	2.25033e-06	1.1823e-05
SPC25	-3.4147	6.12987	166.533	4.23003e-38	2.9349e-36
TIMELESS	-3.41186	5.86762	136.991	1.21148e-31	4.33013e-30
PRTFDC1	-3.41058	7.67693	301.584	1.48792e-67	1.755e-64
PTGER3	-3.40386	7.12551	44.3143	2.79671e-11	2.60768e-10
CALY	-3.37911	3.52136	9.56784	0.00198015	0.00579551
STOM	-3.37188	7.44766	127.28	1.61365e-29	5.0087e-28
ITGA8	-3.37071	2.35917	28.2565	1.06259e-07	6.81156e-07
FBXO5	-3.34179	5.05336	111.621	4.32518e-26	1.06282e-24
KCNJ8	-3.32836	6.47925	30.827	2.82081e-08	1.91215e-07
GINS1	-3.32588	6.49723	149.22	2.56726e-34	1.08146e-32
CLSPN	-3.30927	5.78966	130.604	3.02333e-30	9.7699e-29
PRKCB	-3.30289	3.41438	18.9966	1.30955e-05	6.01016e-05
INS	-3.30286	17.6956	57.72	3.02211e-14	3.65598e-13
PCSK1	-3.28067	8.93025	96.3063	9.8415e-23	2.00139e-21
LGALS1	-3.27248	6.85936	51.5692	6.91177e-13	7.58366e-12
SAPCD2	-3.26396	4.58135	63.9793	1.25731e-15	1.65698e-14
NYAP2	-3.26057	5.39897	56.2381	6.42065e-14	7.61121e-13
INCENP	-3.251	5.61449	119.243	9.26682e-28	2.45623e-26
GAL	-3.22465	4.2016	27.6076	1.48597e-07	9.23331e-07
LRRTM4	-3.21791	3.96009	11.7691	0.000602236	0.00199814
SMC2	-3.21765	8.02914	318.162	3.64102e-71	8.58916e-68
RNASEH2B	-3.19526	6.55054	172.408	2.20465e-39	1.73359e-37
KPNA2	-3.18837	7.40732	175.285	5.18828e-40	4.2204e-38
STK17B	-3.16686	4.06462	35.9327	2.04248e-09	1.60935e-08
FSTL1	-3.16056	5.79638	38.4187	5.70825e-10	4.74147e-09
APLNR	-3.15446	2.34904	17.4857	2.89473e-05	0.000125758
TGIF1	-3.14641	7.04999	74.0945	7.44645e-18	1.14066e-16
KLHL14	-3.14207	3.29469	7.96338	0.00477331	0.0127667
NCAPG	-3.12767	6.33311	89.0299	3.88892e-21	7.22359e-20
SLC1A6	-3.12374	4.30451	21.4554	3.62156e-06	1.83726e-05
AURKB	-3.1191	6.98737	148.274	4.13372e-34	1.71078e-32
CHAF1A	-3.11621	5.64457	94.2409	2.79373e-22	5.53816e-21
UBE2T	-3.10626	5.93344	133.528	6.92954e-31	2.3691e-29
GJA1	-3.09077	4.76785	14.6494	0.000129477	0.00050569
WDR76	-3.08606	5.68975	151.815	6.95542e-35	3.15535e-33
CDH3	-3.07549	7.5435	36.2474	1.73792e-09	1.38505e-08
EDNRA	-3.06501	3.68016	39.519	3.24887e-10	2.75686e-09
MCM5	-3.05886	6.99521	131.111	2.34084e-30	7.66951e-29
CDCA5	-3.05063	4.60256	51.3572	7.69999e-13	8.40938e-12
NTNG1	-3.04934	3.50385	22.0741	2.62319e-06	1.36002e-05
PCNA	-3.03651	8.75727	252.674	6.78424e-57	2.66734e-54
MAL	-3.02753	5.15998	5.2822	0.0215445	0.0473217
CAV1	-3.02541	3.93726	8.60843	0.0033461	0.0092755
C5	-3.02506	4.22572	20.4232	6.20722e-06	3.02538e-05
RBFOX1	-3.00567	8.52594	42.5074	7.04162e-11	6.41358e-10
CDC42EP1	-3.00472	6.36113	15.6167	7.75653e-05	0.000312247
CHAF1B	-3.00113	5.38372	86.4152	1.45862e-20	2.54881e-19
VIM	-3.00092	10.4777	43.9155	3.42866e-11	3.18433e-10
FBN2	-2.98064	7.16034	26.0041	3.407e-07	2.04184e-06
EDIL3	-2.97993	4.54086	22.2639	2.37627e-06	1.24293e-05
PDX1	-2.97764	9.83705	172.026	2.67091e-39	2.03248e-37
NCAPD2	-2.97076	5.55518	94.5143	2.43328e-22	4.8645e-21
CALB1	-2.96916	6.64845	66.4991	3.50049e-16	4.77321e-15
RACGAP1	-2.9675	5.72229	107.098	4.23601e-25	9.99274e-24
KIF23	-2.96157	6.44989	68.3729	1.35325e-16	1.93474e-15
MCM4	-2.96	6.81878	100.783	1.02656e-23	2.24228e-22
MCM2	-2.95219	6.7748	95.5713	1.42663e-22	2.87642e-21
HOPX	-2.94986	10.7089	58.3807	2.15998e-14	2.68178e-13
TNFAIP8	-2.9484	5.93556	55.8642	7.76543e-14	9.06864e-13
CENPH	-2.92596	6.82953	155.68	9.94612e-36	5.33248e-34
CBLN1	-2.92507	4.72335	7.25211	0.00708178	0.0179827
MATN2	-2.92414	3.31273	24.3708	7.94625e-07	4.52782e-06
XRCC2	-2.92376	5.38399	100.175	1.3953e-23	3.01974e-22
SNAI2	-2.92127	3.7112	15.3512	8.92619e-05	0.000357502
NPR3	-2.90288	2.21375	7.3488	0.00671076	0.0170958
FBLN1	-2.89795	6.98583	69.581	7.33387e-17	1.06139e-15
RND3	-2.89444	7.07911	59.2626	1.37971e-14	1.7405e-13
LIG1	-2.88378	6.13836	132.877	9.62102e-31	3.24228e-29
ID3	-2.85127	8.71315	69.9785	5.99554e-17	8.78476e-16
COL1A2	-2.83322	8.06561	28.4767	9.4834e-08	6.14597e-07
DHRS3	-2.80616	5.26923	18.4757	1.72082e-05	7.80655e-05
MFAP4	-2.78592	4.09334	10.848	0.000989011	0.00312745
FRZB	-2.7763	6.05121	41.108	1.44046e-10	1.26321e-09
MMP23B	-2.77447	3.107	11.9482	0.000547015	0.00184081
THRB	-2.76025	8.41012	89.3139	3.36888e-21	6.30729e-20
CHST15	-2.74623	4.30501	6.51024	0.0107255	0.0256875
ATAD5	-2.74038	6.0448	97.2558	6.09245e-23	1.28322e-21
CYYR1	-2.7378	2.56691	8.83597	0.0029535	0.00828455
GULP1	-2.72413	5.64201	29.8094	4.76681e-08	3.16758e-07
RTKN2	-2.7227	6.18515	55.9963	7.26082e-14	8.52153e-13
CCNE2	-2.71374	5.55645	104.204	1.82479e-24	4.17929e-23
COL6A3	-2.70599	2.32717	13.9286	0.000189889	0.000709901
C1QL1	-2.69908	4.18433	12.435	0.000421373	0.00145112
OLFM3	-2.69806	5.57596	6.87907	0.00872108	0.0214974
PLXDC2	-2.69646	4.15901	23.6355	1.16417e-06	6.35714e-06
CHL1	-2.69569	4.49227	11.5084	0.000692826	0.00226314
LMNB1	-2.65467	7.70094	162.642	2.9958e-37	1.85976e-35
MID1	-2.64862	5.87883	35.9677	2.0062e-09	1.58813e-08
FBN1	-2.60272	5.52519	27.4679	1.59724e-07	9.86359e-07
C21orf62	-2.59979	5.68548	14.7435	0.000123174	0.00048428
SDK1	-2.59694	6.02342	56.4277	5.83037e-14	6.94638e-13
KCTD8	-2.58451	4.50295	16.8518	4.04155e-05	0.000172094
NRG3	-2.57626	5.48642	28.0351	1.19132e-07	7.55466e-07
EBF1	-2.57131	2.2421	7.47318	0.00626249	0.016181
CNTN4	-2.57002	5.03399	24.0598	9.33882e-07	5.23285e-06
FREM1	-2.56242	5.71045	9.9278	0.00162801	0.00489231
MYLK	-2.55136	4.67671	28.3162	1.0303e-07	6.64066e-07
CAMK2N1	-2.54834	7.96351	68.2169	1.46462e-16	2.08135e-15
SMTN	-2.54131	6.61417	40.2219	2.26689e-10	1.95883e-09
CDH11	-2.53726	5.5815	9.86395	0.00168549	0.00505219
ORC6	-2.51428	6.6704	175.459	4.75235e-40	4.00385e-38
CSRP2	-2.49136	6.42816	110.163	9.02697e-26	2.19532e-24
LRRIQ1	-2.49074	6.1628	67.9485	1.67823e-16	2.37063e-15
SYNPR	-2.47334	3.74405	11.7938	0.00059428	0.0019799
ISYNA1	-2.46535	7.39723	116.689	3.35812e-27	8.61067e-26
FEN1	-2.44603	6.73921	123.089	1.33349e-28	3.70082e-27
SMC4	-2.42722	8.5475	202.834	5.02806e-46	7.90746e-44
VRK1	-2.41125	6.33481	99.5659	1.89741e-23	4.06909e-22
VCAM1	-2.40999	2.46192	6.15695	0.0130896	0.0307555
TOPBP1	-2.40961	6.45408	90.132	2.22784e-21	4.27273e-20
MMS22L	-2.40311	5.03887	36.0406	1.93248e-09	1.53492e-08
SDC1	-2.40243	5.06603	10.651	0.00110013	0.00343282
DCN	-2.3941	5.32795	14.4045	0.000147448	0.000568349
MEF2C	-2.38361	3.59651	9.99802	0.00156709	0.00472731
AMN	-2.38276	5.58836	19.8105	8.55112e-06	4.03442e-05
OGN	-2.37762	5.08811	59.1169	1.48577e-14	1.86433e-13
G2E3	-2.377	5.95347	77.4177	1.3837e-18	2.22051e-17
PLAT	-2.37308	5.60656	20.2614	6.75496e-06	3.25203e-05
GINS2	-2.36122	6.8108	111.93	3.70218e-26	9.19311e-25
NKAIN2	-2.34541	6.33941	13.9145	0.000191317	0.000712982
MPV17L	-2.33684	6.03326	10.566	0.00115188	0.00358481
FN1	-2.32845	7.56485	49.6579	1.83036e-12	1.94497e-11
C6	-2.32814	6.15902	11.2523	0.000795245	0.0025769
PCDH18	-2.32143	4.84337	24.9554	5.8673e-07	3.37585e-06
MCM7	-2.30471	8.31011	144.691	2.5091e-33	9.86493e-32
DLC1	-2.29956	6.46823	73.0671	1.25314e-17	1.89497e-16
PLD1	-2.28038	6.70283	35.905	2.07174e-09	1.62367e-08
SAMD4A	-2.27304	5.27802	14.4384	0.00014482	0.000560051
ZFP36L1	-2.2579	8.74189	24.4327	7.69501e-07	4.39528e-06
SLIT2	-2.2533	5.34046	20.676	5.43926e-06	2.67875e-05
TYMS	-2.25186	9.18221	127.942	1.15551e-29	3.63446e-28
COL14A1	-2.25001	5.16464	14.8961	0.0001136	0.00044888
TIMP3	-2.2151	5.72239	24.3615	7.98484e-07	4.53885e-06
CYBRD1	-2.20946	5.13256	8.41518	0.003721	0.0102306
USP1	-2.19902	8.3844	256.841	8.37943e-58	3.95342e-55
SFRP5	-2.19545	7.01185	12.3831	0.00043324	0.00148765
SLC4A4	-2.18232	11.1542	76.2577	2.48961e-18	3.91533e-17
CREB3L4	-2.15806	4.17508	17.9602	2.2557e-05	0.000100022
HADH	-2.15658	10.1695	147.811	5.21841e-34	2.12245e-32
RPRML	-2.15238	3.3458	6.56823	0.0103815	0.0249136
EZH2	-2.1413	6.88127	77.2104	1.53685e-18	2.44962e-17
ZNF503	-2.13395	6.98739	23.6895	1.13196e-06	6.19559e-06
ANKS1B	-2.132	4.72534	8.85564	0.00292185	0.00821532
CDCA7	-2.12931	5.30165	18.2547	1.93247e-05	8.66673e-05
CTC1	-2.12505	5.13403	29.9763	4.37358e-08	2.91448e-07
LMCD1	-2.12213	4.23262	9.23932	0.00236873	0.00680613
FIGN	-2.11836	5.19674	17.947	2.27144e-05	0.000100531
GPC5	-2.10807	4.6372	13.63	0.000222601	0.000815756
SPON1	-2.10788	8.00367	25.7082	3.9714e-07	2.3539e-06
LBR	-2.10476	6.12662	79.927	3.88501e-19	6.49982e-18
STMN1	-2.08689	10.6761	109.679	1.1524e-25	2.774e-24
NFIB	-2.08527	8.48526	46.8912	7.50386e-12	7.40653e-11
MMP2	-2.08505	4.09679	10.4538	0.00122397	0.00377432
MORC4	-2.083	4.92714	12.9666	0.000317105	0.00111649
CAPN6	-2.07691	4.19271	8.89153	0.00286496	0.00806497
RFC4	-2.07196	7.10793	106.859	4.7801e-25	1.11646e-23
CNTFR	-2.0677	3.53016	7.22008	0.00720925	0.0182727
THSD7A	-2.06444	2.81456	6.14487	0.0131794	0.0309048
CCDC34	-2.05425	7.83293	123.27	1.21687e-28	3.50072e-27
FHL1	-2.05159	6.27592	26.4829	2.6588e-07	1.61237e-06
UNG	-2.04612	6.52275	48.6246	3.0996e-12	3.193e-11
PCP4	-2.04347	4.29211	13.1163	0.000292733	0.00104
NEBL	-2.03673	5.49927	14.8113	0.000118819	0.000467937
SMAD9	-2.03318	4.70371	25.3204	4.85545e-07	2.82815e-06
SFTA2	-2.02884	7.91225	9.82364	0.00172283	0.00515757
SLC38A2	-2.02883	7.93745	64.1626	1.14561e-15	1.51826e-14
CRABP2	-2.01684	6.35619	7.62145	0.00576781	0.0150014
ASB9	-2.00934	10.0651	59.7414	1.08176e-14	1.37198e-13

## Sheet: Sheet4
Sheet4	Differentially expressed genes of PEC comparing to Beta
Gene	logFC	logCPM	LR	PValue	padj
NDC80	-7.77241	5.22252	251.291	1.35857e-56	1.10512e-54
TOP2A	-7.66845	7.87806	329.988	9.66734e-74	4.56105e-71
UBE2C	-7.59133	8.37988	319.037	2.3479e-71	5.53869e-69
ASF1B	-7.23652	4.99304	291.442	2.41241e-65	3.55679e-63
TTK	-7.03558	4.88059	290.897	3.17084e-65	4.40001e-63
CDCA8	-6.92179	4.94652	269.881	1.20466e-60	1.18408e-58
NEK2	-6.82233	5.85713	248.006	7.06656e-56	5.20938e-54
CDCA3	-6.65649	6.00458	359.269	4.0613e-80	3.19354e-77
ASPM	-6.63003	5.71242	256.388	1.05188e-57	9.19034e-56
MKI67	-6.57532	5.87649	213.816	2.01991e-48	9.92702e-47
DEPDC1	-6.49138	5.09217	191.854	1.25194e-43	5.27381e-42
KIF2C	-6.45818	5.07537	322.586	3.95872e-72	1.03763e-69
DLGAP5	-6.33458	5.82468	225.906	4.65862e-51	2.68041e-49
CDK1	-6.29894	7.00451	263.992	2.31437e-59	2.18384e-57
KIF11	-6.26894	5.493	183.203	9.68413e-42	3.62617e-40
HMMR	-6.24178	6.41279	241.41	1.93774e-54	1.30604e-52
TPX2	-6.19395	6.82602	326.539	5.4525e-73	1.83749e-70
KIF15	-6.17889	5.23609	209.82	1.50374e-47	6.82178e-46
CENPF	-6.17607	7.70189	255.873	1.36197e-57	1.14746e-55
CCNB2	-6.17078	5.29754	219.934	9.34855e-50	5.0121e-48
TROAP	-6.06262	3.96243	220.232	8.0496e-50	4.41605e-48
SHCBP1	-6.04446	5.00813	231.404	2.94569e-52	1.78177e-50
CENPA	-6.03758	5.30487	215.519	8.58595e-49	4.4031e-47
CKAP2	-6.00149	6.1692	293.645	7.98652e-66	1.25601e-63
RRM2	-5.99876	5.38597	188.394	7.12542e-43	2.80148e-41
EMP1	-5.98015	1.78131	45.3505	1.64742e-11	2.41383e-10
DIAPH3	-5.9658	5.14133	174.473	7.80475e-40	2.66832e-38
BUB1	-5.90722	5.12444	205.588	1.26011e-46	5.60867e-45
PLK1	-5.81866	5.59399	249.071	4.13951e-56	3.15003e-54
CCNB1	-5.78437	6.90739	250.483	2.038e-56	1.60255e-54
BUB1B	-5.67163	5.38642	233.253	1.16422e-52	7.22738e-51
CDCA2	-5.64432	4.67263	174.311	8.4676e-40	2.85358e-38
SPC24	-5.62929	7.11413	234.248	7.06311e-53	4.6283e-51
ADIRF	-5.62827	2.57832	24.1764	8.79008e-07	7.82483e-06
CENPE	-5.61965	6.06845	225.479	5.7723e-51	3.24211e-49
CDCA5	-5.59205	4.60256	139.693	3.10709e-32	8.62308e-31
MIS18A	-5.56034	5.49863	297.871	9.58441e-67	1.61497e-64
PRR11	-5.44976	5.39082	309.45	2.87816e-69	5.65799e-67
FAM83D	-5.41695	4.07073	125.937	3.17374e-29	7.71841e-28
BIRC5	-5.39734	6.58333	306.47	1.28284e-68	2.32787e-66
RTKN2	-5.37089	6.18515	186.845	1.55262e-42	6.00432e-41
CDC20	-5.34156	6.82981	278.25	1.80744e-62	1.93807e-60
TK1	-5.32771	6.97787	326.575	5.35445e-73	1.83749e-70
TUBB6	-5.28509	3.77075	157.904	3.24727e-36	1.03518e-34
FIBIN	-5.26656	2.45235	21.4432	3.6447e-06	2.90467e-05
CDC6	-5.25285	4.09004	101.368	7.63778e-24	1.58048e-22
KIF4A	-5.23591	4.95435	233.53	1.01305e-52	6.45891e-51
ANLN	-5.23575	5.01528	181.18	2.67794e-41	9.87073e-40
TACC3	-5.13674	5.49985	216.388	5.55016e-49	2.90952e-47
UHRF1	-5.05921	6.45252	136.165	1.83617e-31	4.97878e-30
ARHGEF39	-5.05629	5.06621	284.173	9.25215e-64	1.14873e-61
KIF18A	-4.9948	3.95661	97.0199	6.86343e-23	1.39576e-21
ECT2	-4.83652	5.87897	280.713	5.24946e-63	5.8969e-61
CENPU	-4.74586	5.79705	211.146	7.72396e-48	3.71854e-46
DTL	-4.71517	4.56937	80.9483	2.31703e-19	4.48023e-18
NUF2	-4.55597	6.31195	245.532	2.44592e-55	1.74846e-53
ATAD2	-4.5402	6.81476	333.135	1.99558e-74	1.17689e-71
CDC45	-4.42383	5.74603	183.511	8.29425e-42	3.15583e-40
MND1	-4.39868	6.28646	283.07	1.60918e-63	1.89803e-61
NCAPG2	-4.39512	5.675	211.033	8.17653e-48	3.85769e-46
MCM3	-4.39088	6.64546	191.04	1.88514e-43	7.66731e-42
MXD3	-4.36812	6.95952	318.28	3.43203e-71	7.36015e-69
KIF20A	-4.36161	5.65638	196.142	1.45108e-44	6.33905e-43
MYBL2	-4.28573	5.17601	131.324	2.10332e-30	5.45246e-29
CRABP1	-4.26494	6.09076	41.3514	1.27181e-10	1.77527e-09
E2F1	-4.22461	5.36307	155.999	8.46848e-36	2.59444e-34
ZEB2	-4.16206	3.89048	59.6799	1.11611e-14	1.9079e-13
STK17B	-4.14831	4.06462	56.3783	5.97851e-14	1.00738e-12
KPNA2	-4.06329	7.40732	288.198	1.22827e-64	1.60972e-62
POSTN	-4.0559	6.4221	68.7093	1.14104e-16	2.07055e-15
HMGB2	-4.05566	9.98024	370.687	1.32611e-82	1.56415e-79
ITGA8	-4.02174	2.35917	36.8333	1.28674e-09	1.63194e-08
ZWINT	-3.99023	5.31429	175.481	4.70017e-40	1.65488e-38
MCM10	-3.94168	5.25412	115.795	5.2699e-27	1.21879e-25
CDKN3	-3.92854	7.24861	272.235	3.69751e-61	3.79236e-59
SFRP1	-3.87897	4.41947	44.4427	2.61905e-11	3.74445e-10
NCAPG	-3.85611	6.33311	130.345	3.44408e-30	8.64131e-29
MAD2L1	-3.80795	7.54763	242.072	1.38998e-54	9.64403e-53
SMC2	-3.80602	8.02914	452.361	2.20944e-100	5.21207e-97
COL1A1	-3.80378	5.63006	60.22	8.48269e-15	1.46063e-13
RELN	-3.77141	1.49307	14.4167	0.000146501	0.000857556
UBE2T	-3.73086	5.93344	191.196	1.74252e-43	7.21159e-42
FBXO5	-3.6973	5.05336	134.281	4.74226e-31	1.27125e-29
CHRM2	-3.69484	2.76201	5.64933	0.017462	0.0482918
SPC25	-3.68855	6.12987	193.02	6.96819e-44	2.98872e-42
INCENP	-3.68617	5.61449	150.613	1.27339e-34	3.80244e-33
GINS1	-3.67553	6.49723	174.794	6.64087e-40	2.30379e-38
ADM	-3.66462	3.3271	12.123	0.000498045	0.00237832
CHAF1A	-3.62763	5.64457	123.195	1.26416e-28	3.04301e-27
KIF23	-3.60698	6.44989	102.67	3.95825e-24	8.26329e-23
COL3A1	-3.57714	6.62528	38.3804	5.8215e-10	7.54556e-09
COL6A3	-3.56999	2.32717	23.0716	1.56081e-06	1.30566e-05
SNAI2	-3.56901	3.7112	21.6481	3.2754e-06	2.64612e-05
EPHA4	-3.55775	3.91281	28.395	9.89228e-08	1.02801e-06
KIF20B	-3.55222	6.89801	214.346	1.54826e-48	7.77097e-47
MCM5	-3.53688	6.99521	167.684	2.37125e-38	7.87857e-37
TAC3	-3.50213	2.06769	16.1805	5.75845e-05	0.000368135
ISM1	-3.46531	2.97503	23.3012	1.38511e-06	1.1796e-05
MCM4	-3.42518	6.81878	130.855	2.66353e-30	6.82963e-29
ZNF385B	-3.37285	3.64624	5.77337	0.0162708	0.0456939
CHAF1B	-3.31865	5.38372	104.911	1.27738e-24	2.73939e-23
EDNRA	-3.30616	3.68016	45.2905	1.6987e-11	2.47361e-10
SAPCD2	-3.25238	4.58135	64.4044	1.01334e-15	1.78393e-14
CLSPN	-3.24936	5.78966	130.324	3.47997e-30	8.64131e-29
FBLN1	-3.19936	6.98583	87.8056	7.22139e-21	1.43153e-19
TIMELESS	-3.13119	5.86762	121.852	2.48762e-28	5.92758e-27
PLXDC2	-3.11647	4.15901	29.5457	5.46128e-08	5.99216e-07
NCAPD2	-3.10863	5.55518	104.743	1.39059e-24	2.95532e-23
SMC4	-3.07206	8.5475	325.389	9.70507e-73	2.86178e-70
ISYNA1	-3.07003	7.39723	175.715	4.17794e-40	1.4933e-38
OLFM3	-3.06952	5.57596	9.05236	0.00262356	0.00958047
NETO1	-3.04329	2.28238	13.7061	0.000213754	0.0011754
RNASEH2B	-3.02593	6.55054	164.164	1.3929e-37	4.50115e-36
ATAD5	-3.02504	6.0448	115.669	5.61668e-27	1.28638e-25
GJA1	-3.02475	4.76785	14.7066	0.000125604	0.000757798
AURKB	-3.00437	6.98737	140.133	2.48978e-32	6.99213e-31
SLC16A7	-2.99328	6.56198	22.3087	2.32149e-06	1.90153e-05
WDR76	-2.97724	5.68975	146.783	8.75387e-34	2.51834e-32
KCNJ8	-2.95606	6.47925	24.6196	6.98375e-07	6.33641e-06
DHRS3	-2.92286	5.26923	20.3453	6.46511e-06	4.90392e-05
APLNR	-2.9193	2.34904	15.4361	8.53419e-05	0.000534009
XRCC2	-2.89055	5.38399	100.454	1.21197e-23	2.48613e-22
PCNA	-2.87039	8.75727	227.974	1.64876e-51	9.72354e-50
CENPH	-2.8681	6.82953	154.366	1.92601e-35	5.82494e-34
MCM2	-2.86236	6.7748	90.7491	1.63096e-21	3.26054e-20
MYLK	-2.85675	4.67671	34.9207	3.43406e-09	4.11216e-08
CAV1	-2.85216	3.93726	7.46338	0.00629667	0.0206921
LGALS1	-2.85183	6.85936	38.9276	4.39828e-10	5.79639e-09
LIG1	-2.81307	6.13836	129.71	4.74162e-30	1.16516e-28
SDC1	-2.786	5.06603	13.9277	0.000189976	0.00106387
MMP23B	-2.7811	3.107	12.3471	0.000441671	0.00216162
CCNE2	-2.75794	5.55645	108.777	1.8158e-25	4.00324e-24
COL1A2	-2.75268	8.06561	26.2588	2.98597e-07	2.87506e-06
ARHGAP42	-2.74285	6.01377	27.7657	1.36933e-07	1.40446e-06
LMCD1	-2.68936	4.23262	14.1192	0.000171582	0.000972987
CHL1	-2.67352	4.49227	11.2723	0.000786743	0.00343055
SLITRK6	-2.6262	4.62419	13.2451	0.000273288	0.00142946
LMNB1	-2.59749	7.70094	157.312	4.37445e-36	1.37591e-34
FEN1	-2.59174	6.73921	137.018	1.19522e-31	3.2785e-30
PTGR1	-2.58648	6.89848	103.76	2.28354e-24	4.80972e-23
GINS2	-2.56974	6.8108	130.597	3.03268e-30	7.69257e-29
VCAM1	-2.56313	2.46192	7.03405	0.00799743	0.0251882
EZH2	-2.5509	6.88127	107.305	3.81611e-25	8.2589e-24
VRK1	-2.54874	6.33481	112.09	3.41529e-26	7.74679e-25
CDC42EP1	-2.5439	6.36113	12.3398	0.000443409	0.00216183
MCM7	-2.5417	8.31011	176.256	3.18432e-40	1.15566e-38
SMTN	-2.53677	6.61417	40.9186	1.58701e-10	2.16402e-09
TYMS	-2.5296	9.18221	156.233	7.52778e-36	2.33658e-34
NPR3	-2.52516	2.21375	5.85187	0.0155605	0.0439608
HHEX	-2.51406	8.28246	31.8284	1.6841e-08	1.92854e-07
MEF2C	-2.50462	3.59651	11.2076	0.00081465	0.00352616
TUBB4B	-2.50434	9.8601	149.215	2.57379e-34	7.49575e-33
UBE2S	-2.49449	7.02305	210.438	1.1021e-47	5.09776e-46
KCNH7	-2.45638	2.83195	12.009	0.000529436	0.0024929
EMP3	-2.4529	4.19931	36.6389	1.42167e-09	1.79344e-08
PDLIM1	-2.44965	7.22788	63.209	1.85893e-15	3.2483e-14
SFRP5	-2.44892	7.01185	15.0425	0.000105117	0.000639103
RACGAP1	-2.44756	5.72229	75.5651	3.53559e-18	6.5673e-17
S100A6	-2.44106	7.04319	28.8359	7.87775e-08	8.4471e-07
MMS22L	-2.40795	5.03887	36.6205	1.43514e-09	1.8008e-08
FSTL1	-2.40409	5.79638	24	9.63356e-07	8.44817e-06
ORC6	-2.40192	6.6704	166.728	3.83526e-38	1.25658e-36
SST	-2.37845	16.9147	18.7023	1.52794e-05	0.000109891
PDGFD	-2.36485	7.54274	15.3237	9.05714e-05	0.000563741
DOK6	-2.36059	5.25308	8.65463	0.00326232	0.0116603
TIMP3	-2.34981	5.72239	26.6852	2.39446e-07	2.35355e-06
PCDH18	-2.31102	4.84337	24.682	6.7612e-07	6.18204e-06
SLC4A4	-2.3018	11.1542	84.1448	4.59832e-20	9.03952e-19
TBX3	-2.29382	2.87094	10.7339	0.00105193	0.00443126
MATN2	-2.28068	3.31273	15.9974	6.343e-05	0.000402235
ZFP36L1	-2.27091	8.74189	24.6442	6.89512e-07	6.28015e-06
FBN2	-2.26655	7.16034	16.1071	5.9859e-05	0.000380613
UBALD2	-2.26332	7.14335	149.908	1.81567e-34	5.35396e-33
IGFBP6	-2.25237	3.22387	8.76181	0.00307604	0.0110785
VIM	-2.2513	10.4777	23.6754	1.14031e-06	9.85348e-06
FRMD4A	-2.24581	6.87959	25.3639	4.74709e-07	4.40881e-06
C5	-2.24443	4.22572	12.5997	0.000385818	0.0019242
TOPBP1	-2.24377	6.45408	80.1207	3.52229e-19	6.70088e-18
PRTFDC1	-2.22267	7.67693	140.57	1.99827e-32	5.67941e-31
OGN	-2.21211	5.08811	52.3976	4.5327e-13	7.47737e-12
SYNPR	-2.20698	3.74405	9.59217	0.00195409	0.00750763
MMP2	-2.20612	4.09679	11.4854	0.000701459	0.0031459
PHGDH	-2.18833	7.54249	38.5449	5.35095e-10	7.01271e-09
ID3	-2.18552	8.71315	41.233	1.35123e-10	1.86406e-09
GPC3	-2.18337	3.45089	17.3363	3.13143e-05	0.000211663
CTC1	-2.17441	5.13403	31.4483	2.04824e-08	2.3342e-07
RFC4	-2.16577	7.10793	118.648	1.2505e-27	2.92072e-26
LMO4	-2.16	6.47019	9.20689	0.00241105	0.00899948
ETV1	-2.13879	9.60112	41.0366	1.49402e-10	2.04906e-09
HK1	-2.13259	5.86362	11.4284	0.00072328	0.00322013
PLAT	-2.12151	5.60656	16.4991	4.86734e-05	0.000317184
CCDC34	-2.12124	7.83293	131.917	1.55998e-30	4.13482e-29
LDLR	-2.08974	5.51659	25.773	3.84026e-07	3.63822e-06
IGFBPL1	-2.06791	8.99082	27.2768	1.76318e-07	1.77749e-06
CDCA7	-2.05662	5.30165	17.5434	2.80829e-05	0.00019258
RPA2	-2.05065	7.72742	110.104	9.29825e-26	2.0693e-24
DCN	-2.04087	5.32795	10.4126	0.00125157	0.00517067
LDLRAP1	-2.03495	5.49661	6.89531	0.00864221	0.0268603
GYPC	-2.033	6.75061	12.8105	0.000344683	0.00174691
NUSAP1	-2.03146	9.57175	263.151	3.52908e-59	3.20196e-57
MCM6	-2.02365	7.98778	80.869	2.41191e-19	4.62578e-18
RFC3	-2.0055	8.04695	82.5937	1.00778e-19	1.96474e-18

## Sheet: Sheet5
Sheet5	Differentially expressed genes of PEC comparing to Delta
Gene	logFC	logCPM	LR	PValue	padj
TTK	-10.242	4.88059	174.534	7.56772e-40	5.95075e-38
DEPDC1	-10.036	5.09217	136.967	1.2261e-31	5.07435e-30
NDC80	-8.61172	5.22252	139.594	3.2664e-32	1.42693e-30
TOP2A	-7.97644	7.87806	211.11	7.86593e-48	1.85557e-45
UBE2C	-7.79841	8.37988	208.371	3.11335e-47	6.12032e-45
CDCA5	-7.60046	4.60256	103.145	3.11507e-24	7.48428e-23
ASF1B	-7.56033	4.99304	184.763	4.42174e-42	4.74132e-40
EMP1	-7.45572	1.78131	35.5536	2.48123e-09	2.43884e-08
CENPA	-7.28133	5.30487	143.853	3.82638e-33	1.80528e-31
CDCA8	-7.04475	4.94652	152.247	5.59664e-35	3.07034e-33
MKI67	-7.00152	5.87649	138.101	6.92769e-32	2.91829e-30
CDCA3	-6.98445	6.00458	225.4	6.00725e-51	2.02444e-48
ASPM	-6.95208	5.71242	162.674	2.94707e-37	1.82951e-35
TPX2	-6.85076	6.82602	224.663	8.69789e-51	2.56479e-48
NEK2	-6.81381	5.85713	140.068	2.57306e-32	1.14526e-30
ADIRF	-6.80414	2.57832	24.8306	6.25946e-07	4.79418e-06
UHRF1	-6.70973	6.45252	128.425	9.06016e-30	3.18999e-28
KIF15	-6.67595	5.23609	135.753	2.25976e-31	8.88461e-30
RRM2	-6.64164	5.38597	124.142	7.84093e-29	2.49956e-27
CDCA2	-6.62431	4.67263	119.186	9.53423e-28	2.74283e-26
HMMR	-6.46352	6.41279	164.361	1.26153e-37	8.50271e-36
SPC24	-6.42261	7.11413	199.56	2.60513e-45	3.84094e-43
BARD1	-6.38741	6.55189	230.127	5.59398e-52	2.19937e-49
CCNB2	-6.3589	5.29754	146.281	1.12709e-33	5.5392e-32
KIF4A	-6.3143	4.95435	182.826	1.17059e-41	1.15059e-39
BUB1B	-6.20246	5.38642	146.445	1.03764e-33	5.20805e-32
SHCBP1	-6.16084	5.00813	136.139	1.86029e-31	7.438e-30
CDK1	-6.10449	7.00451	158.247	2.73359e-36	1.61214e-34
BUB1	-5.89657	5.12444	123.435	1.12011e-28	3.52311e-27
TK1	-5.85916	6.97787	250.391	2.13358e-56	1.67771e-53
CKAP2	-5.84884	6.1692	176.48	2.84468e-40	2.39664e-38
MAL	-5.84602	5.15998	11.2618	0.000791179	0.00295315
TACC3	-5.82912	5.49985	171.975	2.73982e-39	2.08492e-37
BIRC5	-5.78296	6.58333	205.883	1.08669e-46	1.97192e-44
DLGAP5	-5.74023	5.82468	119.517	8.07031e-28	2.35035e-26
KIF2C	-5.66489	5.07537	165.269	7.99095e-38	5.54431e-36
DIAPH3	-5.66011	5.14133	98.863	2.70594e-23	6.3201e-22
TROAP	-5.56469	3.96243	127.629	1.35298e-29	4.69366e-28
CCNB1	-5.55346	6.90739	151.996	6.34858e-35	3.40371e-33
MYBL2	-5.52533	5.17601	109.524	1.24574e-25	3.22935e-24
MIS18A	-5.5212	5.49863	188.332	7.35283e-43	8.67267e-41
CDKN1A	-5.48471	3.9378	17.1293	3.49198e-05	0.000181845
STMN2	-5.47269	2.54259	9.71653	0.00182618	0.00618071
ANLN	-5.46895	5.01528	115.435	6.32052e-27	1.73373e-25
CDH7	-5.46062	3.50388	17.4982	2.87573e-05	0.000153134
CDC20	-5.4519	6.82981	175.207	5.39503e-40	4.38858e-38
FAM83D	-5.40209	4.07073	76.8389	1.85492e-18	3.70827e-17
OLFM3	-5.3984	5.57596	11.1445	0.000842817	0.00311631
NCAPG2	-5.39678	5.675	183.9	6.82295e-42	6.99797e-40
ECT2	-5.37011	5.87897	210.372	1.13967e-47	2.44407e-45
CENPF	-5.34756	7.70189	132.79	1.00478e-30	3.82304e-29
CDC45	-5.32087	5.74603	169.752	8.38033e-39	6.17787e-37
TUBB6	-5.27925	3.77075	116.082	4.55967e-27	1.26544e-25
CENPU	-5.2384	5.79705	178.442	1.06071e-40	9.26746e-39
HMCN1	-5.22154	4.21323	50.6679	1.09396e-12	1.58322e-11
PLK1	-5.20487	5.59399	129.474	5.34227e-30	1.93883e-28
ARHGEF39	-5.15814	5.06621	198.433	4.58971e-45	6.36889e-43
PPBP	-5.15509	2.25552	12.7585	0.000354399	0.00143155
CDC6	-5.12318	4.09004	68.5156	1.2588e-16	2.30194e-15
DTL	-5.11966	4.56937	66.1054	4.27433e-16	7.66836e-15
CENPE	-5.10808	6.06845	129.41	5.51542e-30	1.97134e-28
PRR11	-4.94187	5.39082	178.686	9.38151e-41	8.51191e-39
VCAM1	-4.91806	2.46192	11.2576	0.000792981	0.0029552
MCM3	-4.91137	6.64546	148.287	4.10475e-34	2.10502e-32
P2RY1	-4.87618	4.89762	48.4354	3.41347e-12	4.76471e-11
CHRM2	-4.83113	2.76201	5.59712	0.01799	0.0442528
ACTA2	-4.82536	3.6075	17.3646	3.08512e-05	0.000162451
E2F1	-4.80659	5.36307	136.871	1.28677e-31	5.2336e-30
CAPN6	-4.70742	4.19271	24.107	9.11265e-07	6.82436e-06
HOXB2	-4.70377	3.08997	9.58715	0.00195944	0.00657513
MND1	-4.66521	6.28646	218.002	2.46756e-49	6.46774e-47
CDH6	-4.62553	3.92158	11.4232	0.00072531	0.00273324
ATAD2	-4.57661	6.81476	244.784	3.56086e-55	2.10002e-52
NETO1	-4.55934	2.28238	18.0958	2.10063e-05	0.000114708
SLC4A10	-4.55139	4.8295	66.0978	4.2909e-16	7.66836e-15
SMC2	-4.49194	8.02914	421.077	1.42249e-93	3.35566e-90
RGS5	-4.4819	1.6554	7.2747	0.00699326	0.0192948
ZWINT	-4.48167	5.31429	145.945	1.3345e-33	6.42467e-32
GULP1	-4.45984	5.64201	44.009	3.26869e-11	4.03709e-10
RND3	-4.37715	7.07911	86.1727	1.64888e-20	3.41202e-19
ADM	-4.37674	3.3271	11.5224	0.000687618	0.00260786
NPR3	-4.37469	2.21375	6.6052	0.0101682	0.0268909
RTN4RL2	-4.31768	3.79388	6.19627	0.012802	0.0328617
NKAIN2	-4.29722	6.33941	23.6628	1.14779e-06	8.42101e-06
PTGER3	-4.27088	7.12551	50.9324	9.56018e-13	1.40889e-11
FSTL1	-4.26698	5.79638	35.2275	2.9335e-09	2.84779e-08
NR2F1	-4.17972	3.05681	8.09313	0.00444333	0.0133187
KIF18A	-4.14106	3.95661	48.7208	2.95124e-12	4.14404e-11
NCAPG	-4.11888	6.33311	97.6332	5.03531e-23	1.15323e-21
CRABP1	-4.11167	6.09076	20.8701	4.91512e-06	3.10852e-05
NUF2	-4.07722	6.31195	139.129	4.12706e-32	1.77013e-30
KIF20A	-4.05217	5.65638	116.182	4.33698e-27	1.21797e-25
NKX6-1	-4.02916	8.05235	124.507	6.52418e-29	2.10829e-27
SLC35D3	-4.02836	3.26024	12.8983	0.000328889	0.00134463
GPC3	-3.99595	3.45089	29.1661	6.64317e-08	5.61525e-07
SMAD9	-3.99485	4.70371	46.4617	9.34253e-12	1.25222e-10
STK17B	-3.9915	4.06462	40.5682	1.89875e-10	2.17434e-09
HOPX	-3.96724	10.7089	79.9236	3.89163e-19	7.91409e-18
MYLK	-3.95443	4.67671	40.0167	2.51796e-10	2.81511e-09
MXD3	-3.91118	6.95952	193.322	5.98741e-44	7.43385e-42
ACVR1C	-3.86993	7.64931	106.322	6.26777e-25	1.55639e-23
SLC30A8	-3.86536	8.17171	60.1372	8.84699e-15	1.50144e-13
MCM10	-3.85776	5.25412	81.4989	1.7536e-19	3.59716e-18
ANXA2	-3.82916	10.2998	69.4552	7.81709e-17	1.44067e-15
SOX11	-3.82313	3.39676	6.14001	0.0132157	0.0338499
CDKN3	-3.81417	7.24861	186.259	2.08465e-42	2.34176e-40
CD79B	-3.80219	3.01781	6.64829	0.00992509	0.0263663
COL1A1	-3.78815	5.63006	37.225	1.05256e-09	1.07956e-08
GINS1	-3.77548	6.49723	140.749	1.82559e-32	8.28187e-31
SPC25	-3.77487	6.12987	148.749	3.25358e-34	1.7056e-32
ZNF385D	-3.72102	5.29434	54.4113	1.62627e-13	2.57475e-12
TMEM132B	-3.65276	2.9695	13.1282	0.000290879	0.0012102
RACGAP1	-3.64048	5.72229	107.965	2.73498e-25	7.01285e-24
MATN2	-3.59461	3.31273	25.0924	5.46492e-07	4.2407e-06
KPNA2	-3.58937	7.40732	162.839	2.71218e-37	1.7292e-35
MAD2L1	-3.58102	7.54763	155.624	1.02265e-35	5.74386e-34
POSTN	-3.57769	6.4221	39.2851	3.66216e-10	3.94477e-09
MCM4	-3.57015	6.81878	111.691	4.17556e-26	1.09446e-24
KLHL14	-3.51203	3.29469	8.07559	0.00448655	0.0134142
COL3A1	-3.48583	6.62528	24.4782	7.51543e-07	5.719e-06
OPCML	-3.48039	6.60964	24.0929	9.17981e-07	6.8529e-06
FIBIN	-3.46895	2.45235	7.1402	0.00753746	0.0205609
PRTFDC1	-3.46744	7.67693	238.383	8.85614e-54	4.17833e-51
FBXO5	-3.46638	5.05336	95.8714	1.22591e-22	2.75421e-21
C21orf62	-3.45805	5.68548	19.5677	9.70979e-06	5.71207e-05
SLC35F2	-3.45098	3.79501	13.9218	0.000190575	0.000837181
NCAPD2	-3.44713	5.55518	92.2126	7.78488e-22	1.68482e-20
PLXDC2	-3.42631	4.15901	23.6207	1.17318e-06	8.56821e-06
MFAP4	-3.41912	4.09334	11.3567	0.00075177	0.00281943
ISYNA1	-3.39272	7.39723	159.989	1.13782e-36	6.88237e-35
INS	-3.38587	17.6956	44.8626	2.11357e-11	2.63805e-10
HMGB2	-3.35875	9.98024	194.504	3.30524e-44	4.33171e-42
LGALS1	-3.35822	6.85936	39.6883	2.97909e-10	3.26869e-09
MTHFD2	-3.35128	5.58594	88.8452	4.26943e-21	8.99248e-20
MCM2	-3.33968	6.7748	93.6314	3.80116e-22	8.45937e-21
CYTL1	-3.32281	3.58403	6.3738	0.0115817	0.0301227
INCENP	-3.31452	5.61449	91.12	1.35221e-21	2.87375e-20
SCIN	-3.30197	6.89949	27.8272	1.3265e-07	1.09413e-06
SDC1	-3.29936	5.06603	14.049	0.000178111	0.000795763
MCM5	-3.29766	6.99521	120.074	6.09537e-28	1.83969e-26
ITGA8	-3.29126	2.35917	14.8252	0.00011795	0.000550516
CSRP2	-3.27252	6.42816	132.632	1.08846e-30	4.07569e-29
LRRTM3	-3.26458	2.83238	13.955	0.000187243	0.000827166
THSD7A	-3.26177	2.81456	10.7735	0.00102962	0.00369692
PLK2	-3.25354	5.14793	17.9297	2.29214e-05	0.000123733
CHAF1B	-3.20522	5.38372	75.531	3.59714e-18	7.07137e-17
CLSPN	-3.19427	5.78966	96.3062	9.84232e-23	2.2325e-21
TIMELESS	-3.19083	5.86762	103.444	2.67925e-24	6.51581e-23
SNAI2	-3.17418	3.7112	9.82532	0.00172126	0.00588472
FBLN1	-3.16821	6.98583	59.2654	1.3778e-14	2.32159e-13
CLEC3B	-3.16719	3.41001	7.55186	0.00599481	0.0169566
ATAD5	-3.14762	6.0448	100.501	1.18354e-23	2.79196e-22
UBE2T	-3.14626	5.93344	103.952	2.07286e-24	5.09362e-23
VIM	-3.14497	10.4777	35.5418	2.49635e-09	2.44352e-08
TAC3	-3.14118	2.06769	7.87292	0.00501806	0.0146687
WDR76	-3.1201	5.68975	133.54	6.88643e-31	2.66313e-29
KCNH7	-3.11737	2.83195	13.5476	0.000232589	0.000999411
MORC4	-3.1167	4.92714	20.2811	6.68567e-06	4.11306e-05
SYNPR	-3.1144	3.74405	13.3226	0.000262223	0.00111256
AKAP12	-3.11439	3.85595	15.3989	8.70412e-05	0.000423361
SAPCD2	-3.09808	4.58135	46.6726	8.38935e-12	1.13738e-10
RELN	-3.07774	1.49307	5.8923	0.0152073	0.0381615
SFRP1	-3.06171	4.41947	9.14199	0.00249809	0.00810591
SMTN	-3.03234	6.61417	46.0672	1.14268e-11	1.48109e-10
COL25A1	-3.03234	4.78855	16.5733	4.68046e-05	0.000238471
RNASEH2B	-3.03212	6.55054	126.844	2.00927e-29	6.77124e-28
CAV1	-2.9943	3.93726	5.39068	0.0202446	0.0487317
FBN2	-2.9667	7.16034	21.2096	4.11701e-06	2.66083e-05
XKR4	-2.96052	4.62203	16.5294	4.79006e-05	0.000243529
DACT1	-2.95381	5.17177	8.42372	0.00370356	0.0113317
CENPH	-2.95098	6.82953	121.758	2.60727e-28	7.98772e-27
KIF23	-2.93698	6.44989	49.5764	1.90794e-12	2.6951e-11
KIF20B	-2.92567	6.89801	111.982	3.60629e-26	9.5587e-25
ID3	-2.92256	8.71315	51.0543	8.98479e-13	1.34146e-11
ADA	-2.90958	3.20865	7.39414	0.00654368	0.0182405
DCN	-2.88256	5.32795	13.284	0.000267676	0.00113296
RBMS3	-2.86437	5.1519	16.0843	6.05848e-05	0.000302155
FBN1	-2.86116	5.52519	25.713	3.96158e-07	3.14659e-06
FIGN	-2.85494	5.19674	22.5517	2.04562e-06	1.39873e-05
C5	-2.84014	4.22572	16.6497	4.49583e-05	0.000230058
MEF2C	-2.82752	3.59651	10.1712	0.00142655	0.00497814
AURKB	-2.81631	6.98737	92.8761	5.56716e-22	1.22738e-20
CHAF1A	-2.80053	5.64457	62.4151	2.78181e-15	4.86096e-14
PAPSS2	-2.78837	6.89975	57.3466	3.65396e-14	5.9859e-13
LIG1	-2.7826	6.13836	107.352	3.72798e-25	9.45624e-24
HEYL	-2.76965	4.37047	5.41571	0.0199563	0.0482346
IL6R	-2.76516	5.60234	14.6353	0.00013045	0.000596125
SMC4	-2.76468	8.5475	203.306	3.9666e-46	6.23815e-44
RAMP2	-2.75616	6.17104	43.6041	4.02005e-11	4.93922e-10
CYBRD1	-2.75584	5.13256	10.9494	0.000936319	0.00339812
EDNRA	-2.75047	3.68016	24.1736	8.80313e-07	6.63469e-06
VRK1	-2.72965	6.33481	97.6385	5.02168e-23	1.15323e-21
GINS2	-2.72738	6.8108	122.489	1.80431e-28	5.60048e-27
PCNA	-2.71694	8.75727	162.954	2.56015e-37	1.67761e-35
SKAP1	-2.7126	7.47068	51.1853	8.40471e-13	1.27094e-11
AMN	-2.71086	5.58836	21.2807	3.96704e-06	2.57095e-05
CCDC34	-2.70928	7.83293	167.539	2.55055e-38	1.82326e-36
LMCD1	-2.69655	4.23262	10.9828	0.000919608	0.00335295
MMS22L	-2.69555	5.03887	36.4038	1.60387e-09	1.59642e-08
GAL	-2.68587	4.2016	13.5491	0.000232407	0.000999411
XRCC2	-2.63287	5.38399	72.4364	1.72499e-17	3.28165e-16
UBE2S	-2.5997	7.02305	180.415	3.93347e-41	3.71162e-39
CNTN4	-2.59422	5.03399	17.1508	3.45269e-05	0.000180197
GPC6	-2.57416	7.24947	28.7214	8.35758e-08	6.99132e-07
LMNB1	-2.54459	7.70094	119.97	6.42157e-28	1.89356e-26
MCM6	-2.53899	7.98778	103.129	3.14092e-24	7.48428e-23
DAB2	-2.53721	4.19135	15.2717	9.3103e-05	0.000444595
BMP2	-2.51985	3.84535	11.1106	0.000858348	0.00316382
HIGD1A	-2.5177	9.33526	141.597	1.19137e-32	5.51068e-31
COL6A3	-2.50968	2.32717	7.23323	0.00715665	0.0196996
FEN1	-2.50546	6.73921	106.63	5.36517e-25	1.34643e-23
TYMS	-2.50498	9.18221	125.859	3.30095e-29	1.08152e-27
CHRM3	-2.50456	5.17149	17.3519	3.10582e-05	0.000162814
CCNE2	-2.49516	5.55645	78.7818	6.93646e-19	1.39856e-17
PTPRD	-2.48525	6.43492	29.2248	6.44474e-08	5.4885e-07
ANKS1B	-2.47687	4.72534	9.22799	0.00238343	0.00781989
CADM2	-2.47629	6.5538	27.6668	1.44114e-07	1.18389e-06
CDCA7L	-2.47359	6.4246	23.66	1.14946e-06	8.42101e-06
DYNC1I1	-2.46899	4.62181	5.44848	0.0195854	0.0474352
C6	-2.46235	6.15902	11.023	0.000899888	0.00328612
SLC4A4	-2.45245	11.1542	74.5352	5.95659e-18	1.15177e-16
MCM7	-2.43792	8.31011	131.799	1.65602e-30	6.10399e-29
DEPDC1B	-2.43201	6.70091	58.9171	1.64456e-14	2.75142e-13
TAC1	-2.43116	4.51984	7.98825	0.00470819	0.0139706
EDIL3	-2.42663	4.54086	13.0271	0.000307013	0.00126175
FHL1	-2.40525	6.27592	31.5799	1.914e-08	1.74329e-07
RFC4	-2.39418	7.10793	114.77	8.83782e-27	2.39637e-25
TOPBP1	-2.38841	6.45408	74.3379	6.58284e-18	1.26251e-16
EMP3	-2.38012	4.19931	24.9083	6.01244e-07	4.63508e-06
EZH2	-2.37662	6.88127	76.1883	2.57866e-18	5.11181e-17
COL1A2	-2.36994	8.06561	14.8075	0.000119062	0.00055398
ZEB2	-2.36848	3.89048	12.4773	0.000411925	0.00162769
ZFP36L1	-2.36396	8.74189	20.6462	5.52472e-06	3.46617e-05
KCND2	-2.36006	7.0273	30.2303	3.83663e-08	3.36454e-07
ADAMTS1	-2.3595	2.5383	5.69736	0.0169904	0.0419842
CALB1	-2.33125	6.64845	34.6386	3.96959e-09	3.80661e-08
KCNJ3	-2.31759	4.89868	14.2307	0.000161714	0.000729415
PTGR1	-2.3133	6.89848	68.3871	1.34357e-16	2.43806e-15
S100A6	-2.29555	7.04319	20.7884	5.12918e-06	3.23523e-05
NUSAP1	-2.27465	9.57175	256.784	8.62077e-58	1.01682e-54
WWTR1	-2.27329	6.96362	8.05558	0.00453637	0.0135288
HSPA6	-2.2662	8.4306	20.3315	6.51205e-06	4.032e-05
PCDH7	-2.2629	3.99804	8.52142	0.0035099	0.0108743
ORC6	-2.25916	6.6704	126.039	3.01524e-29	1.00183e-27
GRIA1	-2.25749	4.94971	9.61419	0.00193079	0.00649749
NYAP2	-2.24548	5.39897	25.1429	5.32352e-07	4.14462e-06
LSAMP	-2.24035	10.1512	40.2812	2.19917e-10	2.4704e-09
GSDMD	-2.23729	5.87771	22.4874	2.11523e-06	1.43386e-05
UNG	-2.23474	6.52275	50.2384	1.36154e-12	1.95846e-11
SDK1	-2.23301	6.02342	38.1359	6.59856e-10	6.85727e-09
GHR	-2.23142	7.30784	36.5387	1.49661e-09	1.49598e-08
MNX1	-2.22914	7.5091	54.1685	1.84009e-13	2.89384e-12
RDH12	-2.22435	2.90448	8.20596	0.00417531	0.0125792
TUBB4B	-2.22232	9.8601	91.4443	1.1478e-21	2.46152e-20
VLDLR	-2.22015	7.53228	45.1259	1.84768e-11	2.33084e-10
SEMA5A	-2.21935	7.46409	23.7684	1.08654e-06	8.00982e-06
SLIT3	-2.20692	6.83441	10.2441	0.00137126	0.0047994
RRM1	-2.20048	7.59823	127.409	1.51169e-29	5.16822e-28
PLAT	-2.18732	5.60656	12.1631	0.000487444	0.00190063
SPARC	-2.16925	8.82087	21.014	4.55929e-06	2.91473e-05
ARL4D	-2.16689	6.20161	21.2894	3.94914e-06	2.5664e-05
STOX1	-2.15188	4.87641	13.17	0.000284461	0.00118769
ZNF503	-2.15126	6.98739	20.2784	6.69527e-06	4.11306e-05
USP1	-2.15075	8.3844	205.163	1.56013e-46	2.62881e-44
CDH3	-2.14937	7.5435	17.3673	3.08085e-05	0.000162451
OGN	-2.13724	5.08811	39.2052	3.81527e-10	4.0725e-09
NDST3	-2.13654	5.96796	31.1202	2.42538e-08	2.16722e-07
BAG3	-2.09237	4.82409	6.61769	0.0100971	0.0267329
SEMA3D	-2.092	4.23499	5.88152	0.0153006	0.0383164
UBALD2	-2.09139	7.14335	113.804	1.43834e-26	3.85573e-25
SLIT2	-2.0899	5.34046	13.8635	0.000196582	0.000860363
CAMK2N1	-2.07981	7.96351	39.5961	3.12314e-10	3.39515e-09
SMLR1	-2.07705	5.97038	7.75158	0.00536656	0.0155076
RESP18	-2.04199	5.51193	18.0779	2.12047e-05	0.000115524
DLC1	-2.03629	6.46823	45.5851	1.4615e-11	1.85358e-10
P3H2	-2.02929	5.93737	17.6551	2.64799e-05	0.000141646

## Sheet: Sheet6
Sheet6	Differentially expressed genes of PEC comparing to Ductal
gene	logFC	logCPM	LR	PValue	padj
TAC1	-8.11974	4.51984	81.9887	1.36869e-19	1.00898e-18
C11orf87	-7.41661	6.12432	224.265	1.06195e-50	3.79566e-49
SMIM18	-7.22086	5.93194	405.334	3.80056e-90	6.40395e-88
SLC7A14	-7.022	5.33022	138.812	4.84206e-32	7.61494e-31
CERKL	-6.72372	7.75072	431.144	9.15922e-96	1.96424e-93
PCSK1	-6.65068	8.93025	352.206	1.40201e-78	1.22494e-76
GABRB3	-6.60426	5.92678	158.274	2.69679e-36	5.53193e-35
SYT4	-6.40176	6.93264	200.444	1.67128e-45	5.25673e-44
SCG2	-6.3631	11.0345	286.906	2.34839e-64	1.28834e-62
CPE	-6.26204	11.1878	350.227	3.78194e-78	3.07641e-76
NYAP2	-6.24466	5.39897	160.407	9.21834e-37	1.94161e-35
SLC4A10	-6.22967	4.8295	117.288	2.48249e-27	3.06607e-26
PRLHR	-6.22384	6.72128	154.38	1.91287e-35	3.69874e-34
SYT7	-6.12877	7.19953	348.976	7.08003e-78	5.56726e-76
PAX6	-6.12311	10.5676	473.457	5.66905e-105	1.91047e-102
RSPO3	-6.10849	5.00092	90.844	1.55455e-21	1.29583e-20
ACVR1C	-6.10594	7.64931	322.389	4.36953e-72	2.71256e-70
NDST3	-6.0822	5.96796	205.367	1.40868e-46	4.49064e-45
FEV	-6.05498	8.95753	187.331	1.21616e-42	3.45653e-41
ITGA4	-6.036	6.36772	231.728	2.50305e-52	9.84116e-51
KCNK16	-5.91651	9.87527	321.904	5.57437e-72	3.37178e-70
SCG3	-5.90768	9.28529	575.341	3.86921e-127	1.52124e-124
KCNJ6	-5.84981	5.56114	130.274	3.56854e-30	5.16453e-29
ANXA10	-5.8171	8.45977	264.276	2.00708e-59	9.28372e-58
CNTN1	-5.80604	8.49889	373.711	2.91262e-83	3.43544e-81
STMN3	-5.79195	10.1939	457.978	1.32433e-101	3.90512e-99
KCNB1	-5.74242	5.34993	100.237	1.35237e-23	1.31286e-22
BTBD17	-5.73917	8.15534	226.254	3.91101e-51	1.44158e-49
PRUNE2	-5.72361	6.39148	180.623	3.5429e-41	9.37628e-40
INS	-5.68888	17.6956	174.743	6.81142e-40	1.67376e-38
KCNH7	-5.68707	2.83195	43.3355	4.61131e-11	1.83442e-10
CADM3	-5.67868	5.87349	139.987	2.68015e-32	4.36033e-31
PCSK2	-5.62013	10.4075	267.401	4.18244e-60	2.01355e-58
PTGER3	-5.59458	7.12551	132.989	9.0931e-31	1.34066e-29
CRYBA2	-5.58808	9.49594	279.151	1.14954e-62	5.89514e-61
SCGN	-5.57822	12.2927	243.295	7.52031e-55	3.22553e-53
CADM2	-5.57188	6.5538	159.108	1.77242e-36	3.70012e-35
HOPX	-5.55762	10.7089	208.351	3.14489e-47	1.01627e-45
MAP1B	-5.5569	9.59361	1066.34	6.83378e-234	1.61209e-230
NEUROD1	-5.55566	9.6741	362.188	9.40126e-81	1.00807e-78
SCN9A	-5.55174	8.41403	406.449	2.17346e-90	4.27267e-88
ST8SIA3	-5.54101	6.23842	138.012	7.24281e-32	1.13151e-30
DPP10	-5.51922	7.67143	357.49	9.91003e-80	9.35111e-78
ISL1	-5.4882	10.3017	271.293	5.92967e-61	2.91419e-59
CASR	-5.47586	7.27863	160.425	9.13602e-37	1.94161e-35
SCN3A	-5.47266	6.67637	182.338	1.49631e-41	4.05565e-40
SYP	-5.46402	6.33227	175.111	5.66242e-40	1.40607e-38
TMIE	-5.44862	5.09417	114.676	9.2658e-27	1.10394e-25
GRIA3	-5.43022	10.2441	663.045	3.25158e-146	1.91762e-143
SCN7A	-5.3602	5.58649	66.579	3.36143e-16	1.93405e-15
SLC30A8	-5.34888	8.17171	149.602	2.11854e-34	3.72957e-33
KCNJ3	-5.33843	4.89868	75.5291	3.60063e-18	2.44077e-17
DPYSL3	-5.33258	6.33053	172.211	2.43423e-39	5.80035e-38
C1QL1	-5.29649	4.18433	40.0158	2.51923e-10	9.38841e-10
VGF	-5.25016	6.16654	182.531	1.35751e-41	3.76542e-40
CHGA	-5.24539	14.3498	454.506	7.54119e-101	1.97663e-98
HMGCLL1	-5.20993	6.85331	173.636	1.18842e-39	2.89019e-38
PEX5L	-5.20685	8.4548	308.421	4.82214e-69	2.84386e-67
SNAP25	-5.1541	9.4336	384.433	1.34818e-85	1.76686e-83
FHL1	-5.14961	6.27592	153.714	2.67459e-35	5.04748e-34
RTN1	-5.13828	5.9268	171.332	3.7875e-39	8.84625e-38
SST	-5.12552	16.9147	90.1579	2.19892e-21	1.80113e-20
ASB9	-5.1142	10.0651	353.348	7.90926e-79	7.17614e-77
CHGB	-5.08342	12.2522	285.88	3.92846e-64	2.10619e-62
HEPACAM2	-5.081	10.4524	581.71	1.59257e-128	7.51372e-126
CBLN1	-5.07707	4.72335	19.2112	1.17027e-05	2.84604e-05
C15orf48	-5.05022	10.8655	266.865	5.47317e-60	2.58224e-58
TTR	-5.04904	13.1123	180.604	3.57722e-41	9.37628e-40
KCNQ2	-5.03877	4.22194	36.4265	1.58537e-09	5.5242e-09
KCNIP1	-5.02979	4.99352	48.2801	3.69486e-12	1.59054e-11
LY6H	-5.02321	8.24209	227.854	1.751e-51	6.55651e-50
ABCC8	-5.01554	9.34268	228.428	1.31247e-51	4.99373e-50
SNTG1	-4.99632	5.85661	151.188	9.53392e-35	1.73004e-33
TMEM130	-4.99385	7.17529	165.283	7.9326e-38	1.79933e-36
GRIK1	-4.97784	6.77915	111.298	5.09091e-26	5.82983e-25
KCNH6	-4.95696	7.1206	132.447	1.19456e-30	1.75029e-29
P2RY1	-4.94429	4.89762	71.9954	2.15699e-17	1.36783e-16
CDH7	-4.93454	3.50388	27.396	1.65772e-07	4.82784e-07
ZEB1	-4.92425	8.81702	695.052	3.56216e-153	2.80105e-150
PAPPA2	-4.89037	8.64148	164.251	1.33316e-37	2.93918e-36
ELAVL4	-4.86036	8.23771	327.868	2.79933e-73	1.78476e-71
KCNJ8	-4.86016	6.47925	57.1948	3.94706e-14	2.00671e-13
SYT13	-4.84916	8.39992	350.686	3.00457e-78	2.53135e-76
LGI4	-4.84545	7.99251	335.33	6.63549e-75	4.47232e-73
ARPP21	-4.83684	5.33267	71.4097	2.90236e-17	1.80651e-16
ATP1A2	-4.83662	3.66229	37.941	7.29161e-10	2.64629e-09
NTNG1	-4.82631	3.50385	47.1127	6.70187e-12	2.80812e-11
GRIK3	-4.78309	2.64457	9.16682	0.00246442	0.00454896
TOX	-4.76498	10.2796	397.699	1.74552e-88	2.74512e-86
TCF21	-4.74873	4.92335	51.546	6.99391e-13	3.18507e-12
CALB1	-4.72635	6.64845	160.685	8.01783e-37	1.71946e-35
NEGR1	-4.70567	8.89961	185.744	2.70044e-42	7.58373e-41
RBP7	-4.70374	5.01518	53.0124	3.31446e-13	1.56689e-12
NDST4	-4.70274	3.60999	18.4038	1.78701e-05	4.27107e-05
SEMA3E	-4.70167	5.83228	29.7431	4.93257e-08	1.52303e-07
IGFBPL1	-4.69364	8.99082	125.13	4.76695e-29	6.46278e-28
GPX3	-4.67819	10.8439	383.896	1.76488e-85	2.19123e-83
CELF4	-4.66871	7.42294	222.244	2.93022e-50	9.87483e-49
XKR4	-4.66547	4.62203	55.4207	9.73082e-14	4.84283e-13
DPP6	-4.65781	5.58726	76.3732	2.34821e-18	1.6103e-17
RAB3B	-4.648	7.96031	301.341	1.68102e-67	9.67202e-66
RAB26	-4.6473	10.41	345.686	3.68585e-77	2.80481e-75
ANK2	-4.64264	5.02112	104.069	1.95364e-24	2.02134e-23
ST6GALNAC5	-4.64153	5.51792	47.2679	6.19178e-12	2.60829e-11
EGR4	-4.63726	3.72962	30.8855	2.73709e-08	8.65521e-08
GRIA1	-4.62821	4.94971	37.8419	7.67164e-10	2.77568e-09
SSTR3	-4.61502	6.00086	48.9243	2.66032e-12	1.16002e-11
ST3GAL6	-4.61443	8.94147	446.44	4.2948e-99	1.01314e-96
HSPA6	-4.61392	8.4306	104.968	1.24098e-24	1.28964e-23
SV2C	-4.60548	5.66606	95.9723	1.16501e-22	1.05702e-21
ITM2A	-4.60464	3.52395	27.5119	1.56133e-07	4.56969e-07
LRRN1	-4.59548	4.72239	62.4354	2.75334e-15	1.51402e-14
AJAP1	-4.59512	3.36833	7.57268	0.00592597	0.0103551
HMCN1	-4.57036	4.21323	53.357	2.78113e-13	1.32539e-12
ASCL2	-4.55293	6.83276	71.4263	2.87804e-17	1.79611e-16
KCND2	-4.55242	7.0273	138.824	4.81354e-32	7.61494e-31
CCDC60	-4.54541	6.22926	102.685	3.92939e-24	4.03019e-23
GABRG2	-4.53747	4.66605	17.2841	3.21869e-05	7.50285e-05
KCNK17	-4.52519	6.05525	55.4075	9.79611e-14	4.86506e-13
ST18	-4.52405	6.55801	98.6376	3.03215e-23	2.84974e-22
RBP4	-4.51524	10.4903	90.4212	1.92488e-21	1.59887e-20
GJD2	-4.51059	7.69764	188.452	6.92034e-43	1.99087e-41
DIRAS3	-4.49965	13.6023	246.884	1.24117e-55	5.42209e-54
PTGFR	-4.4831	5.21688	43.932	3.39982e-11	1.35935e-10
PPP1R1A	-4.4607	9.57196	260.679	1.22054e-58	5.53701e-57
KCNB2	-4.45667	9.26535	225.522	5.64953e-51	2.05035e-49
ELAVL3	-4.45279	5.55452	99.1688	2.31866e-23	2.19668e-22
PLCXD3	-4.44676	6.44497	98.8176	2.76856e-23	2.61242e-22
LYSMD2	-4.43358	6.84405	136.141	1.85872e-31	2.81072e-30
CRMP1	-4.41355	6.70572	139.394	3.61255e-32	5.75811e-31
NRXN1	-4.40635	8.59408	406.275	2.37143e-90	4.30323e-88
INA	-4.38913	5.40798	92.2762	7.53837e-22	6.51392e-21
EDIL3	-4.37462	4.54086	50.4632	1.21419e-12	5.4454e-12
CACNA2D1	-4.35778	10.2163	743.061	1.29449e-163	1.52685e-160
UCHL1	-4.35046	10.2022	146.695	9.15064e-34	1.55298e-32
RAB3C	-4.33883	8.95555	338.47	1.37416e-75	9.82316e-74
EMP1	-4.31938	1.78131	26.1366	3.18098e-07	9.00832e-07
TUBB3	-4.30395	7.43174	99.8342	1.65702e-23	1.59547e-22
SLC35D3	-4.28224	3.26024	18.93	1.35606e-05	3.27426e-05
RUNX1T1	-4.27165	10.0489	358.107	7.27309e-80	7.14884e-78
ROBO2	-4.26626	8.54496	224.206	1.09398e-50	3.8518e-49
ADAMTS5	-4.25509	5.38917	35.0324	3.24272e-09	1.10863e-08
RGS16	-4.20278	6.88008	71.5867	2.65343e-17	1.66547e-16
PCP4	-4.19797	4.29211	43.3296	4.62535e-11	1.8369e-10
GPR160	-4.18621	8.88675	358.128	7.19777e-80	7.14884e-78
LRRTM4	-4.16901	3.96009	19.6076	9.50905e-06	2.33422e-05
SEZ6L2	-4.14029	7.91164	182.316	1.51292e-41	4.05565e-40
RESP18	-4.11449	5.51193	77.7693	1.15807e-18	8.15492e-18
TMEM132B	-4.11246	2.9695	20.3488	6.45327e-06	1.61093e-05
CFAP61	-4.10661	10.6853	338.078	1.67253e-75	1.16044e-73
PTPRD	-4.10257	6.43492	98.1238	3.93032e-23	3.66467e-22
DPYSL4	-4.08331	5.40588	39.6938	2.97069e-10	1.10187e-09
SLITRK6	-4.08246	4.62419	27.3964	1.65743e-07	4.82784e-07
TENM1	-4.08077	3.62379	30.6546	3.0829e-08	9.72266e-08
CHRNA3	-4.07564	2.80461	13.4142	0.00024973	0.000523655
DCLK1	-4.06895	6.04029	88.3399	5.51195e-21	4.36332e-20
CDH17	-4.05648	8.29733	112.677	2.53937e-26	2.93645e-25
LRRTM3	-4.04502	2.83238	25.5481	4.31501e-07	1.21469e-06
ITGA8	-4.03857	2.35917	37.1982	1.06714e-09	3.77984e-09
VWA5B2	-4.02106	7.90809	155.434	1.12578e-35	2.19481e-34
NOL4	-4.00099	9.24065	388.163	2.0786e-86	2.88437e-84
RGS4	-3.99788	9.76349	147.648	5.6631e-34	9.75128e-33
SLC8A2	-3.99156	5.69212	38.8129	4.66425e-10	1.71653e-09
NCAM1	-3.98832	7.9613	243.052	8.49847e-55	3.57998e-53
CITED1	-3.98732	9.36622	332.518	2.71941e-74	1.78197e-72
ADIRF	-3.98341	2.57832	13.2638	0.000270578	0.000565862
IGF2	-3.97809	13.9878	120.356	5.28779e-28	6.77929e-27
SGCD	-3.97288	5.47947	30.463	3.40303e-08	1.06894e-07
GALNTL6	-3.95185	6.35104	153.457	3.04331e-35	5.69775e-34
PSD	-3.94652	7.47275	212.981	3.07325e-48	1.00692e-46
ISM1	-3.89831	2.97503	26.4679	2.67957e-07	7.67123e-07
PTPRN2	-3.87719	9.14293	283.919	1.05089e-63	5.50901e-62
SMAD9	-3.86549	4.70371	75.6629	3.36476e-18	2.28746e-17
SLC8A1	-3.86429	9.48049	136.122	1.87607e-31	2.81889e-30
CLEC3B	-3.82608	3.41001	13.9853	0.00018425	0.000392279
RFX2	-3.80935	7.25638	106.76	5.02398e-25	5.3627e-24
A1CF	-3.8023	8.02406	158.847	2.0212e-36	4.18247e-35
SCIN	-3.80057	6.89949	49.259	2.24297e-12	9.85321e-12
PTPRN	-3.80024	6.12996	54.2127	1.79919e-13	8.7331e-13
ERC2	-3.79593	3.26298	24.306	8.2182e-07	2.24904e-06
APLP1	-3.77672	9.08723	390.858	5.385e-87	7.93951e-85
PRKCB	-3.77612	3.41438	24.1563	8.88265e-07	2.41965e-06
SUSD4	-3.7727	5.63221	73.4124	1.05201e-17	6.91315e-17
CHL1	-3.76866	4.49227	19.9681	7.87452e-06	1.94921e-05
DLGAP2	-3.74564	3.75996	25.4626	4.51037e-07	1.26666e-06
SLC7A8	-3.72244	9.39447	121.379	3.15653e-28	4.15156e-27
CNTN4	-3.72135	5.03399	47.3531	5.9284e-12	2.51079e-11
RUNDC3A	-3.70906	8.25081	221.489	4.28236e-50	1.42283e-48
NDUFA4L2	-3.68467	5.28179	52.892	3.52394e-13	1.65927e-12
SLC25A53	-3.66251	8.41426	223.053	1.95201e-50	6.6736e-49
SLC7A2	-3.65207	9.97205	182.509	1.37273e-41	3.76542e-40
ENO2	-3.64823	8.0968	140.631	1.93752e-32	3.19624e-31
CABP7	-3.64711	6.33488	48.8166	2.81045e-12	1.22322e-11
SPOCK3	-3.64532	6.48582	55.8826	7.69309e-14	3.85308e-13
CPB2	-3.64058	7.56545	77.3119	1.45984e-18	1.0099e-17
DOK6	-3.63283	5.25308	17.7681	2.49535e-05	5.85202e-05
MLXIPL	-3.60966	9.13494	255.466	1.67021e-57	7.43402e-56
MRAP2	-3.60437	6.01215	16.9814	3.77478e-05	8.71301e-05
DES	-3.59991	3.43875	39.7613	2.86976e-10	1.06779e-09
CCDC88A	-3.5977	8.86228	343.45	1.13135e-76	8.34019e-75
PAPSS2	-3.5831	6.89975	119.516	8.07486e-28	1.02965e-26
TROAP	-3.57253	3.96243	91.4624	1.13731e-21	9.72069e-21
ETV1	-3.56945	9.60112	113.936	1.34565e-26	1.5793e-25
MAP6	-3.55114	6.50235	95.1946	1.72564e-22	1.53615e-21
SFRP2	-3.54751	5.54849	22.7324	1.86198e-06	4.87504e-06
CRABP1	-3.54163	6.09076	26.9337	2.10557e-07	6.05737e-07
BRINP1	-3.52431	4.44219	26.0847	3.26762e-07	9.2426e-07
TOX3	-3.51544	7.61559	129.678	4.81851e-30	6.88901e-29
SH3GL2	-3.51416	7.09387	107.812	2.95514e-25	3.21253e-24
PDE1C	-3.4892	5.76868	30.1644	3.96921e-08	1.23993e-07
CDH2	-3.48906	3.65317	32.572	1.14859e-08	3.77371e-08
NRCAM	-3.48264	7.00209	89.6769	2.80405e-21	2.2576e-20
ASF1B	-3.43983	4.99304	95.7153	1.32648e-22	1.19891e-21
NAGS	-3.43958	7.65399	124.975	5.15344e-29	6.94684e-28
SRGAP3	-3.41593	6.67749	113.141	2.00936e-26	2.33501e-25
CACNA1A	-3.40898	8.96473	197.652	6.79497e-45	2.10912e-43
UNC5C	-3.4088	4.55867	30.1189	4.06355e-08	1.2663e-07
KIF19	-3.40316	5.91981	48.5901	3.15451e-12	1.36792e-11
MFAP4	-3.40292	4.09334	16.2096	5.67061e-05	0.000128997
SLC16A9	-3.39531	4.92663	51.8535	5.98001e-13	2.74987e-12
GAD2	-3.38763	5.70245	59.5515	1.19137e-14	6.28736e-14
HOXB2	-3.38743	3.08997	15.0979	0.000102076	0.000225466
FABP7	-3.37897	2.31557	12.8041	0.000345863	0.000711327
NNAT	-3.3668	8.86396	110.294	8.44952e-26	9.53704e-25
TAC3	-3.35046	2.06769	15.9519	6.49731e-05	0.000146391
IRX1	-3.34984	5.0602	6.75177	0.00936549	0.0157809
ZEB2	-3.34292	3.89048	36.4088	1.59978e-09	5.56618e-09
SLC38A11	-3.33548	5.07426	24.6243	6.96682e-07	1.92219e-06
UBE2C	-3.31718	8.37988	72.0315	2.11794e-17	1.34838e-16
GFRA1	-3.30622	6.30321	33.1954	8.3349e-09	2.78499e-08
RBFOX1	-3.3007	8.52594	53.5172	2.56334e-13	1.22655e-12
NPTX2	-3.27634	8.44561	179.46	6.35779e-41	1.64813e-39
EDNRA	-3.2675	3.68016	43.0585	5.31285e-11	2.08536e-10
NETO1	-3.24749	2.28238	15.1467	9.94737e-05	0.000219924
COL6A3	-3.24502	2.32717	18.7874	1.46129e-05	3.52474e-05
SFRP1	-3.24101	4.41947	28.351	1.01195e-07	3.04709e-07
CXCR4	-3.23945	9.26009	74.9479	4.83304e-18	3.23896e-17
JAG2	-3.23784	2.34792	11.8957	0.000562633	0.00112957
NTM	-3.23233	5.69158	33.7894	6.14126e-09	2.06665e-08
EMP3	-3.225	4.19931	56.9946	4.37015e-14	2.20753e-13
CHST9	-3.22488	8.31498	190.699	2.2375e-43	6.51637e-42
ZWINT	-3.22455	5.31429	120.527	4.85123e-28	6.25358e-27
NPAS4	-3.21932	5.52333	42.7338	6.27184e-11	2.44955e-10
RBM24	-3.18657	4.14661	16.2066	5.67955e-05	0.000129076
BMP2	-3.18387	3.84535	18.253	1.93417e-05	4.59024e-05
GAL	-3.17647	4.2016	25.5047	4.41312e-07	1.24083e-06
OPCML	-3.15608	6.60964	30.956	2.63939e-08	8.35748e-08
PTPRZ1	-3.15245	3.36194	14.0301	0.000179903	0.00038337
PLCL2	-3.14522	5.91222	73.9009	8.21385e-18	5.44283e-17
PKIB	-3.12919	10.0579	120.53	4.84214e-28	6.25358e-27
BMP3	-3.1008	6.70368	60.1065	8.98633e-15	4.78527e-14
COL1A1	-3.09411	5.63006	37.304	1.01077e-09	3.60727e-09
RFX6	-3.09351	8.34299	114.565	9.8e-27	1.16172e-25
DNAJC12	-3.09164	8.40763	191.837	1.26269e-43	3.72336e-42
FAM162B	-3.09022	9.83453	192.816	7.71968e-44	2.30515e-42
MSC	-3.08875	2.55049	5.84739	0.0156001	0.02531
PRKG2	-3.0826	3.65458	13.208	0.00027875	0.000581406
DCX	-3.07491	7.83571	167.467	2.64497e-38	6.11714e-37
GNG12	-3.06779	9.00918	102.542	4.22324e-24	4.29423e-23
SLC29A1	-3.06479	7.08236	195.622	1.88457e-44	5.77364e-43
RGS2	-3.06436	8.43955	99.6079	1.85758e-23	1.7741e-22
MAD2L1	-3.06238	7.54763	155.831	9.2173e-36	1.82719e-34
MGAT4C	-3.04601	5.69877	29.0752	6.96228e-08	2.12197e-07
APLNR	-3.03794	2.34904	15.783	7.10383e-05	0.000158994
PFKFB2	-3.02886	7.17056	115.385	6.48208e-27	7.84165e-26
FBN1	-3.00986	5.52519	36.3426	1.65506e-09	5.75005e-09
NEK2	-3.00766	5.85713	60.2266	8.45406e-15	4.51202e-14
PAPPA	-2.98698	4.85938	25.2462	5.04578e-07	1.40864e-06
PGM5	-2.96794	6.81757	18.3409	1.84696e-05	4.3921e-05
TK1	-2.96449	6.97787	111.445	4.72803e-26	5.4407e-25
UNC80	-2.96292	8.77549	137.663	8.63582e-32	1.34026e-30
GEM	-2.94076	5.87527	92.9816	5.27832e-22	4.57778e-21
RAP1GAP2	-2.93865	8.05216	115.575	5.88977e-27	7.16183e-26
MEF2C	-2.9362	3.59651	14.4778	0.000141824	0.000306657
CELF3	-2.92885	8.27017	126.354	2.572e-29	3.50714e-28
PDE4C	-2.9284	5.43685	46.9824	7.1628e-12	2.98535e-11
ERO1B	-2.89355	9.85616	176.237	3.21491e-40	8.15482e-39
CALY	-2.89182	3.52136	7.43705	0.00638947	0.0111074
CHN1	-2.88168	6.44862	77.9228	1.07148e-18	7.56773e-18
SPOCK2	-2.88155	6.21086	29.6059	5.29426e-08	1.63257e-07
TMEM59L	-2.87862	7.30034	127.958	1.14617e-29	1.61905e-28
STMN4	-2.85931	2.26686	8.89717	0.00285613	0.00523513
CKAP2	-2.85546	6.1692	77.6226	1.24732e-18	8.70544e-18
CSMD3	-2.8519	4.44343	24.2132	8.62376e-07	2.35729e-06
FFAR2	-2.8496	3.75726	7.86077	0.00505189	0.008947
EPDR1	-2.84243	6.15764	29.2827	6.25508e-08	1.92132e-07
CAMK2B	-2.82699	7.40764	96.0537	1.1181e-22	1.01944e-21
QPCT	-2.82588	6.90334	72.1311	2.01369e-17	1.29084e-16
ARL4D	-2.82535	6.20161	41.5693	1.13768e-10	4.34269e-10
BHLHE41	-2.81696	5.08945	24.81	6.32688e-07	1.75177e-06
SLC43A2	-2.80789	7.49935	89.0996	3.75428e-21	2.99201e-20
CDK1	-2.8007	7.00451	57.7569	2.96597e-14	1.51773e-13
EBF1	-2.79448	2.2421	8.6196	0.00332565	0.00604408
PENK	-2.786	8.19798	6.50107	0.0107809	0.0179606
RELN	-2.7786	1.49307	7.46674	0.00628494	0.0109418
ASPM	-2.77221	5.71242	55.343	1.01232e-13	5.01693e-13
MESP1	-2.76718	8.42116	235.452	3.85907e-53	1.54297e-51
SKAP1	-2.76212	7.47068	69.3961	8.05482e-17	4.89725e-16
ELP4	-2.75913	9.66491	274.022	1.50795e-61	7.56863e-60
SYBU	-2.75571	6.73632	72.1735	1.97088e-17	1.26684e-16
ACTA1	-2.74685	6.83297	24.4544	7.60898e-07	2.08716e-06
MAP7D2	-2.73277	4.68212	24.4735	7.53393e-07	2.06898e-06
NDC80	-2.72739	5.22252	40.801	1.68543e-10	6.37168e-10
REC8	-2.71703	5.6232	34.6741	3.89777e-09	1.3249e-08
SEMA3D	-2.70967	4.23499	14.7904	0.000120146	0.000262429
STXBP5L	-2.70807	7.2577	73.2621	1.13529e-17	7.43932e-17
TBX3	-2.70068	2.87094	14.5944	0.000133313	0.000289849
CACNA1C	-2.69954	5.30688	27.4593	1.60431e-07	4.68969e-07
SYNPR	-2.68868	3.74405	13.8168	0.000201525	0.000427131
SLC38A4	-2.6813	7.15213	33.3284	7.78395e-09	2.60829e-08
ACLY	-2.6719	9.94203	369.199	2.79707e-82	3.14205e-80
CDC6	-2.6655	4.09004	31.2501	2.26838e-08	7.22147e-08
CDO1	-2.66421	6.25878	93.0116	5.19889e-22	4.52553e-21
ADGRV1	-2.65901	5.44354	34.5373	4.18166e-09	1.41529e-08
PPP1R3E	-2.65363	6.9128	137.4	9.8583e-32	1.51998e-30
MAPRE2	-2.64062	8.70464	223.804	1.33842e-50	4.64315e-49
PLK1	-2.63744	5.59399	57.7034	3.04769e-14	1.55617e-13
GADD45G	-2.63167	8.06685	66.5614	3.39165e-16	1.94669e-15
GSDMD	-2.62935	5.87771	37.2937	1.01613e-09	3.62093e-09
PTPRT	-2.62838	6.25282	23.7407	1.10225e-06	2.97508e-06
PDE4D	-2.62184	8.98864	118.257	1.52327e-27	1.91137e-26
ARHGEF39	-2.62165	5.06621	91.331	1.21542e-21	1.03508e-20
KLHL14	-2.61634	3.29469	6.18059	0.0129159	0.021277
ZFPM2	-2.61495	3.27736	10.4608	0.00121937	0.00234243
HMMR	-2.61343	6.41279	50.5843	1.14153e-12	5.13907e-12
DLC1	-2.61227	6.46823	90.1445	2.21382e-21	1.80706e-20
UBE2T	-2.61222	5.93344	98.2306	3.72389e-23	3.48597e-22
PFKP	-2.60731	8.70564	127.505	1.44024e-29	1.99854e-28
CENPU	-2.60638	5.79705	73.1905	1.17721e-17	7.69263e-17
RDH12	-2.59826	2.90448	12.2293	0.000470454	0.000951893
NPM2	-2.5975	7.05616	89.4725	3.10933e-21	2.49487e-20
COL28A1	-2.59339	4.02568	7.79527	0.0052383	0.00922865
ROBO1	-2.58484	6.68121	31.6467	1.84931e-08	5.95158e-08
SLC35F2	-2.57365	3.79501	15.7913	7.07279e-05	0.000158449
GPR171	-2.56943	5.62958	41.9503	9.36215e-11	3.59696e-10
FGF12	-2.56904	5.51059	21.9018	2.86968e-06	7.42277e-06
CAMK1D	-2.56682	6.70515	39.1765	3.8717e-10	1.42932e-09
SHCBP1	-2.55666	5.00813	48.4041	3.46842e-12	1.50128e-11
NIN	-2.55609	7.27989	117.937	1.78996e-27	2.22238e-26
LMO1	-2.54413	4.94634	25.2521	5.03043e-07	1.40602e-06
GCH1	-2.53967	7.40741	47.2398	6.28109e-12	2.64119e-11
CENPA	-2.52537	5.30487	43.9971	3.28868e-11	1.31715e-10
TUSC3	-2.52365	10.7851	235.59	3.60034e-53	1.46435e-51
DTL	-2.52044	4.56937	28.1894	1.10005e-07	3.28899e-07
CSRNP3	-2.51713	4.401	25.3141	4.87134e-07	1.36478e-06
RNF207	-2.51664	3.77126	17.4621	2.93099e-05	6.84576e-05
SAMD11	-2.5159	6.0919	35.3608	2.73941e-09	9.42021e-09
SPC24	-2.51196	7.11413	53.906	2.10311e-13	1.01044e-12
SLC22A17	-2.51114	8.69575	149.685	2.03144e-34	3.60314e-33
KIF5C	-2.50749	6.2816	37.4649	9.30739e-10	3.3368e-09
CDKN3	-2.5053	7.24861	114.507	1.00911e-26	1.19025e-25
CREG2	-2.49892	4.27352	10.64	0.00110665	0.00214158
KIF4A	-2.49368	4.95435	61.8333	3.73808e-15	2.04123e-14
OPRL1	-2.49088	3.23398	7.62226	0.00576522	0.0100966
CRIP2	-2.48901	8.37583	177.233	1.94851e-40	4.99623e-39
E2F1	-2.48449	5.36307	61.1465	5.29819e-15	2.87982e-14
CCNB2	-2.47796	5.29754	43.3065	4.68024e-11	1.85246e-10
MKI67	-2.46915	5.87649	37.3711	9.76595e-10	3.49588e-09
CDCA3	-2.46866	6.00458	63.1313	1.93373e-15	1.07333e-14
SLC7A5	-2.46854	6.44145	38.6814	4.98935e-10	1.83117e-09
ZDHHC2	-2.45737	7.72572	121.372	3.16779e-28	4.15156e-27
CCNB1	-2.45374	6.90739	48.0636	4.12612e-12	1.76973e-11
TUBB6	-2.45004	3.77075	42.4406	7.28608e-11	2.82695e-10
SYT17	-2.44826	7.00975	72.8611	1.391e-17	9.01477e-17
AMIGO2	-2.42554	7.53913	68.8851	1.04373e-16	6.28101e-16
DPYSL2	-2.42312	7.61677	115.591	5.8429e-27	7.14166e-26
FXYD3	-2.42305	10.9882	52.2176	4.96793e-13	2.30243e-12
RCAN2	-2.41953	7.78677	128.035	1.10302e-29	1.56749e-28
STXBP1	-2.41894	7.75866	106.098	7.0195e-25	7.32699e-24
KIF1A	-2.41478	7.44829	78.3213	8.75714e-19	6.22232e-18
SLC35F3	-2.40987	7.64793	35.6875	2.31649e-09	8.00088e-09
GRID1	-2.40867	4.53774	10.5263	0.00117688	0.00227004
CDC20	-2.40827	6.82981	59.4767	1.23749e-14	6.50167e-14
DLGAP5	-2.40619	5.82468	36.7438	1.34719e-09	4.75042e-09
SCG5	-2.40408	12.2989	131.534	1.89165e-30	2.75457e-29
PGBD5	-2.40258	6.70679	60.6389	6.85652e-15	3.68441e-14
BUB1	-2.3953	5.12444	39.6323	3.06566e-10	1.13531e-09
NCAPG2	-2.38558	5.675	68.6877	1.15357e-16	6.88929e-16
TPX2	-2.36953	6.82602	54.924	1.25284e-13	6.15721e-13
FOXO1	-2.35445	8.40083	140.583	1.98449e-32	3.25097e-31
CACNA2D2	-2.35388	5.7062	21.4981	3.54175e-06	9.09139e-06
RIMBP2	-2.34575	7.88993	103.694	2.36116e-24	2.4323e-23
KCNMA1	-2.32528	8.96404	62.2743	2.988e-15	1.63923e-14
STK32A	-2.31175	4.92969	5.22731	0.0222349	0.0349914
PTMS	-2.30908	11.2446	239.86	4.21998e-54	1.74648e-52
RPRML	-2.30122	3.3458	7.43255	0.00640545	0.011127
CENPE	-2.30104	6.06845	43.319	4.65037e-11	1.84374e-10
SYTL2	-2.30072	6.09693	35.9799	1.99363e-09	6.89584e-09
CER1	-2.30057	5.74172	26.3316	2.8755e-07	8.20229e-07
CDCA8	-2.29483	4.94652	40.8013	1.68519e-10	6.37168e-10
HEY1	-2.2932	4.99716	18.354	1.83436e-05	4.36656e-05
SLC3A2	-2.29216	9.73003	121.372	3.16764e-28	4.15156e-27
OGN	-2.28613	5.08811	54.9458	1.23898e-13	6.1018e-13
MTSS1	-2.28239	10.2513	139.887	2.81778e-32	4.55284e-31
DNAJB1	-2.2737	10.4349	63.8862	1.31817e-15	7.35123e-15
STMN1	-2.26057	10.6761	122.832	1.51775e-28	2.02281e-27
PCLO	-2.25895	7.36291	74.3736	6.46471e-18	4.29585e-17
MTHFD2	-2.25653	5.58594	59.7063	1.10122e-14	5.83771e-14
SOX11	-2.24513	3.39676	9.60958	0.00193565	0.0036125
TACC3	-2.23577	5.49985	47.34	5.96815e-12	2.52309e-11
CACNB2	-2.23253	8.93718	150.916	1.09308e-34	1.96838e-33
EDN3	-2.22538	5.30618	9.92487	0.0016306	0.00308963
GIPR	-2.22498	6.50895	29.3492	6.0442e-08	1.85897e-07
MLLT11	-2.21479	6.04397	61.3324	4.82076e-15	2.62637e-14
ECT2	-2.21205	5.87897	67.4817	2.12654e-16	1.23865e-15
NUF2	-2.20499	6.31195	59.6632	1.12563e-14	5.95375e-14
FRZB	-2.19704	6.05121	27.375	1.67588e-07	4.86871e-07
FYN	-2.1962	8.09769	89.8309	2.59411e-21	2.10293e-20
TOP2A	-2.19354	7.87806	33.0793	8.84761e-09	2.94795e-08
TUBB4B	-2.19207	9.8601	110.034	9.63247e-26	1.07184e-24
CLGN	-2.18956	8.03449	73.4123	1.05206e-17	6.91315e-17
SMC2	-2.18719	8.02914	152.857	4.11647e-35	7.64626e-34
AP1S2	-2.18617	7.5802	47.0226	7.0174e-12	2.93511e-11
GPC5	-2.18461	4.6372	14.4852	0.000141267	0.000305733
NANOS1	-2.18057	6.88342	54.4768	1.57293e-13	7.67128e-13
MCTP1	-2.17561	3.60664	12.2829	0.000457126	0.000926427
SPOCK1	-2.17137	5.86476	8.68117	0.00321514	0.00584774
CDC45	-2.17011	5.74603	48.3319	3.59843e-12	1.55186e-11
GNG2	-2.16878	9.81968	126.372	2.54932e-29	3.49642e-28
CCNE2	-2.16851	5.55645	72.0794	2.06709e-17	1.32148e-16
PRPH	-2.16806	4.86316	11.5306	0.000684581	0.00136051
MXD3	-2.14683	6.95952	84.6829	3.5026e-20	2.63982e-19
SPC25	-2.13354	6.12987	69.7066	6.88158e-17	4.19474e-16
FAM83D	-2.12845	4.07073	23.5063	1.24508e-06	3.32533e-06
AKT3	-2.11901	7.02363	71.5858	2.65459e-17	1.66547e-16
ST6GAL2	-2.11872	3.63901	8.96623	0.00275016	0.00505267
RNF152	-2.11808	7.78851	51.7129	6.4239e-13	2.94824e-12
UBE2S	-2.09967	7.02305	153.93	2.39886e-35	4.60074e-34
PHACTR1	-2.09963	6.51116	47.4918	5.52356e-12	2.352e-11
TMEM52	-2.09758	8.02463	50.5117	1.18454e-12	5.32254e-12
PCDH18	-2.0867	4.84337	20.4009	6.28008e-06	1.56936e-05
ANXA1	-2.08182	2.29413	6.19301	0.0128256	0.0211726
AURKB	-2.07877	6.98737	66.4569	3.57625e-16	2.04766e-15
SAPCD2	-2.0747	4.58135	28.9642	7.37294e-08	2.24423e-07
DCN	-2.07348	5.32795	10.0264	0.00154309	0.00292852
OSR1	-2.07171	3.13985	11.0954	0.000865434	0.00170556
REEP2	-2.06467	7.03198	62.8189	2.26616e-15	1.25196e-14
RAB3A	-2.05689	7.48362	60.9457	5.86705e-15	3.1744e-14
KIF22	-2.05588	7.20279	60.2494	8.35684e-15	4.47024e-14
POU6F2	-2.04605	5.73622	12.4158	0.000425711	0.000864245
NRXN3	-2.02815	6.80595	15.8258	6.94498e-05	0.000156031
KPNA2	-2.0244	7.40732	72.7982	1.43611e-17	9.28161e-17
GAP43	-2.0194	7.45533	27.732	1.39337e-07	4.10657e-07
ZNF385D	-2.00066	5.29434	24.121	9.04683e-07	2.45586e-06

## Sheet: Sheet7
Sheet7	Differentially expressed genes of PEC comparing to EP
gene	logFC	logCPM	LR	PValue	padj
EMP1	-8.2251	1.78131	47.6715	5.03954e-12	5.60767e-11
NDC80	-8.09565	5.22252	195.183	2.34959e-44	1.49802e-42
CENPA	-7.77348	5.30487	215.866	7.21428e-49	6.30314e-47
UBE2C	-7.70423	8.37988	283.896	1.06326e-63	6.27057e-61
TOP2A	-7.6249	7.87806	281.991	2.76544e-63	1.30473e-60
TAC1	-7.38906	4.51984	53.7139	2.31912e-13	3.02255e-12
NEK2	-7.29301	5.85713	227.896	1.71494e-51	2.02277e-49
ASF1B	-7.15367	4.99304	240.918	2.48083e-54	3.86949e-52
TROAP	-6.97043	3.96243	186.852	1.54691e-42	8.68848e-41
HMMR	-6.93184	6.41279	231.553	2.73363e-52	3.39402e-50
ASPM	-6.72723	5.71242	221.601	4.04638e-50	3.97726e-48
MKI67	-6.72048	5.87649	189.01	5.22914e-43	3.00867e-41
KIF15	-6.67593	5.23609	177.748	1.50339e-40	7.88111e-39
CDK1	-6.56366	7.00451	238.393	8.81474e-54	1.22318e-51
DEPDC1	-6.51007	5.09217	151.581	7.82215e-35	2.9762e-33
CDC6	-6.44227	4.09004	110.587	7.2869e-26	1.80945e-24
CDCA3	-6.44014	6.00458	280.821	4.97275e-63	1.67582e-60
CDCA8	-6.42798	4.94652	179.832	5.27486e-41	2.82804e-39
CKAP2	-6.25614	6.1692	272.27	3.63163e-61	1.07088e-58
BUB1	-6.17763	5.12444	167.803	2.23419e-38	1.0756e-36
SPC24	-6.12318	7.11413	243.71	6.10697e-55	1.02903e-52
TPX2	-6.0165	6.82602	265.168	1.28219e-59	3.02468e-57
DTL	-5.95825	4.56937	98.3362	3.53047e-23	7.57125e-22
CENPF	-5.91388	7.70189	213.995	1.84639e-48	1.45187e-46
CCNB1	-5.90323	6.90739	223.598	1.4847e-50	1.592e-48
FAM83D	-5.88299	4.07073	102.454	4.41441e-24	9.91771e-23
TTK	-5.87937	4.88059	170.302	6.35629e-39	3.12385e-37
DIAPH3	-5.87244	5.14133	130.35	3.4348e-30	1.06614e-28
TACC3	-5.77554	5.49985	214.743	1.26793e-48	1.06823e-46
TK1	-5.65738	6.97787	318.011	3.92713e-71	3.08804e-68
DLGAP5	-5.63483	5.82468	152.388	5.21119e-35	2.01528e-33
KIF11	-5.60345	5.493	127.851	1.20993e-29	3.65927e-28
CDCA5	-5.59483	4.60256	109.597	1.20066e-25	2.91995e-24
SHCBP1	-5.59295	5.00813	162.298	3.56148e-37	1.58519e-35
CENPE	-5.56641	6.06845	190.769	2.15967e-43	1.27366e-41
BUB1B	-5.54419	5.38642	181.823	1.93857e-41	1.06351e-39
RRM2	-5.54051	5.38597	134.912	3.45122e-31	1.14668e-29
KIF4A	-5.53428	4.95435	200.366	1.73759e-45	1.20558e-43
ANLN	-5.44776	5.01528	149.377	2.37211e-34	8.60893e-33
CDCA2	-5.40737	4.67263	122.094	2.20127e-28	6.25638e-27
CCNB2	-5.37703	5.29754	154.499	1.80205e-35	7.20514e-34
ATAD2	-5.3314	6.81476	380.595	9.23346e-85	1.08909e-81
P2RY1	-5.31	4.89762	67.1456	2.52181e-16	3.88821e-15
HMCN1	-5.30276	4.21323	58.3425	2.20239e-14	3.07423e-13
ARHGEF39	-5.29286	5.06621	247.705	8.2164e-56	1.49096e-53
ADM	-5.17407	3.3271	16.5642	4.70311e-05	0.000230658
PLK1	-5.1536	5.59399	162.221	3.70182e-37	1.61715e-35
CDC20	-5.14605	6.82981	217.622	2.98565e-49	2.7089e-47
MIS18A	-5.06751	5.49863	202.556	5.78283e-46	4.13385e-44
TUBB6	-4.97995	3.77075	120.542	4.81251e-28	1.35151e-26
PRR11	-4.93547	5.39082	214.307	1.57843e-48	1.28397e-46
CENPU	-4.87898	5.79705	196.361	1.30042e-44	8.52135e-43
FIBIN	-4.82244	2.45235	13.1672	0.000284892	0.00117395
CRABP1	-4.76191	6.09076	35.9538	2.0205e-09	1.77188e-08
CDC45	-4.69356	5.74603	173.983	9.98446e-40	5.01135e-38
ZWINT	-4.65808	5.31429	192.267	1.01742e-43	6.15408e-42
BIRC5	-4.60669	6.58333	198.275	4.96922e-45	3.34925e-43
ECT2	-4.52975	5.87897	213.165	2.8019e-48	2.13216e-46
NTNG1	-4.45125	3.50385	33.3977	7.51129e-09	6.26118e-08
MYLK	-4.42741	4.67671	52.4021	4.52246e-13	5.61499e-12
SPC25	-4.40417	6.12987	223.494	1.56381e-50	1.60393e-48
ANXA2	-4.31146	10.2998	107.427	3.58923e-25	8.46698e-24
KIF20A	-4.29099	5.65638	159.205	1.68833e-36	6.9873e-35
CDH6	-4.27773	3.92158	12.8018	0.000346295	0.00138651
CDKN3	-4.26656	7.24861	281.43	3.66337e-63	1.44031e-60
CNTN4	-4.25872	5.03399	53.6658	2.37662e-13	3.08047e-12
MYBL2	-4.24168	5.17601	106.719	5.13041e-25	1.18653e-23
NUF2	-4.16607	6.31195	177.103	2.07986e-40	1.06661e-38
MND1	-4.14506	6.28646	213.055	2.96045e-48	2.18241e-46
NPR3	-4.13458	2.21375	8.49459	0.00356203	0.0109371
RSPO3	-4.13383	5.00092	38.1976	6.39299e-10	5.93743e-09
MCM3	-4.10967	6.64546	147.761	5.3503e-34	1.91233e-32
NCAPG2	-4.10872	5.675	161.838	4.48891e-37	1.89095e-35
ZEB2	-4.0875	3.89048	37.7287	8.12993e-10	7.46245e-09
KIF2C	-4.05031	5.07537	138.002	7.28083e-32	2.4892e-30
MAD2L1	-4.0361	7.54763	236.794	1.96666e-53	2.57742e-51
KIF18A	-4.0322	3.95661	55.6835	8.51306e-14	1.13459e-12
GULP1	-4.01624	5.64201	47.2406	6.27861e-12	6.95363e-11
MFAP4	-3.9718	4.09334	16.7827	4.19128e-05	0.000209892
ACVR1C	-3.96948	7.64931	130.851	2.66967e-30	8.51047e-29
CLSPN	-3.94447	5.78966	150.651	1.24921e-34	4.60452e-33
SMC2	-3.91627	8.02914	420.256	2.14652e-93	5.06364e-90
MCM10	-3.90712	5.25412	100.29	1.31655e-23	2.87569e-22
APLNR	-3.82828	2.34904	15.5525	8.02447e-05	0.0003719
KIF23	-3.82778	6.44989	99.9414	1.56972e-23	3.39722e-22
ST8SIA1	-3.82753	5.71449	44.4357	2.6285e-11	2.78056e-10
FBXO5	-3.81629	5.05336	119.113	9.89315e-28	2.74564e-26
NETO1	-3.80326	2.28238	16.1284	5.91904e-05	0.000283801
MXD3	-3.7803	6.95952	220.204	8.16203e-50	7.70169e-48
ISM1	-3.7605	2.97503	23.5008	1.2486e-06	8.00392e-06
PLAGL1	-3.74852	7.08834	100.354	1.2745e-23	2.83637e-22
RELN	-3.72768	1.49307	8.99111	0.00271296	0.00867192
E2F1	-3.66477	5.36307	108.532	2.05475e-25	4.94607e-24
LRRTM3	-3.66215	2.83238	18.2814	1.90555e-05	0.000102865
HMGB2	-3.6319	9.98024	271.753	4.70768e-61	1.23394e-58
NCAPD2	-3.62931	5.55518	118.572	1.29981e-27	3.52443e-26
KCND2	-3.62482	7.0273	84.4908	3.86015e-20	7.28487e-19
VCAM1	-3.55694	2.46192	9.261	0.00234085	0.00763771
BMP2	-3.55015	3.84535	19.5842	9.62614e-06	5.40668e-05
ADIRF	-3.53538	2.57832	8.84995	0.00293097	0.00925591
UHRF1	-3.52824	6.45252	64.9506	7.67997e-16	1.15395e-14
TIMELESS	-3.52571	5.86762	132.895	9.53219e-31	3.12312e-29
EDN3	-3.51828	5.30618	19.3184	1.10636e-05	6.16997e-05
HOXB2	-3.51821	3.08997	9.91225	0.00164183	0.00556475
SAPCD2	-3.46745	4.58135	62.3199	2.91955e-15	4.25137e-14
COL3A1	-3.42233	6.62528	29.806	4.77502e-08	3.65723e-07
GINS1	-3.40536	6.49723	138.709	5.10015e-32	1.7693e-30
SFRP1	-3.39711	4.41947	15.7986	7.04563e-05	0.000329775
PRTFDC1	-3.37792	7.67693	264.574	1.72763e-59	3.70498e-57
SST	-3.34797	16.9147	36.8383	1.28343e-09	1.15558e-08
SCIN	-3.31782	6.89949	35.5706	2.45974e-09	2.14259e-08
RACGAP1	-3.30695	5.72229	112.415	2.89798e-26	7.51245e-25
KIF20B	-3.29311	6.89801	164.683	1.07287e-37	4.96253e-36
ROBO2	-3.29166	8.54496	115.031	7.74658e-27	2.03047e-25
WDR76	-3.25586	5.68975	153.835	2.51695e-35	9.89581e-34
KPNA2	-3.23835	7.40732	163.923	1.57251e-37	7.13377e-36
PCSK2	-3.23769	10.4075	89.587	2.93444e-21	5.76862e-20
RGS5	-3.23462	1.6554	6.16741	0.0130125	0.0332572
RBP7	-3.2335	5.01518	22.548	2.04955e-06	1.2757e-05
CAPN6	-3.2198	4.19271	16.8241	4.10099e-05	0.000205835
NCAPG	-3.18159	6.33311	79.1827	5.66235e-19	9.74999e-18
MTHFD2	-3.16072	5.58594	91.5284	1.10004e-21	2.23707e-20
ISYNA1	-3.12249	7.39723	167.213	3.00484e-38	1.41769e-36
CSRP2	-3.10368	6.42816	137.306	1.03382e-31	3.48396e-30
CCNE2	-3.08234	5.55645	118.862	1.12263e-27	3.07941e-26
PCNA	-3.07708	8.75727	240.806	2.62449e-54	3.86949e-52
CHAF1A	-3.04645	5.64457	81.8796	1.44635e-19	2.64491e-18
TMEM132B	-3.04456	2.9695	10.6939	0.00107488	0.00382451
CHAF1B	-3.04342	5.38372	78.0736	9.92716e-19	1.68476e-17
UBE2T	-3.03301	5.93344	110.266	8.56821e-26	2.10546e-24
MCM4	-3.023	6.81878	95.4995	1.47931e-22	3.03451e-21
GAD2	-3.0102	5.70245	44.3811	2.70285e-11	2.84644e-10
EDNRA	-3.00424	3.68016	32.5139	1.18342e-08	9.62654e-08
DCLK1	-2.99519	6.04029	43.6129	4.00202e-11	4.14068e-10
MCM5	-2.99276	6.99521	112.064	3.4599e-26	8.77623e-25
LGALS1	-2.98996	6.85936	36.8159	1.29826e-09	1.16448e-08
SEMA5A	-2.96548	7.46409	49.9628	1.56691e-12	1.85148e-11
FBN1	-2.94908	5.52519	30.8315	2.81433e-08	2.19834e-07
ATAD5	-2.93237	6.0448	97.6072	5.10183e-23	1.08425e-21
MATN2	-2.92881	3.31273	20.7135	5.33399e-06	3.16153e-05
COL1A2	-2.92387	8.06561	26.0634	3.30386e-07	2.29906e-06
ADAMTS1	-2.89595	2.5383	10.0219	0.00154691	0.00528099
AURKB	-2.89238	6.98737	115.592	5.83759e-27	1.54729e-25
SMC4	-2.88686	8.5475	260.808	1.14387e-58	2.24867e-56
RNASEH2B	-2.88648	6.55054	130.778	2.76845e-30	8.7077e-29
CAV1	-2.87529	3.93726	5.9706	0.0145463	0.0367003
INCENP	-2.81481	5.61449	80.6523	2.69136e-19	4.7029e-18
C5	-2.81119	4.22572	17.2047	3.35611e-05	0.000170626
STMN4	-2.7705	2.26686	6.92483	0.00850069	0.0232905
RND3	-2.75378	7.07911	47.8569	4.58495e-12	5.12601e-11
LIG1	-2.73739	6.13836	112.366	2.97131e-26	7.61883e-25
GPC3	-2.71231	3.45089	20.1149	7.29256e-06	4.21646e-05
SDK1	-2.68403	6.02342	56.7403	4.9734e-14	6.74267e-13
SGCD	-2.67946	5.47947	14.918	0.000112289	0.00050434
KLHL14	-2.674	3.29469	5.93144	0.0148731	0.0372459
GIP	-2.65042	3.17298	5.72957	0.0166816	0.0410343
SOX11	-2.63256	3.39676	5.83488	0.0157115	0.0390141
MDFIC	-2.63141	6.71642	74.0931	7.45169e-18	1.22073e-16
AMN	-2.62694	5.58836	21.6031	3.35318e-06	2.03346e-05
TYMS	-2.60646	9.18221	155.477	1.10167e-35	4.48078e-34
S100A6	-2.59743	7.04319	29.16	6.66414e-08	5.03869e-07
DCN	-2.59595	5.32795	12.9872	0.00031363	0.00127561
GRID1	-2.59171	4.53774	9.83806	0.00170937	0.00576883
CALB1	-2.58907	6.64845	48.8428	2.77323e-12	3.20689e-11
XRCC2	-2.58808	5.38399	75.5863	3.49779e-18	5.77012e-17
INS	-2.576	17.6956	32.9381	9.51426e-09	7.90286e-08
CHRNA3	-2.57266	2.80461	5.98899	0.0143955	0.0364352
DOK6	-2.56127	5.25308	9.1887	0.00243513	0.00787994
CENPH	-2.56086	6.82953	108.101	2.55402e-25	6.08578e-24
EBF1	-2.53126	2.2421	5.74585	0.0165276	0.040698
ORC6	-2.50847	6.6704	161.973	4.19354e-37	1.79865e-35
NDST3	-2.50792	5.96796	43.1143	5.16335e-11	5.31893e-10
STK17B	-2.5005	4.06462	22.3464	2.27643e-06	1.40947e-05
ADAMTS5	-2.49529	5.38917	11.6608	0.000638324	0.00240765
ASB9	-2.47613	10.0651	81.3122	1.92729e-19	3.44429e-18
OGN	-2.46865	5.08811	55.0814	1.15637e-13	1.52396e-12
MMS22L	-2.46715	5.03887	35.1287	3.08613e-09	2.64734e-08
ADGRB3	-2.42824	5.43472	25.7241	3.93888e-07	2.70608e-06
SLC35F2	-2.42667	3.79501	11.6244	0.000650924	0.00244901
CDKN1A	-2.41872	3.9378	6.75152	0.00936677	0.0252528
FEN1	-2.40914	6.73921	106.947	4.57193e-25	1.06784e-23
GINS2	-2.39318	6.8108	103.923	2.10308e-24	4.77036e-23
ST3GAL6	-2.39042	8.94147	111.226	5.28027e-26	1.32512e-24
VRK1	-2.36816	6.33481	87.1403	1.0109e-20	1.93879e-19
PAPPA2	-2.32986	8.64148	38.5916	5.22438e-10	4.8906e-09
HLA-DMA	-2.32459	3.38286	9.47745	0.00208013	0.00688223
QPCT	-2.30919	6.90334	41.6281	1.10397e-10	1.08511e-09
SMIM18	-2.30786	5.93194	59.3017	1.3526e-14	1.91065e-13
CREB3L4	-2.28409	4.17508	18.4193	1.77254e-05	9.5904e-05
GJA1	-2.27679	4.76785	6.74859	0.00938217	0.0252655
ATP1A2	-2.26312	3.66229	10.6524	0.0010993	0.00389377
COL1A1	-2.25864	5.63006	17.6628	2.63738e-05	0.000139185
FBLN1	-2.25704	6.98583	36.8463	1.27816e-09	1.15524e-08
FXYD3	-2.24098	10.9882	44.7792	2.20557e-11	2.36678e-10
SLC4A10	-2.24014	4.8295	23.2075	1.45429e-06	9.24707e-06
RNF207	-2.21494	3.77126	13.0672	0.00030052	0.00122864
UBE2S	-2.21192	7.02305	151.506	8.12526e-35	3.04246e-33
ITM2A	-2.19818	3.52395	7.76519	0.00532627	0.0156239
EMB	-2.19805	8.50465	67.9021	1.71821e-16	2.66661e-15
OPCML	-2.19612	6.60964	13.5419	0.000233291	0.000982738
TTR	-2.196	13.1123	31.0392	2.52866e-08	2.00172e-07
PLK2	-2.19119	5.14793	11.0004	0.000910939	0.00330093
IGFBP6	-2.18482	3.22387	6.60654	0.0101605	0.027022
PCDH7	-2.1753	3.99804	8.77284	0.00305749	0.00959126
CYBRD1	-2.1747	5.13256	7.87005	0.00502604	0.0148577
TOPBP1	-2.16604	6.45408	68.4578	1.29619e-16	2.03847e-15
SAMD4A	-2.16199	5.27802	12.6274	0.000380124	0.00150455
LMCD1	-2.16075	4.23262	8.5754	0.00340734	0.0105075
SLC1A6	-2.15939	4.30451	11.3143	0.000769127	0.00283053
PCDH18	-2.15683	4.84337	17.5794	2.75559e-05	0.000145099
RESP18	-2.15291	5.51193	22.0922	2.59866e-06	1.59642e-05
KIF22	-2.14887	7.20279	61.3347	4.81517e-15	6.88424e-14
GPC6	-2.14512	7.24947	23.558	1.21202e-06	7.7906e-06
CTC1	-2.14325	5.13403	28.3037	1.037e-07	7.69271e-07
CRIM1	-2.14243	7.05784	62.9322	2.13945e-15	3.13476e-14
RFC4	-2.14138	7.10793	104.401	1.65224e-24	3.78411e-23
PTGR1	-2.14095	6.89848	66.9427	2.7952e-16	4.28174e-15
GSDMD	-2.13743	5.87771	22.9886	1.62965e-06	1.03343e-05
NRXN1	-2.1361	8.59408	87.1508	1.00553e-20	1.93879e-19
CDH4	-2.12338	7.22439	15.8297	6.93048e-05	0.000325677
ARPP21	-2.11922	5.33267	16.0688	6.10807e-05	0.000290503
SKAP1	-2.11274	7.47068	38.7322	4.86125e-10	4.5688e-09
EPHA4	-2.10677	3.91281	8.69702	0.00318732	0.00990629
CASR	-2.09354	7.27863	27.401	1.65348e-07	1.19649e-06
HADH	-2.08982	10.1695	127.093	1.77271e-29	5.22729e-28
DAB2	-2.07832	4.19135	11.9598	0.000543613	0.00209198
CHRM3	-2.07389	5.17149	13.6186	0.000223952	0.000945085
FSTL1	-2.06322	5.79638	14.7177	0.000124869	0.000552655
LMO1	-2.05898	4.94634	15.2298	9.51902e-05	0.000436875
CCDC68	-2.05742	5.64266	20.6205	5.5993e-06	3.31046e-05
FGF12	-2.04428	5.51059	13.1655	0.000285153	0.00117395
PLAT	-2.03199	5.60656	12.5538	0.000395392	0.00155975
NYAP2	-2.02659	5.39897	21.3195	3.88749e-06	2.33348e-05
MORC4	-2.02308	4.92714	11.8267	0.000583874	0.00222155
LRRIQ1	-2.0014	6.1628	43.7465	3.7379e-11	3.88446e-10

## Sheet: Sheet8
Sheet8	Differentially expressed genes of PEC comparing to MPC
gene	logFC	logCPM	LR	PValue	padj
SLC7A14	-9.04606	5.33022	147.175	7.18443e-34	2.52956e-32
TAC1	-8.82527	4.51984	44.8439	2.13386e-11	1.21883e-10
CERKL	-8.8251	7.75072	378.753	2.32474e-84	1.37101e-81
GABRB3	-8.21689	5.92678	117.426	2.31581e-27	5.35589e-26
SCG2	-7.83202	11.0345	175.456	4.75967e-40	2.49512e-38
TMIE	-7.78956	5.09417	91.0117	1.42825e-21	2.02967e-20
PRLHR	-7.76906	6.72128	128.15	1.0406e-29	2.8544e-28
SYT4	-7.73775	6.93264	154.084	2.21978e-35	8.87536e-34
ACVR1C	-7.70421	7.64931	343.143	1.31973e-76	5.18873e-74
SCN7A	-7.65872	5.58649	73.6827	9.17407e-18	9.8371e-17
NYAP2	-7.5146	5.39897	104.883	1.2957e-24	2.36943e-23
SMIM18	-7.50838	5.93194	272.103	3.94944e-61	7.76394e-59
CER1	-7.50493	5.74172	90.0901	2.27556e-21	3.21439e-20
C1QL1	-7.30631	4.18433	52.7507	3.78681e-13	2.63513e-12
PCSK1	-7.29837	8.93025	176.176	3.31371e-40	1.7766e-38
SYT13	-7.26791	8.39992	323.968	1.97981e-72	6.67196e-70
FEV	-7.26315	8.95753	105.366	1.0156e-24	1.88645e-23
KCND2	-7.24373	7.0273	127.308	1.59074e-29	4.26425e-28
PCSK2	-7.21028	10.4075	185.456	3.12039e-42	1.93711e-40
PAX6	-7.20367	10.5676	285.575	4.57971e-64	9.82139e-62
KCNB1	-7.20148	5.34993	107.492	3.47324e-25	6.77139e-24
BTBD17	-7.18363	8.15534	173.101	1.55575e-39	7.97827e-38
SCIN	-7.04017	6.89949	68.4847	1.27869e-16	1.25684e-15
NEUROD1	-7.0067	9.6741	245.996	1.93775e-55	2.53953e-53
UNC80	-6.97835	8.77549	270.814	7.54198e-61	1.36858e-58
ASCL2	-6.95537	6.83276	66.1545	4.16924e-16	3.88744e-15
INS	-6.90969	17.6956	115.686	5.56919e-27	1.23941e-25
CHGB	-6.89775	12.2522	198.055	5.54944e-45	4.6754e-43
CPE	-6.84907	11.1878	198.879	3.6689e-45	3.20553e-43
C11orf87	-6.83173	6.12432	103.679	2.37873e-24	4.25108e-23
PTGFR	-6.8087	5.21688	52.3631	4.61305e-13	3.18193e-12
KCNH6	-6.78457	7.1206	144.244	3.14211e-33	1.04398e-31
KCNK16	-6.76041	9.87527	169.049	1.19395e-38	5.748e-37
SCGN	-6.61854	12.2927	141.351	1.34816e-32	4.29773e-31
HOPX	-6.57198	10.7089	124.288	7.28647e-29	1.86835e-27
CASR	-6.54527	7.27863	111.947	3.66905e-26	7.72793e-25
KCNJ6	-6.53312	5.56114	110.204	8.8399e-26	1.7977e-24
SCG3	-6.46627	9.28529	352.644	1.12573e-78	5.3112e-76
SLC4A10	-6.4591	4.8295	43.0709	5.27923e-11	2.90296e-10
ANXA10	-6.40735	8.45977	142.881	6.23974e-33	2.01638e-31
GRIK3	-6.39921	2.64457	11.5707	0.00066999	0.00141243
SLC30A8	-6.3959	8.17171	91.0535	1.39839e-21	1.99927e-20
DCLK1	-6.32772	6.04029	93.8464	3.40991e-22	5.05702e-21
SYT7	-6.26438	7.19953	188.865	5.6241e-43	3.79065e-41
P2RY1	-6.13831	4.89762	38.4986	5.47923e-10	2.6007e-09
ST8SIA3	-6.08087	6.23842	117.34	2.4183e-27	5.53861e-26
ISL1	-6.08011	10.3017	146.674	9.24546e-34	3.20736e-32
KCNH7	-5.96684	2.83195	42.1816	8.31781e-11	4.44937e-10
DLGAP2	-5.94003	3.75996	45.7936	1.31395e-11	7.74903e-11
SYP	-5.93376	6.33227	166.624	4.04146e-38	1.90676e-36
GRIK1	-5.93295	6.77915	97.0364	6.80654e-23	1.07763e-21
MAP1B	-5.89212	9.59361	615.309	7.8361e-136	1.84854e-132
GABRG2	-5.87706	4.66605	19.7979	8.60781e-06	2.40876e-05
TOX	-5.87007	10.2796	252.651	6.86348e-57	1.01193e-54
LY6H	-5.86566	8.24209	151.572	7.85958e-35	2.99044e-33
GJD2	-5.84398	7.69764	138.359	6.0827e-32	1.88804e-30
PRUNE2	-5.80912	6.39148	155.243	1.23915e-35	5.12833e-34
STMN3	-5.79563	10.1939	233.713	9.23885e-53	1.03783e-50
CFAP61	-5.79173	10.6853	289.79	5.52554e-65	1.30348e-62
CRYBA2	-5.76622	9.49594	160.67	8.07572e-37	3.52789e-35
VGF	-5.75839	6.16654	136.522	1.53387e-31	4.69921e-30
PLCXD3	-5.72222	6.44497	95.9675	1.16786e-22	1.80065e-21
HMGCLL1	-5.71905	6.85331	97.441	5.54865e-23	8.8441e-22
MGAT4C	-5.69703	5.69877	43.3514	4.57411e-11	2.53294e-10
RAB26	-5.68317	10.41	233.46	1.04897e-52	1.12478e-50
PAPPA2	-5.67809	8.64148	86.2277	1.60363e-20	2.14941e-19
SLC35D3	-5.66744	3.26024	21.5317	3.48031e-06	1.01988e-05
LGI4	-5.62998	7.99251	188.291	7.5045e-43	4.91753e-41
LRRTM4	-5.60842	3.96009	17.0037	3.73072e-05	9.48359e-05
EGR4	-5.58955	3.72962	22.1749	2.48904e-06	7.48936e-06
AJAP1	-5.57043	3.36833	7.03493	0.00799351	0.0140932
RESP18	-5.5447	5.51193	84.5777	3.69402e-20	4.81447e-19
SNTG1	-5.52876	5.85661	124.32	7.17093e-29	1.85893e-27
SNAP25	-5.52179	9.4336	180.149	4.49748e-41	2.5877e-39
CHST9	-5.51947	8.31498	232.653	1.57282e-52	1.61317e-50
NDST4	-5.49764	3.60999	18.5954	1.61606e-05	4.35193e-05
HEPACAM2	-5.49098	10.4524	320.202	1.30897e-71	3.85981e-69
RSPO3	-5.47161	5.00092	44.2657	2.8669e-11	1.61795e-10
ITGA4	-5.4667	6.36772	145.362	1.78961e-33	6.03097e-32
DPYSL3	-5.44659	6.33053	140.388	2.18977e-32	6.88755e-31
CADM3	-5.43618	5.87349	96.7203	7.9846e-23	1.2474e-21
C15orf48	-5.40891	10.8655	143.451	4.6838e-33	1.5346e-31
KCNQ2	-5.40724	4.22194	35.8105	2.17468e-09	9.69768e-09
CITED1	-5.38839	9.36622	249.533	3.28251e-56	4.55497e-54
DIRAS3	-5.37835	13.6023	177.266	1.91606e-40	1.05116e-38
XKR4	-5.33991	4.62203	41.8173	1.00213e-10	5.28865e-10
EMP1	-5.33766	1.78131	25.4489	4.54251e-07	1.51353e-06
FHL1	-5.32561	6.27592	68.2058	1.47291e-16	1.43578e-15
PTGER3	-5.30458	7.12551	49.928	1.59495e-12	1.03936e-11
CDH7	-5.27325	3.50388	23.9042	1.01251e-06	3.24524e-06
SST	-5.25902	16.9147	46.0146	1.17376e-11	6.93958e-11
NEGR1	-5.2507	8.89961	110.1	9.31712e-26	1.86263e-24
NDST3	-5.18874	5.96796	99.3774	2.0869e-23	3.49149e-22
ADRA2A	-5.15388	6.69296	150.475	1.36526e-34	5.03227e-33
SCN3A	-5.1332	6.67637	134.596	4.04589e-31	1.14991e-29
ABCC8	-5.09214	9.34268	114.476	1.02498e-26	2.21827e-25
EDIL3	-5.0885	4.54086	36.7562	1.33867e-09	6.11999e-09
VWA5B2	-5.08157	7.90809	161.12	6.43969e-37	2.86627e-35
CHL1	-5.06318	4.49227	27.9282	1.25901e-07	4.50002e-07
CACNA2D1	-5.04542	10.2163	551.624	5.58096e-122	6.58275e-119
RBP4	-5.02627	10.4903	53.7753	2.24777e-13	1.59714e-12
CADM2	-5.01087	6.5538	64.2785	1.08019e-15	9.80064e-15
RBP7	-4.97611	5.01518	32.7539	1.04596e-08	4.29118e-08
DPP10	-4.97483	7.67143	156.987	5.15287e-36	2.21011e-34
GRIA3	-4.96639	10.2441	297.24	1.31578e-66	3.4488e-64
TMEM132B	-4.94381	2.9695	19.67	9.20359e-06	2.56029e-05
ADGRB3	-4.93661	5.43472	59.8525	1.02238e-14	8.40345e-14
ZEB1	-4.92981	8.81702	421.926	9.29303e-94	7.30742e-91
TMEM130	-4.86266	7.17529	113.275	1.8787e-26	3.99266e-25
GALNTL6	-4.85485	6.35104	132.502	1.16193e-30	3.22469e-29
TMEM59L	-4.85479	7.30034	181.273	2.55503e-41	1.50683e-39
CBLN1	-4.83711	4.72335	13.3796	0.00025437	0.00057422
NCAM2	-4.83078	4.02838	17.5414	2.81123e-05	7.27959e-05
RGS16	-4.81615	6.88008	46.6068	8.67587e-12	5.30217e-11
PPP1R1A	-4.78031	9.57196	145.593	1.59323e-33	5.447e-32
KCNIP1	-4.76166	4.99352	34.3738	4.54795e-09	1.94007e-08
IGF2	-4.75373	13.9878	71.8928	2.27215e-17	2.34062e-16
CHGA	-4.74224	14.3498	193.6	5.20788e-44	3.96303e-42
ST6GALNAC5	-4.73081	5.51792	40.9869	1.53253e-10	7.85924e-10
CNTN1	-4.72974	8.49889	135.769	2.2418e-31	6.61051e-30
ELAVL3	-4.71616	5.55452	72.7409	1.47835e-17	1.54311e-16
RAB3B	-4.70373	7.96031	191.431	1.54877e-43	1.10713e-41
RGS4	-4.67561	9.76349	113.768	1.46487e-26	3.14147e-25
GNG2	-4.66098	9.81968	266.55	6.40912e-60	1.07994e-57
NTNG1	-4.61746	3.50385	32.0465	1.50523e-08	6.06982e-08
GPX3	-4.57743	10.8439	172.739	1.86603e-39	9.3659e-38
KCNJ3	-4.54681	4.89868	28.8154	7.96139e-08	2.90726e-07
ENO2	-4.5412	8.0968	104.267	1.76802e-24	3.20828e-23
SFRP2	-4.53762	5.54849	30.152	3.99468e-08	1.52483e-07
PLAGL1	-4.52474	7.08834	72.8621	1.39034e-17	1.47739e-16
PTPRD	-4.46312	6.43492	67.4086	2.20688e-16	2.10771e-15
UBE2C	-4.46203	8.37988	67.0125	2.69796e-16	2.55602e-15
TTR	-4.44681	13.1123	78.4013	8.40981e-19	9.87002e-18
IRX1	-4.42563	5.0602	9.32358	0.00226224	0.00439952
IGFBPL1	-4.42477	8.99082	67.3147	2.31454e-16	2.20161e-15
HSPA6	-4.41394	8.4306	34.2013	4.96951e-09	2.11226e-08
KIF1A	-4.37425	7.44829	164.736	1.04463e-37	4.83192e-36
CDH2	-4.3711	3.65317	53.0495	3.25249e-13	2.27674e-12
GULP1	-4.33279	5.64201	44.3749	2.71141e-11	1.53387e-10
ETV1	-4.33079	9.60112	91.3969	1.17558e-21	1.70134e-20
TENM1	-4.32638	3.62379	23.271	1.40708e-06	4.37902e-06
PFKP	-4.3197	8.70564	177.693	1.5461e-40	8.68393e-39
DLC1	-4.31498	6.46823	125.708	3.56228e-29	9.33713e-28
ADGRG1	-4.30043	7.24431	46.3662	9.80926e-12	5.90307e-11
ZEB2	-4.29921	3.89048	51.9899	5.57867e-13	3.81452e-12
MLXIPL	-4.29238	9.13494	185.973	2.40639e-42	1.53424e-40
CALB1	-4.27344	6.64845	69.1928	8.92927e-17	8.81345e-16
ST18	-4.26742	6.55801	73.8543	8.41009e-18	9.10064e-17
PFKFB2	-4.24787	7.17056	127.432	1.49463e-29	4.05268e-28
CLRN3	-4.24284	5.99574	42.8038	6.05152e-11	3.2893e-10
KCNJ8	-4.23527	6.47925	28.65	8.67145e-08	3.15192e-07
CRIP2	-4.22235	8.37583	224.141	1.13025e-50	1.06651e-48
INA	-4.2103	5.40798	60.2146	8.50585e-15	7.06524e-14
ARPP21	-4.20844	5.33267	37.5431	8.94152e-10	4.15217e-09
RAB3C	-4.15343	8.95555	183.656	7.71095e-42	4.66413e-40
SSTR3	-4.09006	6.00086	34.02	5.45492e-09	2.31026e-08
ASB9	-4.08757	10.0651	110.125	9.19933e-26	1.85481e-24
CDK1	-4.02872	7.00451	65.3201	6.3669e-16	5.84417e-15
GRIA1	-3.99952	4.94971	25.7278	3.93128e-07	1.32484e-06
PEX5L	-3.96869	8.4548	117.429	2.31262e-27	5.35589e-26
ACTA1	-3.9532	6.83297	36.7288	1.35759e-09	6.19451e-09
STMN4	-3.93955	2.26686	14.045	0.000178486	0.000413603
NRXN1	-3.93906	8.59408	188.973	5.32795e-43	3.69666e-41
GNG12	-3.92883	9.00918	95.2839	1.64947e-22	2.51038e-21
STK32A	-3.92735	4.92969	9.4558	0.00210483	0.00412057
NDC80	-3.91424	5.22252	48.0594	4.13496e-12	2.58736e-11
ISM1	-3.91146	2.97503	21.444	3.64323e-06	1.06498e-05
ANK2	-3.90812	5.02112	69.2724	8.57628e-17	8.50061e-16
SLC8A2	-3.90139	5.69212	29.9576	4.41594e-08	1.66675e-07
KIF19	-3.90034	5.91981	52.897	3.51501e-13	2.45323e-12
MRAP2	-3.89642	6.01215	16.8903	3.96036e-05	0.000100134
GAL	-3.89186	4.2016	23.9951	9.65813e-07	3.10402e-06
MAP6	-3.88756	6.50235	96.3368	9.69131e-23	1.50407e-21
TUBB3	-3.88542	7.43174	59.6068	1.15837e-14	9.39037e-14
SLITRK6	-3.88117	4.62419	24.5313	7.31129e-07	2.38883e-06
ROBO2	-3.87242	8.54496	93.8348	3.42994e-22	5.05702e-21
RGS2	-3.84059	8.43955	87.4699	8.55711e-21	1.17362e-19
CELF3	-3.83838	8.27017	153.287	3.31544e-35	1.30352e-33
CNTN4	-3.83771	5.03399	26.0126	3.39203e-07	1.15466e-06
CLEC3B	-3.83144	3.41001	9.41337	0.00215408	0.00421001
NOL4	-3.82333	9.24065	235.309	4.14515e-53	5.14654e-51
SCN9A	-3.81418	8.41403	119.488	8.19088e-28	1.99199e-26
PRPH	-3.80154	4.86316	24.5875	7.10119e-07	2.3234e-06
TROAP	-3.78598	3.96243	63.3787	1.70552e-15	1.49012e-14
SKAP1	-3.76927	7.47068	75.4024	3.83924e-18	4.29231e-17
DCX	-3.76143	7.83571	171.291	3.86593e-39	1.89994e-37
PSD	-3.75662	7.47275	136.019	1.9768e-31	5.90286e-30
JAG2	-3.7434	2.34792	14.4508	0.000143866	0.000336021
UNC5C	-3.73973	4.55867	28.4804	9.4653e-08	3.43274e-07
NR2F1	-3.72981	3.05681	12.675	0.000370577	0.000812446
MSC	-3.72642	2.55049	6.54545	0.0105152	0.0181194
KLHL14	-3.71918	3.29469	9.84674	0.00170133	0.00337263
SEZ6L2	-3.71135	7.91164	95.6962	1.33935e-22	2.05165e-21
PCLO	-3.70033	7.36291	117.656	2.06213e-27	4.86457e-26
COL28A1	-3.69993	4.02568	12.4123	0.000426517	0.000926476
PRKCB	-3.69847	3.41438	20.7335	5.27857e-06	1.51118e-05
SLC25A53	-3.68558	8.41426	154.989	1.40808e-35	5.727e-34
ZNF385D	-3.67613	5.29434	45.113	1.85989e-11	1.07536e-10
TK1	-3.66728	6.97787	95.0821	1.82655e-22	2.76207e-21
GALNT3	-3.65822	6.89903	72.7663	1.45949e-17	1.5302e-16
SFRP1	-3.65684	4.41947	39.0511	4.12853e-10	1.99574e-09
CSMD3	-3.6389	4.44343	29.8298	4.71676e-08	1.77263e-07
BMP3	-3.62852	6.70368	61.207	5.13779e-15	4.3441e-14
NPDC1	-3.59369	7.33906	97.4489	5.52644e-23	8.8441e-22
RPRML	-3.59129	3.3458	13.4073	0.000250647	0.0005669
DPYSL4	-3.58814	5.40588	26.8112	2.24334e-07	7.80537e-07
SPC24	-3.58196	7.11413	59.8963	9.99886e-15	8.24731e-14
NEK2	-3.57534	5.85713	46.1894	1.07356e-11	6.3953e-11
P3H2	-3.57336	5.93737	45.6076	1.44482e-11	8.49958e-11
CAMK2B	-3.55036	7.40764	106.312	6.29831e-25	1.18862e-23
CKAP2	-3.54372	6.1692	65.8015	4.98695e-16	4.5954e-15
COL1A1	-3.52452	5.63006	40.0809	2.43656e-10	1.21776e-09
RTN1	-3.50557	5.9268	92.1757	7.93114e-22	1.15491e-20
COL6A3	-3.50539	2.32717	22.1211	2.55976e-06	7.66304e-06
E2F1	-3.49311	5.36307	69.5525	7.44087e-17	7.40634e-16
COL3A1	-3.48813	6.62528	30.5058	3.32877e-08	1.28731e-07
SAMD5	-3.48128	6.53369	40.9563	1.55669e-10	7.96577e-10
PTPRZ1	-3.47476	3.36194	15.0791	0.000103098	0.000245169
FAM171B	-3.47434	7.28756	78.4855	8.05879e-19	9.55311e-18
ERC2	-3.47208	3.26298	17.2206	3.32802e-05	8.49654e-05
CACNA1C	-3.47186	5.30688	37.2643	1.03153e-09	4.75272e-09
NLGN1	-3.45993	6.40761	48.4063	3.4645e-12	2.1794e-11
CALY	-3.45991	3.52136	7.55606	0.00598087	0.0108197
GRID1	-3.45947	4.53774	17.7374	2.53589e-05	6.61553e-05
ASF1B	-3.44603	4.99304	55.3065	1.03126e-13	7.723e-13
HOXB2	-3.43165	3.08997	13.0478	0.000303637	0.000676373
IGSF1	-3.42922	4.01433	15.8602	6.81977e-05	0.000166197
GPR160	-3.41962	8.88675	151.911	6.62694e-35	2.56278e-33
CCNB2	-3.41728	5.29754	45.5934	1.45535e-11	8.54021e-11
CENPA	-3.416	5.30487	50.7391	1.05495e-12	7.01019e-12
RELN	-3.41389	1.49307	13.0175	0.000308586	0.000686103
PAPSS2	-3.37431	6.89975	61.3576	4.75962e-15	4.03883e-14
SEMA3E	-3.369	5.83228	13.3514	0.000258234	0.000581828
ZWINT	-3.35699	5.31429	74.461	6.18484e-18	6.78607e-17
MKI67	-3.3524	5.87649	41.3538	1.27022e-10	6.61468e-10
CCNB1	-3.34892	6.90739	50.8131	1.01592e-12	6.80839e-12
TCF21	-3.33804	4.92335	20.3738	6.36951e-06	1.80597e-05
RBM24	-3.33575	4.14661	15.1799	9.77376e-05	0.000233363
PLCL2	-3.31631	5.91222	64.1052	1.1795e-15	1.062e-14
GAD2	-3.3089	5.70245	38.8329	4.6169e-10	2.20918e-09
ONECUT2	-3.30761	5.3855	21.1415	4.2659e-06	1.23476e-05
ITGA8	-3.30253	2.35917	27.8865	1.28643e-07	4.59105e-07
GAS6	-3.29493	5.92242	18.9895	1.31442e-05	3.58464e-05
TOP2A	-3.29158	7.87806	41.2889	1.31316e-10	6.80822e-10
MAD2L1	-3.28971	7.54763	101.142	8.56327e-24	1.46382e-22
PLK1	-3.25868	5.59399	50.4394	1.22902e-12	8.07595e-12
GFRA1	-3.24598	6.30321	27.8755	1.2938e-07	4.6104e-07
FGF12	-3.20992	5.51059	25.6014	4.19745e-07	1.40451e-06
SLC16A9	-3.18904	4.92663	38.8122	4.66608e-10	2.22819e-09
TPX2	-3.16997	6.82602	55.4491	9.59088e-14	7.20538e-13
ASPM	-3.16572	5.71242	41.7806	1.02114e-10	5.37694e-10
RUNDC3A	-3.16374	8.25081	115.855	5.11429e-27	1.14901e-25
NDUFA4L2	-3.142	5.28179	32.536	1.17006e-08	4.78365e-08
BUB1	-3.12452	5.12444	41.3328	1.28395e-10	6.67147e-10
STXBP1	-3.10809	7.75866	126.765	2.09096e-29	5.54222e-28
DLGAP5	-3.09656	5.82468	35.1523	3.04898e-09	1.33195e-08
ST3GAL6	-3.09579	8.94147	121.851	2.48846e-28	6.24497e-27
SLC7A8	-3.09304	9.39447	56.0711	6.98981e-14	5.30192e-13
CDC20	-3.08544	6.82981	55.1503	1.11656e-13	8.25691e-13
UBE2T	-3.0731	5.93344	82.4613	1.07758e-19	1.35214e-18
RALYL	-3.06756	4.71736	26.9512	2.0866e-07	7.30312e-07
GUCA2B	-3.05211	8.94966	21.0645	4.44084e-06	1.28382e-05
SYBU	-3.05139	6.73632	57.1104	4.12024e-14	3.16601e-13
AKT3	-3.04967	7.02363	100.592	1.13012e-23	1.91795e-22
HMMR	-3.04477	6.41279	36.9766	1.19554e-09	5.47629e-09
PRSS35	-3.03989	6.14988	27.1392	1.89315e-07	6.64575e-07
CDKN3	-3.03146	7.24861	96.8931	7.31722e-23	1.15075e-21
NPAS4	-3.03053	5.52333	22.1418	2.5323e-06	7.59047e-06
ISYNA1	-3.02938	7.39723	104.17	1.85647e-24	3.34307e-23
GPC6	-3.02838	7.24947	35.3416	2.76654e-09	1.21532e-08
KIF4A	-3.0256	4.95435	54.6962	1.40681e-13	1.03385e-12
CDCA3	-3.01114	6.00458	54.172	1.83689e-13	1.31709e-12
ARHGEF39	-3.00293	5.06621	70.9471	3.6694e-17	3.69919e-16
MFAP4	-2.99295	4.09334	9.87909	0.00167168	0.00331943
NIN	-2.99255	7.27989	101.508	7.11696e-24	1.22547e-22
CACNA1A	-2.98937	8.96473	111.02	5.85871e-26	1.21234e-24
GADD45G	-2.97552	8.06685	48.198	3.85283e-12	2.41724e-11
MEF2C	-2.95981	3.59651	11.9601	0.000543511	0.00116136
EDNRA	-2.95801	3.68016	34.4166	4.44908e-09	1.90134e-08
PCDH7	-2.95425	3.99804	13.4737	0.00024193	0.000548762
LRRN3	-2.95152	6.90415	37.9321	7.32508e-10	3.42854e-09
PRKG2	-2.95005	3.65458	11.5793	0.000666898	0.00140717
EPHA3	-2.94875	6.30797	19.9471	7.96164e-06	2.24123e-05
BMP2	-2.94781	3.84535	12.4977	0.000407464	0.000887541
PTPRN	-2.943	6.12996	31.3388	2.16709e-08	8.54877e-08
CENPE	-2.94204	6.06845	40.917	1.58835e-10	8.1102e-10
SLC29A4	-2.93665	7.34612	71.4753	2.80747e-17	2.87948e-16
DPP6	-2.92854	5.58726	29.0803	6.9441e-08	2.55158e-07
ADAMTS1	-2.92326	2.5383	11.8941	0.000563111	0.0011989
RFX2	-2.91902	7.25638	51.1325	8.63354e-13	5.83568e-12
DPP4	-2.90812	7.47516	44.8964	2.07735e-11	1.19233e-10
ST8SIA4	-2.90666	4.52149	22.8095	1.7888e-06	5.50168e-06
CHRNA3	-2.90517	2.80461	6.9988	0.00815644	0.0143483
TUBB6	-2.88524	3.77075	33.8517	5.94779e-09	2.50551e-08
LRRN1	-2.88239	4.72239	22.5101	2.09042e-06	6.37118e-06
MDFIC	-2.85365	6.71642	58.7214	1.81657e-14	1.45264e-13
CCDC88A	-2.85294	8.86228	134.103	5.18784e-31	1.45692e-29
NPTX2	-2.83634	8.44561	83.6704	5.84538e-20	7.45365e-19
NEBL	-2.83443	5.49927	19.9188	8.07999e-06	2.27184e-05
CDC6	-2.81487	4.09004	23.7073	1.12155e-06	3.55609e-06
APLNR	-2.80335	2.34904	12.4045	0.000428302	0.000929499
TACC3	-2.80055	5.49985	44.4186	2.6516e-11	1.50364e-10
CALML4	-2.79297	8.56002	40.2242	2.26426e-10	1.13647e-09
FRZB	-2.77846	6.05121	23.3843	1.32659e-06	4.15593e-06
CHN1	-2.77276	6.44862	47.0099	7.06279e-12	4.35016e-11
CENPF	-2.76516	7.70189	31.959	1.57463e-08	6.31728e-08
MESP1	-2.7598	8.42116	134.897	3.47801e-31	1.00056e-29
CEBPA	-2.75293	5.68014	13.3373	0.000260181	0.000585657
CDCA8	-2.7483	4.94652	36.0899	1.88419e-09	8.48243e-09
ARL4D	-2.74688	6.20161	24.4775	7.51825e-07	2.44966e-06
TUBA4A	-2.73789	8.94375	106.768	5.00412e-25	9.51993e-24
NCAPG2	-2.73341	5.675	55.2482	1.06232e-13	7.93045e-13
NPM2	-2.72819	7.05616	70.8054	3.94261e-17	3.95771e-16
GIPR	-2.72807	6.50895	35.6993	2.3025e-09	1.02483e-08
TUBB4B	-2.72784	9.8601	93.8615	3.38401e-22	5.05246e-21
IL6R	-2.72717	5.60234	16.2411	5.57699e-05	0.000137043
C12orf75	-2.72326	11.2601	111.896	3.7648e-26	7.85943e-25
PGBD5	-2.72082	6.70679	57.1489	4.04032e-14	3.11474e-13
PHACTR1	-2.72023	6.51116	58.7859	1.75794e-14	1.41054e-13
ECT2	-2.71733	5.87897	64.888	7.92803e-16	7.22094e-15
SEMA3D	-2.71364	4.23499	11.7173	0.000619224	0.00130774
ELP4	-2.71218	9.66491	156.869	5.46848e-36	2.3036e-34
NUF2	-2.70781	6.31195	55.8764	7.71724e-14	5.83493e-13
CELF4	-2.68845	7.42294	57.2197	3.89739e-14	3.02432e-13
CAV1	-2.68222	3.93726	5.89012	0.0152261	0.0253661
FXYD3	-2.67392	10.9882	31.9937	1.54672e-08	6.21585e-08
MXD3	-2.67383	6.95952	73.0093	1.29038e-17	1.37738e-16
TTK	-2.67295	4.88059	42.096	8.68995e-11	4.63792e-10
KCNK17	-2.66906	6.05525	18.2679	1.91909e-05	5.1154e-05
QPCT	-2.65196	6.90334	42.063	8.83777e-11	4.68501e-10
SCG5	-2.64957	12.2989	79.4704	4.89513e-19	5.98321e-18
CDC45	-2.64348	5.74603	46.5842	8.77645e-12	5.34978e-11
SPC25	-2.63215	6.12987	62.7393	2.35962e-15	2.03895e-14
RRM2	-2.59615	5.38597	28.148	1.12381e-07	4.04744e-07
EMP3	-2.59139	4.19931	35.3427	2.76497e-09	1.21532e-08
SLC38A4	-2.59019	7.15213	22.4044	2.20871e-06	6.71435e-06
BUB1B	-2.58765	5.38642	37.0935	1.12597e-09	5.1777e-09
SLC43A2	-2.58682	7.49935	58.9035	1.65602e-14	1.33329e-13
AURKB	-2.583	6.98737	62.9247	2.14761e-15	1.86945e-14
BHLHE41	-2.58252	5.08945	15.9964	6.34635e-05	0.00015514
PPY	-2.57847	16.0958	14.5435	0.000136958	0.000321157
LRRC49	-2.57367	6.64028	61.7784	3.84364e-15	3.27334e-14
FOXO1	-2.57363	8.40083	109.381	1.33902e-25	2.63555e-24
KPNA2	-2.56648	7.40732	70.9646	3.63698e-17	3.68225e-16
KCTD8	-2.5591	4.50295	13.6447	0.00022086	0.000505343
DES	-2.54928	3.43875	19.6868	9.12303e-06	2.54088e-05
TAGLN3	-2.54252	9.21929	36.6831	1.38978e-09	6.31693e-09
CENPU	-2.52259	5.79705	41.1902	1.38114e-10	7.14498e-10
DNAJA4	-2.52111	6.0641	34.5238	4.21075e-09	1.81262e-08
SFRP5	-2.51871	7.01185	12.3796	0.000434056	0.000938532
POSTN	-2.51651	6.4221	18.0976	2.0987e-05	5.57526e-05
GPC5	-2.51094	4.6372	14.0625	0.000176838	0.000410187
EMB	-2.48839	8.50465	61.052	5.55861e-15	4.68313e-14
SH3GL2	-2.48099	7.09387	46.2948	1.01732e-11	6.10651e-11
CCDC60	-2.47995	6.22926	27.5678	1.51683e-07	5.35657e-07
CDH6	-2.47722	3.92158	5.86908	0.0154091	0.0256166
SMC2	-2.47441	8.02914	116.504	3.68594e-27	8.36071e-26
ZDHHC2	-2.47374	7.72572	98.2856	3.62185e-23	5.97479e-22
GCH1	-2.4625	7.40741	36.0186	1.95441e-09	8.76511e-09
CDCA5	-2.45972	4.60256	24.8704	6.13165e-07	2.02302e-06
FXYD2	-2.45643	11.6796	19.4623	1.02605e-05	2.83758e-05
SLC16A10	-2.45559	9.0908	59.7652	1.06877e-14	8.75423e-14
RIMBP2	-2.4528	7.88993	83.4412	6.5638e-20	8.28022e-19
ATAD2	-2.45247	6.81476	64.1602	1.14702e-15	1.03672e-14
CDO1	-2.44917	6.25878	55.1603	1.11092e-13	8.24107e-13
KIF18A	-2.44836	3.95661	20.7092	5.34574e-06	1.52671e-05
OPRL1	-2.44179	3.23398	7.30048	0.00689361	0.0122825
HPCA	-2.43989	5.50744	4.84273	0.0277629	0.04372
DTL	-2.43631	4.56937	15.479	8.34279e-05	0.000200823
NAGS	-2.43239	7.65399	49.3105	2.1849e-12	1.40059e-11
PCDH17	-2.42708	7.52252	23.2889	1.39402e-06	4.34987e-06
DCN	-2.42603	5.32795	11.9875	0.000535593	0.00114548
IFI30	-2.41661	5.8659	30.9386	2.66327e-08	1.03846e-07
ANKS1B	-2.40602	4.72534	8.97516	0.00273674	0.00523598
DIAPH3	-2.40421	5.14133	23.2851	1.39681e-06	4.35281e-06
ANKH	-2.40413	6.97887	49.1836	2.33085e-12	1.48608e-11
HHEX	-2.39807	8.28246	19.5194	9.95825e-06	2.75722e-05
MTHFD2	-2.39174	5.58594	50.5984	1.13336e-12	7.46814e-12
DNAJB1	-2.38862	10.4349	39.2564	3.71652e-10	1.80768e-09
TUSC3	-2.38843	10.7851	114.891	8.31587e-27	1.8164e-25
BIRC5	-2.38827	6.58333	41.6876	1.07085e-10	5.61365e-10
B2M	-2.37856	10.157	86.2546	1.58196e-20	2.13249e-19
SLC29A1	-2.37344	7.08236	102.31	4.74742e-24	8.23467e-23
SHCBP1	-2.36222	5.00813	28.3592	1.00766e-07	3.6458e-07
CD55	-2.36178	4.81473	19.3501	1.08816e-05	2.9918e-05
GPR171	-2.36135	5.62958	31.5924	1.9017e-08	7.55237e-08
LY6E	-2.35579	7.21568	50.7148	1.06813e-12	7.06257e-12
MAP2	-2.35387	9.37836	74.3381	6.58223e-18	7.18865e-17
KIF2C	-2.34017	5.07537	46.4826	9.24357e-12	5.59117e-11
SUSD4	-2.3349	5.63221	31.4536	2.04264e-08	8.09846e-08
MIS18A	-2.3306	5.49863	46.2614	1.03484e-11	6.18331e-11
ELAVL4	-2.32838	8.23771	85.0351	2.93113e-20	3.84142e-19
SYT1	-2.32837	2.75702	6.11624	0.0133945	0.0225376
GEM	-2.327	5.87527	46.0616	1.14592e-11	6.792e-11
RACGAP1	-2.32483	5.72229	45.1485	1.82642e-11	1.0586e-10
NCAM1	-2.32358	7.9613	60.0088	9.44319e-15	7.81631e-14
PCNA	-2.32179	8.75727	87.1972	9.82224e-21	1.33934e-19
ZDBF2	-2.31459	6.68937	37.3913	9.66525e-10	4.47944e-09
FAM83D	-2.31133	4.07073	18.3705	1.81847e-05	4.86921e-05
SV2C	-2.30549	5.66606	21.1614	4.22189e-06	1.22502e-05
SPEF2	-2.30437	7.23275	97.8436	4.5276e-23	7.41709e-22
NANOS1	-2.3016	6.88342	47.0032	7.08699e-12	4.3537e-11
SLCO3A1	-2.29276	6.90665	23.7039	1.12354e-06	3.55763e-06
LGALS1	-2.29199	6.85936	17.8631	2.37373e-05	6.21492e-05
CDH17	-2.27697	8.29733	26.6859	2.39363e-07	8.3038e-07
TF	-2.27589	7.10773	10.7804	0.00102578	0.0020969
KIF23	-2.27431	6.44989	26.3871	2.79406e-07	9.62217e-07
FUT2	-2.25521	5.90807	32.0114	1.53271e-08	6.17006e-08
ADGRV1	-2.25163	5.44354	21.8905	2.88659e-06	8.55461e-06
HMGB2	-2.24924	9.98024	64.9226	7.78999e-16	7.12271e-15
COL26A1	-2.24841	7.08821	42.911	5.72877e-11	3.12105e-10
NCAPG	-2.24529	6.33311	28.0654	1.17287e-07	4.21126e-07
TM4SF4	-2.23525	10.2075	33.4509	7.30841e-09	3.05142e-08
GPC3	-2.2204	3.45089	16.8342	4.07905e-05	0.000103024
CCDC34	-2.21885	7.83293	97.6764	4.92667e-23	8.01518e-22
CRMP1	-2.19781	6.70572	35.1312	3.08229e-09	1.34402e-08
RASGEF1B	-2.19664	5.98742	21.1542	4.23761e-06	1.22807e-05
DPYSL2	-2.19604	7.61677	66.6863	3.18332e-16	3.00378e-15
PACRG	-2.19436	6.80099	35.9313	2.04401e-09	9.14957e-09
GNB5	-2.19306	7.81662	56.8112	4.79722e-14	3.67424e-13
LRRTM3	-2.18888	2.83238	7.92414	0.00487794	0.00894795
ANLN	-2.18601	5.01528	25.8461	3.69743e-07	1.25319e-06
SLC8A1	-2.17775	9.48049	29.2801	6.26357e-08	2.31232e-07
CRYM	-2.16628	7.73706	39.1761	3.87249e-10	1.87967e-09
HIGD1A	-2.1625	9.33526	79.7789	4.18734e-19	5.14476e-18
DEPDC1	-2.15939	5.09217	19.2367	1.15471e-05	3.1674e-05
KIF11	-2.15633	5.493	18.2898	1.89724e-05	5.06287e-05
HMGCR	-2.14847	7.88989	107.475	3.5025e-25	6.77245e-24
PPP1R3E	-2.14193	6.9128	65.8443	4.87994e-16	4.51442e-15
CHAF1A	-2.13847	5.64457	33.6649	6.54718e-09	2.75308e-08
MLLT11	-2.13741	6.04397	44.7626	2.22429e-11	1.26741e-10
DAB2	-2.13234	4.19135	11.2865	0.000780717	0.00163417
A1CF	-2.12755	8.02406	39.4138	3.42867e-10	1.67458e-09
HMCN1	-2.11801	4.21323	8.43795	0.00367471	0.00687442
ASTN2	-2.1153	4.3067	4.78808	0.0286573	0.0450112
EBF1	-2.11139	2.2421	5.36481	0.020547	0.0332616
MMP23B	-2.10888	3.107	7.87284	0.00501827	0.00917682
INCENP	-2.10844	5.61449	40.0074	2.52998e-10	1.25842e-09
DOK6	-2.10835	5.25308	6.01301	0.0142008	0.0237755
WDR76	-2.10827	5.68975	63.6537	1.48329e-15	1.30562e-14
SLC38A11	-2.10784	5.07426	9.34961	0.00223033	0.00434463
NRXN3	-2.10664	6.80595	12.1539	0.000489863	0.00105341
NCOA7	-2.10144	7.84699	66.0863	4.31602e-16	4.00846e-15
CDX2	-2.09723	5.96417	15.1759	9.79459e-05	0.000233624
UBE2S	-2.09249	7.02305	115.589	5.8487e-27	1.28945e-25
CNTFR	-2.08882	3.53016	7.31326	0.00684477	0.0122139
SAPCD2	-2.08312	4.58135	22.3852	2.23089e-06	6.77305e-06
RTKN2	-2.07261	6.18515	23.049	1.57924e-06	4.88262e-06
SPATA17	-2.07181	6.3861	42.3335	7.69625e-11	4.12624e-10
STK17B	-2.07086	4.06462	13.8873	0.00019411	0.000447172
RNF207	-2.06367	3.77126	10.8836	0.000970179	0.00199013
CACNB2	-2.05917	8.93718	88.885	4.18449e-21	5.87573e-20
MCM4	-2.05626	6.81878	32.8263	1.00773e-08	4.14876e-08
PPBP	-2.04991	2.25552	6.93162	0.00846847	0.0148639
LSAMP	-2.04663	10.1512	24.9438	5.90263e-07	1.95018e-06
SMC4	-2.03519	8.5475	86.3792	1.48541e-20	2.01384e-19
HS3ST1	-2.03187	5.26789	6.04203	0.0139692	0.023421
SRGAP3	-2.0282	6.67749	42.069	8.81075e-11	4.68121e-10
SEMA5A	-2.02526	7.46409	14.9847	0.000108387	0.000256198
PRR11	-2.02286	5.39082	41.7726	1.02529e-10	5.38679e-10
TMED3	-2.02094	9.90881	54.1761	1.83307e-13	1.31709e-12
ITGA1	-2.02001	6.51331	31.6008	1.89353e-08	7.53262e-08
CRIP1	-2.01321	8.79352	40.8715	1.62573e-10	8.2653e-10
MTSS1	-2.01126	10.2513	68.1063	1.54915e-16	1.50389e-15
KIF20B	-2.00875	6.89801	42.6151	6.66432e-11	3.59751e-10
MCTP1	-2.00677	3.60664	8.8629	0.00291025	0.00554099

## Sheet: Sheet9
Sheet9	Differentially expressed genes of PEC comparing to PP
gene	logFC	logCPM	LR	PValue	padj
KIF11	-8.61274	5.493	143.504	4.55973e-33	2.06854e-31
KIF15	-8.5645	5.23609	153.718	2.66839e-35	1.49875e-33
TTK	-8.19295	4.88059	164.986	9.21397e-38	6.58659e-36
CDCA8	-7.59339	4.94652	160.262	9.91939e-37	5.99996e-35
TOP2A	-7.51279	7.87806	189.267	4.5953e-43	6.37665e-41
UBE2C	-7.44037	8.37988	186.956	1.46846e-42	1.64957e-40
ASF1B	-7.33873	4.99304	188.148	8.06628e-43	1.05153e-40
CENPF	-7.29923	7.70189	199.279	2.99983e-45	5.05471e-43
NDC80	-7.28107	5.22252	136.609	1.46842e-31	5.58709e-30
MKI67	-7.23834	5.87649	142.894	6.19933e-33	2.70819e-31
ADIRF	-6.94853	2.57832	25.4296	4.58821e-07	2.89401e-06
CENPA	-6.74562	5.30487	138.86	4.72524e-32	1.92187e-30
ASPM	-6.74549	5.71242	148.248	4.18662e-34	2.10133e-32
HMMR	-6.70552	6.41279	183.512	8.29153e-42	7.81692e-40
CDCA3	-6.58954	6.00458	215.295	9.60827e-49	2.83324e-46
TPX2	-6.5394	6.82602	218.826	1.6314e-49	5.49783e-47
SHCBP1	-6.40696	5.00813	142.897	6.19128e-33	2.70819e-31
KIF4A	-6.40342	4.95435	186.757	1.6227e-42	1.73997e-40
DEPDC1	-6.38224	5.09217	117.059	2.78598e-27	8.01478e-26
CCNB2	-6.34636	5.29754	141.495	1.25418e-32	5.19054e-31
CENPE	-6.30535	6.06845	157.134	4.78368e-36	2.75236e-34
TROAP	-6.15701	3.96243	142.773	6.58978e-33	2.82642e-31
NEK2	-6.11614	5.85713	132.066	1.44756e-30	5.25352e-29
CCNB1	-6.10936	6.90739	162.201	3.73998e-37	2.49627e-35
CDK1	-6.10741	7.00451	162.11	3.9153e-37	2.49627e-35
SPC24	-6.04966	7.11413	185.72	2.73331e-42	2.80342e-40
COL6A3	-6.03515	2.32717	19.8344	8.44474e-06	4.27492e-05
RRM2	-5.98703	5.38597	113.369	1.79129e-26	4.91354e-25
DLGAP5	-5.94967	5.82468	128.152	1.03967e-29	3.60674e-28
CKAP2	-5.88227	6.1692	187.336	1.21281e-42	1.43051e-40
EMP1	-5.82874	1.78131	29.9241	4.49296e-08	3.2612e-07
RSPO3	-5.82345	5.00092	47.409	5.76176e-12	6.35139e-11
CDCA2	-5.82034	4.67263	112.632	2.59744e-26	6.96291e-25
PRR11	-5.81781	5.39082	211.042	8.13996e-48	1.74565e-45
ANLN	-5.68309	5.01528	126.524	2.36082e-29	7.95598e-28
PLK1	-5.66759	5.59399	137.252	1.06194e-31	4.24597e-30
CDC20	-5.65254	6.82981	192.919	7.33182e-44	1.08099e-41
NR2F1	-5.57514	3.05681	12.1993	0.000478073	0.00173771
GJA1	-5.55456	4.76785	16.86	4.02404e-05	0.000181505
TUBB6	-5.54976	3.77075	123.11	1.31959e-28	4.3235e-27
FIBIN	-5.50356	2.45235	12.3836	0.000433113	0.0016
FAM83D	-5.48909	4.07073	82.1331	1.27221e-19	2.22308e-18
BUB1	-5.47572	5.12444	110.038	9.61169e-26	2.43806e-24
TK1	-5.40786	6.97787	224.349	1.01816e-50	4.00309e-48
DIAPH3	-5.28957	5.14133	89.9425	2.45184e-21	4.51867e-20
TACC3	-5.28813	5.49985	146.491	1.01414e-33	4.88236e-32
HOXB2	-5.22881	3.08997	11.7355	0.00061319	0.00217849
KIF18A	-5.22656	3.95661	57.3501	3.64743e-14	4.80686e-13
UHRF1	-5.21373	6.45252	99.6566	1.81253e-23	4.03375e-22
AKAP12	-5.20092	3.85595	28.7462	8.25098e-08	5.77569e-07
CDC6	-5.15509	4.09004	69.3802	8.12013e-17	1.19721e-15
ECT2	-5.14305	5.87897	205.049	1.65205e-46	3.24765e-44
HMCN1	-5.1265	4.21323	51.8846	5.88606e-13	7.01274e-12
BIRC5	-5.10976	6.58333	175.524	4.60135e-40	3.74296e-38
ARHGEF39	-5.08864	5.06621	192.988	7.08176e-44	1.08099e-41
MAL	-5.05593	5.15998	10.0194	0.00154899	0.00507508
LRRTM3	-4.99935	2.83238	23.765	1.08844e-06	6.41909e-06
TAC1	-4.96824	4.51984	25.8513	3.68762e-07	2.36905e-06
MIS18A	-4.9059	5.49863	169.746	8.40609e-39	6.39677e-37
CYTL1	-4.89633	3.58403	10.7706	0.00103125	0.00352057
CENPU	-4.8787	5.79705	162.31	3.53916e-37	2.45555e-35
MYLK	-4.86996	4.67671	51.8539	5.97888e-13	7.08752e-12
KIF2C	-4.85236	5.07537	152.006	6.31601e-35	3.46499e-33
ISM1	-4.84956	2.97503	29.5801	5.36517e-08	3.84694e-07
ITGA8	-4.83549	2.35917	24.7538	6.51394e-07	3.97578e-06
CDCA5	-4.79379	4.60256	75.8476	3.06422e-18	4.95102e-17
MXD3	-4.78879	6.95952	251.977	9.6268e-57	1.13548e-53
SST	-4.67474	16.9147	57.591	3.22703e-14	4.27672e-13
SLC30A8	-4.54471	8.17171	79.428	5.00115e-19	8.54907e-18
DTL	-4.53385	4.56937	60.0551	9.22399e-15	1.27248e-13
ZWINT	-4.52549	5.31429	144.433	2.8567e-33	1.32136e-31
COL1A1	-4.51547	5.63006	44.7981	2.18431e-11	2.25013e-10
ATAD2	-4.50548	6.81476	243.169	8.0135e-55	4.72596e-52
CRABP1	-4.48983	6.09076	23.6027	1.18421e-06	6.91472e-06
CDC45	-4.47286	5.74603	135.871	2.12933e-31	7.8486e-30
NCAPG2	-4.46	5.675	148.164	4.36739e-34	2.14639e-32
PLAGL1	-4.4507	7.08834	110.734	6.7655e-26	1.77331e-24
C5	-4.40038	4.22572	31.8269	1.68539e-08	1.26217e-07
MCM10	-4.39515	5.25412	101.935	5.73746e-24	1.32693e-22
CADM2	-4.38899	6.5538	73.371	1.07432e-17	1.65641e-16
POSTN	-4.34789	6.4221	54.0517	1.95287e-13	2.42465e-12
MYBL2	-4.31428	5.17601	93.6074	3.84738e-22	7.89215e-21
HHEX	-4.30902	8.28246	67.1014	2.5789e-16	3.68705e-15
P2RY1	-4.27669	4.89762	38.9261	4.40161e-10	3.90354e-09
CHST15	-4.24758	4.30501	7.63568	0.00572247	0.016343
MCM3	-4.23576	6.64546	131.601	1.82924e-30	6.53813e-29
BUB1B	-4.2131	5.38642	96.0513	1.11946e-22	2.35786e-21
KIF20A	-4.20612	5.65638	127.671	1.3247e-29	4.52894e-28
PCDH7	-4.19417	3.99804	22.1019	2.58554e-06	1.42174e-05
INS	-4.19156	17.6956	69.6619	7.03915e-17	1.04436e-15
EDN3	-4.18971	5.30618	21.1642	4.21555e-06	2.26526e-05
E2F1	-4.18899	5.36307	116.624	3.46943e-27	9.86071e-26
NUF2	-4.17802	6.31195	145.96	1.32434e-33	6.24824e-32
CXCL14	-4.14297	8.13246	6.16748	0.013012	0.0334736
LRRTM4	-4.1396	3.96009	14.5602	0.000135753	0.000561827
PTGER3	-4.1273	7.12551	49.7899	1.71124e-12	1.96917e-11
FHL1	-4.07776	6.27592	75.7415	3.23342e-18	5.18888e-17
C21orf62	-3.96909	5.68548	24.1222	9.04108e-07	5.37227e-06
SOX11	-3.95073	3.39676	6.89219	0.00865734	0.0236922
MND1	-3.94907	6.28646	181.693	2.06927e-41	1.80793e-39
ANXA2	-3.93379	10.2998	73.8442	8.45305e-18	1.32058e-16
COL3A1	-3.93104	6.62528	29.2741	6.28291e-08	4.43754e-07
MATN2	-3.92842	3.31273	28.6258	8.78044e-08	6.12591e-07
CDH3	-3.90959	7.5435	39.1546	3.91537e-10	3.49862e-09
FBXO5	-3.89979	5.05336	112.53	2.73517e-26	7.24975e-25
GULP1	-3.86432	5.64201	37.3446	9.89947e-10	8.43063e-09
APLNR	-3.8584	2.34904	12.8068	0.000345365	0.00130355
HMGB2	-3.82735	9.98024	249.697	3.02309e-56	2.37715e-53
SCIN	-3.82352	6.89949	35.9107	2.06568e-09	1.69142e-08
SPC25	-3.82318	6.12987	148.847	3.09732e-34	1.58839e-32
GPX8	-3.82227	5.86895	21.0362	4.50689e-06	2.39454e-05
HSPA6	-3.81476	8.4306	52.4997	4.30311e-13	5.20565e-12
ZEB2	-3.80782	3.89048	27.1605	1.87243e-07	1.24776e-06
FREM1	-3.80612	5.71045	13.5391	0.000233645	0.000917084
SMC2	-3.79081	8.02914	328.422	2.12065e-73	5.00261e-70
INCENP	-3.78517	5.61449	113.95	1.33629e-26	3.75273e-25
CLSPN	-3.75522	5.78966	121.773	2.58787e-28	8.1397e-27
LGALS1	-3.74699	6.85936	48.5759	3.17757e-12	3.62121e-11
GAL	-3.72071	4.2016	22.4002	2.21346e-06	1.24918e-05
NCAPD2	-3.7016	5.55518	101.33	7.78697e-24	1.76629e-22
MEF2C	-3.69595	3.59651	15.3174	9.08769e-05	0.000385573
CHAF1A	-3.65804	5.64457	97.8098	4.60557e-23	9.87686e-22
RBFOX1	-3.65651	8.52594	43.8503	3.5447e-11	3.5432e-10
CDKN3	-3.63185	7.24861	168.271	1.76502e-38	1.30115e-36
KCNIP1	-3.63109	4.99352	23.948	9.89726e-07	5.86624e-06
KPNA2	-3.57104	7.40732	162.135	3.86587e-37	2.49627e-35
STK17B	-3.55709	4.06462	35.1369	3.07322e-09	2.44923e-08
TIMELESS	-3.54081	5.86762	121.897	2.43187e-28	7.75239e-27
CHAF1B	-3.53948	5.38372	86.3405	1.51476e-20	2.74871e-19
MAD2L1	-3.51481	7.54763	149.03	2.82412e-34	1.48047e-32
RTKN2	-3.5137	6.18515	70.3781	4.89609e-17	7.31005e-16
KIF20B	-3.50948	6.89801	151.422	8.4761e-35	4.54434e-33
NCAPG	-3.49668	6.33311	78.2103	9.26328e-19	1.56086e-17
TSC22D3	-3.4714	5.81592	36.2308	1.7528e-09	1.44575e-08
SMTN	-3.43811	6.61417	54.6321	1.4534e-13	1.83347e-12
SDC1	-3.41457	5.06603	14.9512	0.00011033	0.000463938
NETO1	-3.40934	2.28238	12.832	0.000340741	0.0012923
TMEM132B	-3.40596	2.9695	12.127	0.000496957	0.0018008
ZNF385D	-3.36795	5.29434	49.4921	1.99173e-12	2.28082e-11
EDIL3	-3.3509	4.54086	22.2387	2.40774e-06	1.34275e-05
GINS1	-3.34075	6.49723	117.122	2.69916e-27	7.8609e-26
SMAD9	-3.3378	4.70371	37.7407	8.07995e-10	6.98191e-09
CHRDL1	-3.32673	5.39441	5.9209	0.0149623	0.0374693
MCM2	-3.31897	6.7748	90.8522	1.54816e-21	2.89849e-20
NYAP2	-3.31863	5.39897	46.6782	8.36548e-12	9.04561e-11
MECOM	-3.31223	7.73358	35.4951	2.55693e-09	2.06569e-08
UBE2T	-3.30532	5.93344	109.616	1.18935e-25	2.98477e-24
COL25A1	-3.28194	4.78855	19.9624	7.89812e-06	4.01545e-05
SFRP1	-3.2765	4.41947	8.71755	0.00315162	0.00955612
HS3ST1	-3.26533	5.26789	16.2512	5.54752e-05	0.000245527
ACVR1C	-3.25944	7.64931	84.7658	3.35878e-20	6.04837e-19
VIM	-3.24947	10.4777	38.863	4.54614e-10	4.01661e-09
NKX6-1	-3.24792	8.05235	94.4792	2.47686e-22	5.12535e-21
KIAA1217	-3.24071	8.51534	101.584	6.84852e-24	1.56851e-22
PRTFDC1	-3.19684	7.67693	214.755	1.2601e-48	3.30287e-46
RNASEH2B	-3.16304	6.55054	137.123	1.13344e-31	4.45631e-30
MCM4	-3.14554	6.81878	91.5077	1.11161e-21	2.11475e-20
MCM5	-3.12229	6.99521	109.193	1.47196e-25	3.6551e-24
AURKB	-3.10969	6.98737	108.865	1.73737e-25	4.26922e-24
COL1A2	-3.10888	8.06561	24.8223	6.2866e-07	3.862e-06
SEMA5A	-3.07979	7.46409	43.0072	5.45401e-11	5.31653e-10
XRCC2	-3.07857	5.38399	92.1709	7.95038e-22	1.5894e-20
EDNRA	-3.07789	3.68016	29.5042	5.57956e-08	3.98854e-07
VRK1	-3.05833	6.33481	118.733	1.19815e-27	3.57775e-26
CSRP2	-3.0214	6.42816	117.811	1.90746e-27	5.62463e-26
MFAP4	-3.01917	4.09334	8.93762	0.00279356	0.00861439
KIF23	-2.99185	6.44989	51.5674	6.91815e-13	8.11937e-12
RACGAP1	-2.97493	5.72229	81.2125	2.02706e-19	3.51606e-18
WDR76	-2.94374	5.68975	124.582	6.28154e-29	2.08706e-27
ISYNA1	-2.93408	7.39723	120.218	5.66802e-28	1.71421e-26
SLC38A2	-2.93255	7.93745	98.3528	3.50107e-23	7.57708e-22
PCNA	-2.92594	8.75727	185.015	3.89452e-42	3.82798e-40
ATAD5	-2.91427	6.0448	90.8799	1.52659e-21	2.88099e-20
FABP7	-2.9134	2.31557	5.7832	0.0161801	0.0400092
PLK2	-2.90907	5.14793	15.2988	9.17726e-05	0.000387978
STMN4	-2.90159	2.26686	6.48393	0.0108854	0.0289426
SLC35D3	-2.89236	3.26024	8.29044	0.00398543	0.0118111
DAB2	-2.85625	4.19135	17.6956	2.59226e-05	0.000120614
MTHFD2	-2.84708	5.58594	68.5739	1.22208e-16	1.79061e-15
SLC1A6	-2.823	4.30451	17.0055	3.72719e-05	0.000169086
PLAT	-2.80589	5.60656	18.3801	1.80933e-05	8.65764e-05
KLHL14	-2.79266	3.29469	5.96375	0.0146029	0.0367645
LMNB1	-2.79093	7.70094	141.572	1.20616e-32	5.08095e-31
TENM1	-2.78969	3.62379	12.8078	0.000345176	0.00130355
STOM	-2.78433	7.44766	74.3351	6.5921e-18	1.04368e-16
SIM1	-2.77747	8.09173	92.1401	8.07526e-22	1.6008e-20
FSTL1	-2.76961	5.79638	20.2038	6.9616e-06	3.57787e-05
LIG1	-2.76503	6.13836	108.414	2.18109e-25	5.30432e-24
PTPRT	-2.74721	6.25282	17.8065	2.44541e-05	0.000114459
MDFIC	-2.73829	6.71642	73.1	1.23242e-17	1.88785e-16
WWTR1	-2.73327	6.96362	10.6343	0.0011101	0.00376255
SMC4	-2.71645	8.5475	199.454	2.74747e-45	4.9856e-43
CYBRD1	-2.70889	5.13256	10.8155	0.00100656	0.00344626
DES	-2.67571	3.43875	17.965	2.25007e-05	0.000106371
FEN1	-2.67091	6.73921	120.811	4.20385e-28	1.28791e-26
SDK1	-2.66748	6.02342	52.0687	5.35935e-13	6.41761e-12
GAS6	-2.64211	5.92242	16.7559	4.25096e-05	0.00019101
NKAIN2	-2.61705	6.33941	12.5242	0.000401719	0.00149709
MMS22L	-2.60786	5.03887	35.7536	2.23916e-09	1.82144e-08
ZFP36L1	-2.59939	8.74189	24.7072	6.67332e-07	4.05731e-06
SAPCD2	-2.57505	4.58135	33.5469	6.95664e-09	5.36298e-08
CDX2	-2.56975	5.96417	30.0128	4.29206e-08	3.12499e-07
TNFAIP8	-2.56155	5.93556	37.7473	8.05279e-10	6.98191e-09
CDCA7	-2.55312	5.30165	20.8851	4.87679e-06	2.56222e-05
NDUFA4L2	-2.54748	5.28179	26.0432	3.33857e-07	2.15821e-06
CLRN3	-2.54739	5.99574	36.9271	1.22629e-09	1.03315e-08
KCTD8	-2.5304	4.50295	12.3289	0.000446003	0.00163882
GINS2	-2.52148	6.8108	108.268	2.34843e-25	5.65299e-24
COL14A1	-2.49392	5.16464	15.8749	6.7671e-05	0.000294531
LRRIQ1	-2.48904	6.1628	59.0438	1.54199e-14	2.09054e-13
VLDLR	-2.48529	7.53228	54.7973	1.33626e-13	1.69475e-12
SLC4A4	-2.48383	11.1542	76.4714	2.2342e-18	3.68565e-17
HIGD1A	-2.46537	9.33526	136.889	1.27544e-31	4.9324e-30
SLC4A10	-2.43626	4.8295	26.2663	2.97428e-07	1.93821e-06
DLC1	-2.42648	6.46823	61.4556	4.52844e-15	6.32105e-14
EZH2	-2.42511	6.88127	79.1265	5.8257e-19	9.88693e-18
UBE2S	-2.40727	7.02305	158.131	2.89751e-36	1.70881e-34
TOPBP1	-2.40164	6.45408	76.7094	1.98057e-18	3.29026e-17
FN1	-2.39068	7.56485	36.9705	1.19928e-09	1.01402e-08
SGCD	-2.39014	5.47947	11.808	0.000589764	0.00210796
CCNE2	-2.38199	5.55645	73.7449	8.88926e-18	1.37959e-16
THSD7A	-2.37331	2.81456	6.71716	0.00954898	0.0257441
HADH	-2.35721	10.1695	135.883	2.11638e-31	7.8486e-30
CCDC85A	-2.35513	7.26932	28.0193	1.20114e-07	8.23691e-07
CTC1	-2.34322	5.13403	29.7494	4.91659e-08	3.54686e-07
NTM	-2.31395	5.69158	13.48	0.000241119	0.000938612
MORC4	-2.28943	4.92714	13.7373	0.000210239	0.000837759
RND3	-2.28057	7.07911	30.4289	3.46339e-08	2.53731e-07
MMP23B	-2.28008	3.107	5.94411	0.0147665	0.0370577
TUBB4B	-2.27676	9.8601	95.6969	1.3389e-22	2.7951e-21
PDX1	-2.26841	9.83705	84.6067	3.64032e-20	6.50569e-19
SNAI2	-2.25693	3.7112	6.01129	0.0142146	0.0360562
LMCD1	-2.25686	4.23262	8.54535	0.00346407	0.0104231
USP1	-2.25454	8.3844	224.681	8.61864e-51	4.00309e-48
RBP4	-2.23748	10.4903	17.5085	2.86022e-05	0.000132559
DCLK1	-2.21949	6.04029	21.1284	4.29517e-06	2.29238e-05
RFC4	-2.20631	7.10793	100.557	1.15015e-23	2.584e-22
MCM7	-2.2049	8.31011	110.202	8.84943e-26	2.29405e-24
CCDC34	-2.20358	7.83293	113.617	1.58075e-26	4.38704e-25
ENC1	-2.18717	7.40265	23.4424	1.28713e-06	7.46029e-06
UBALD2	-2.1734	7.14335	121.7	2.68491e-28	8.33382e-27
CNTFR	-2.17273	3.53016	5.4532	0.0195325	0.0465427
ST6GALNAC5	-2.17236	5.51792	10.3519	0.00129338	0.00433394
PAPPA	-2.16662	4.85938	12.9975	0.000311907	0.0011964
DEPDC1B	-2.15475	6.70091	50.6843	1.08486e-12	1.25451e-11
RPRML	-2.15249	3.3458	5.59332	0.0180291	0.0436212
RBP7	-2.13866	5.01518	10.2454	0.00137023	0.00456548
IGFBP6	-2.12968	3.22387	5.70583	0.0169087	0.0413771
RRM1	-2.12717	7.59823	122.062	2.23694e-28	7.22868e-27
BAMBI	-2.11875	8.19801	46.8486	7.66891e-12	8.37544e-11
UTRN	-2.11735	8.49311	91.895	9.14017e-22	1.78195e-20
FRMD4A	-2.11173	6.87959	18.1897	1.99961e-05	9.52948e-05
P3H2	-2.06883	5.93737	18.0753	2.12335e-05	0.000100582
OGN	-2.05473	5.08811	36.8953	1.24645e-09	1.0464e-08
NUSAP1	-2.04932	9.57175	214.285	1.59593e-48	3.7648e-46
TRIP6	-2.04274	6.28004	13.6476	0.000220521	0.000872834
TYMS	-2.03957	9.18221	84.2519	4.35594e-20	7.72606e-19
GPC3	-2.03822	3.45089	10.8095	0.00100981	0.00345238
SAMD11	-2.02714	6.0919	19.4568	1.029e-05	5.11036e-05
DNAJB1	-2.01964	10.4349	41.5132	1.17079e-10	1.12272e-09
SV2C	-2.01964	5.66606	19.386	1.06787e-05	5.27008e-05
ORC6	-2.00905	6.6704	104.711	1.41288e-24	3.33299e-23
NDST3	-2.00635	5.96796	27.3318	1.71371e-07	1.14523e-06
FBLN1	-2.00198	6.98583	26.28	2.95333e-07	1.92989e-06
